# Supplementary material for: Direct observation of the conformational states of PIEZO1
Source: Nature. 2023 Aug 16;620(7976):1117–25. doi: 10.1038/s41586-023-06427-4 (PMC10468401; doi:10.1038/s41586-023-06427-4)
Supplement: Supplementary file 4 — Source Data Fig. 1 [file 41586_2023_6427_MOESM4_ESM.xlsx]

## Sheet: Figure Data
iPALM Super-Particle (Fig. 1c)						iPALM Super-Particle - k-means clustered (Fig. 1d)						Per-localization pairwise distance (Fig. 1e)
x	y	z	color value	size value		x	y	z	k value	size value		y	color value
-0.707869	-23.5067	-5.53274	4.37502e-06	4.37502e-06		14.1128	16.4029	-2.80398	1	157.251		31.9578	5.00008e-06
-17.782	25.6912	-4.24304	1.83745e-06	1.83745e-06		6.61483	5.30507	-0.144272	1	269.337		23.0044	5.0042e-06
14.1128	16.4029	-2.80398	3.14502e-05	3.14502e-05		-25.8893	11.1524	4.37959	3	36.1225		26.5519	5.00628e-06
4.37704	-18.5873	12.5798	3.95023e-06	3.95023e-06		19.6446	-16.078	-3.80285	2	44.7971		35.6922	5.00784e-06
6.61483	5.30507	-0.144272	5.38674e-05	5.38674e-05		-9.48836	-1.59614	6.74442	3	73.9104		20.0912	5.00934e-06
-25.8893	11.1524	4.37959	7.22451e-06	7.22451e-06		-11.3043	2.67081	-0.46948	3	275.984		43.0084	5.01204e-06
19.6446	-16.078	-3.80285	8.95941e-06	8.95941e-06		-13.561	10.6861	1.22834	3	87.2866		26.259	5.01275e-06
-20.4606	0.563505	8.24909	4.53934e-06	4.53934e-06		-6.64878	4.36413	-9.27209	3	53.623		33.879	5.01997e-06
14.05	-29.9044	-5.71268	2.0933e-06	2.0933e-06		-0.365146	3.90018	-7.52099	1	105.289		41.7381	5.02218e-06
-9.48836	-1.59614	6.74442	1.47821e-05	1.47821e-05		-10.4102	3.53199	8.13629	3	72.0308		21.4964	5.02484e-06
-11.3043	2.67081	-0.46948	5.51969e-05	5.51969e-05		9.23269	11.5414	-6.8935	1	57.2932		29.2943	5.02548e-06
-13.561	10.6861	1.22834	1.74573e-05	1.74573e-05		2.39356	1.80964	-4.93435	1	149.982		32.2263	5.02718e-06
20.5614	-24.9185	13.8921	1.28432e-06	1.28432e-06		-9.58906	-3.51118	2.03966	3	110.947		21.8553	5.03393e-06
-6.64878	4.36413	-9.27209	1.07246e-05	1.07246e-05		-10.4469	-1.15933	1.12049	3	168.955		21.6211	5.03601e-06
-0.365146	3.90018	-7.52099	2.10578e-05	2.10578e-05		-1.06833	4.18904	-10.2021	1	62.7521		23.2357	5.04093e-06
-10.4102	3.53199	8.13629	1.44062e-05	1.44062e-05		14.0426	11.7907	2.37631	1	171.059		27.036	5.04294e-06
9.23269	11.5414	-6.8935	1.14586e-05	1.14586e-05		12.4412	20.4343	-2.17835	1	149.957		28.4139	5.05105e-06
2.39356	1.80964	-4.93435	2.99964e-05	2.99964e-05		1.87025	-23.8285	1.40154	2	52.1301		24.3723	5.05246e-06
-9.58906	-3.51118	2.03966	2.21894e-05	2.21894e-05		-14.2174	3.03621	1.03743	3	258.166		30.6967	5.05263e-06
-10.4469	-1.15933	1.12049	3.3791e-05	3.3791e-05		3.57205	-16.9104	1.50034	2	221.514		38.2705	5.05462e-06
-1.06833	4.18904	-10.2021	1.25504e-05	1.25504e-05		6.57613	27.3258	5.01139	1	28.7793		42.3552	5.05761e-06
14.0426	11.7907	2.37631	3.42119e-05	3.42119e-05		11.3076	-19.477	3.92979	2	51.4162		35.1029	5.06533e-06
29.3615	8.69375	4.42394	2.67432e-06	2.67432e-06		-11.7615	3.5215	0.120905	3	284.819		40.9849	5.06616e-06
12.4412	20.4343	-2.17835	2.99914e-05	2.99914e-05		-12.9426	2.75542	2.26043	3	258.005		24.6001	5.0807e-06
1.87025	-23.8285	1.40154	1.0426e-05	1.0426e-05		14.7095	15.037	-0.648319	1	167.421		26.7736	5.08082e-06
-14.2174	3.03621	1.03743	5.16332e-05	5.16332e-05		-1.23393	-0.757507	-5.25754	3	166.705		29.8156	5.08586e-06
-19.9358	-6.69327	-17.665	1.97639e-06	1.97639e-06		-10.4838	-0.818907	9.84404	3	55.3034		34.3995	5.0862e-06
-1.96718	-25.5189	-5.11363	3.3975e-06	3.3975e-06		-19.0183	-2.70538	-2.4817	3	144.45		36.2308	5.08631e-06
3.57205	-16.9104	1.50034	4.43027e-05	4.43027e-05		3.04204	-4.99979	-2.51678	2	214.679		27.3306	5.08821e-06
12.2638	21.5792	17.0196	2.21156e-06	2.21156e-06		-9.0506	-8.79262	7.27629	3	62.8344		30.5537	5.08846e-06
6.57613	27.3258	5.01139	5.75585e-06	5.75585e-06		2.87082	-9.41321	-1.15573	2	277.882		31.3397	5.09435e-06
11.3076	-19.477	3.92979	1.02832e-05	1.02832e-05		-3.72336	-4.38494	-1.87324	3	198.886		23.6953	5.09825e-06
-11.7615	3.5215	0.120905	5.69638e-05	5.69638e-05		-3.97274	10.2236	12.2474	1	32.1677		25.969	5.09895e-06
-12.9426	2.75542	2.26043	5.16011e-05	5.16011e-05		-9.07315	-7.90751	10.9756	3	38.3003		29.6807	5.10303e-06
14.7095	15.037	-0.648319	3.34842e-05	3.34842e-05		-2.18524	-10.8985	-0.921818	2	152.714		19.8096	5.10466e-06
-1.23393	-0.757507	-5.25754	3.3341e-05	3.3341e-05		-4.43448	1.59031	-6.74479	3	128.085		30.6601	5.10605e-06
51.1827	25.7996	-26.2932	4.78633e-07	4.78633e-07		-7.76268	-1.23845	7.90753	3	64.7628		40.063	5.10719e-06
60.6606	31.6803	-18.5815	4.78633e-07	4.78633e-07		-7.20416	2.05751	-1.85878	3	246.184		37.4676	5.10741e-06
-19.4535	-18.0973	-5.64216	4.76319e-06	4.76319e-06		-0.830468	-14.45	4.28269	2	154.997		21.9648	5.10886e-06
-10.4838	-0.818907	9.84404	1.10607e-05	1.10607e-05		-2.25188	-0.464435	-6.44065	3	139.18		40.5714	5.11302e-06
-19.0183	-2.70538	-2.4817	2.889e-05	2.889e-05		-11.3896	2.84207	0.00525475	3	284.569		30.0856	5.12352e-06
3.04204	-4.99979	-2.51678	4.29359e-05	4.29359e-05		4.787	4.46231	-3.25147	1	201.583		42.9701	5.12451e-06
-9.0506	-8.79262	7.27629	1.25669e-05	1.25669e-05		11.4783	13.6237	-0.692526	1	246.452		24.393	5.12824e-06
2.87082	-9.41321	-1.15573	5.55765e-05	5.55765e-05		18.7311	-19.7378	-0.616275	2	39.2535		28.8975	5.1342e-06
-3.72336	-4.38494	-1.87324	3.97771e-05	3.97771e-05		-21.6511	16.4737	2.41445	3	25.7176		40.6862	5.14072e-06
-3.97274	10.2236	12.2474	6.43354e-06	6.43354e-06		-11.1762	9.45542	9.22642	3	42.8614		39.8549	5.14352e-06
-9.07315	-7.90751	10.9756	7.66006e-06	7.66006e-06		11.1833	5.15185	4.21406	1	149.966		23.168	5.14495e-06
-2.18524	-10.8985	-0.921818	3.05427e-05	3.05427e-05		5.98751	-11.9875	-4.06785	2	123.023		27.2197	5.1458e-06
-4.43448	1.59031	-6.74479	2.56169e-05	2.56169e-05		6.85976	9.39507	-1.12529	1	270.564		30.1587	5.14785e-06
-7.76268	-1.23845	7.90753	1.29526e-05	1.29526e-05		-1.67088	3.38023	-4.33898	3	154.297		27.1066	5.14856e-06
-7.20416	2.05751	-1.85878	4.92369e-05	4.92369e-05		14.9755	7.00749	0.673192	1	112.852		35.2108	5.14975e-06
-0.830468	-14.45	4.28269	3.09993e-05	3.09993e-05		-7.57722	11.6316	-1.3248	3	64.8674		36.5226	5.15002e-06
-23.9352	11.0836	18.0991	1.44146e-06	1.44146e-06		8.41725	-19.0856	-1.80427	2	212.823		27.2678	5.15282e-06
-2.25188	-0.464435	-6.44065	2.7836e-05	2.7836e-05		2.7287	4.66413	0.583006	1	210.572		30.2908	5.15756e-06
-11.3896	2.84207	0.00525475	5.69138e-05	5.69138e-05		-2.92391	-2.681	-4.066	3	193.932		31.7448	5.15819e-06
-30.0186	-20.8062	12.0685	8.33145e-07	8.33145e-07		-3.1613	-13.352	-4.81345	2	62.3914		27.2274	5.16164e-06
4.787	4.46231	-3.25147	4.03166e-05	4.03166e-05		0.945137	-6.57514	-2.9576	2	215.551		40.8831	5.16255e-06
11.4783	13.6237	-0.692526	4.92905e-05	4.92905e-05		-3.18707	0.0112792	-1.18072	3	215.124		33.4313	5.16651e-06
18.7311	-19.7378	-0.616275	7.8507e-06	7.8507e-06		3.46584	-8.35336	4.327	2	145.473		24.6247	5.18427e-06
-21.6511	16.4737	2.41445	5.14352e-06	5.14352e-06		7.19479	1.26741	3.13318	1	115.345		26.1144	5.18598e-06
-11.1762	9.45542	9.22642	8.57227e-06	8.57227e-06		13.5706	-13.4567	-1.58524	2	78.0535		30.1704	5.19119e-06
11.1833	5.15185	4.21406	2.99931e-05	2.99931e-05		0.352993	-10.8385	0.750177	2	263.846		28.8291	5.19283e-06
25.6374	5.29811	-11.7637	1.96418e-06	1.96418e-06		4.93103	-19.16	1.94949	2	155.064		30.4173	5.19501e-06
5.98751	-11.9875	-4.06785	2.46046e-05	2.46046e-05		2.65561	1.34261	-0.789437	1	193.185		31.8675	5.19585e-06
6.85976	9.39507	-1.12529	5.41129e-05	5.41129e-05		4.14811	-1.77733	-2.74411	2	182.818		26.9217	5.20474e-06
-1.67088	3.38023	-4.33898	3.08594e-05	3.08594e-05		3.80817	-4.25945	1.05012	2	163.898		31.0819	5.20631e-06
14.9755	7.00749	0.673192	2.25704e-05	2.25704e-05		4.06759	1.20353	0.455663	1	180.813		32.7299	5.20661e-06
-7.57722	11.6316	-1.3248	1.29735e-05	1.29735e-05		-19.9535	1.70101	-0.84895	3	264.406		23.6558	5.20665e-06
8.41725	-19.0856	-1.80427	4.25647e-05	4.25647e-05		9.80681	19.5053	-5.38554	1	90.8361		33.8728	5.21143e-06
14.9938	5.301	12.7469	4.1674e-06	4.1674e-06		6.12193	25.6066	-3.14267	1	34.5206		37.6675	5.21791e-06
2.7287	4.66413	0.583006	4.21143e-05	4.21143e-05		-22.7505	0.218062	-2.12886	3	193.051		28.1619	5.22176e-06
-2.92391	-2.681	-4.066	3.87864e-05	3.87864e-05		1.42344	-10.6569	-0.0758157	2	292.801		40.205	5.22462e-06
-3.1613	-13.352	-4.81345	1.24783e-05	1.24783e-05		15.5298	-14.8763	5.58536	2	33.6868		22.1695	5.22942e-06
0.945137	-6.57514	-2.9576	4.31102e-05	4.31102e-05		0.0726727	-11.8854	0.535496	2	249.84		40.4529	5.24309e-06
-37.684	6.78314	0.804009	1.30933e-06	1.30933e-06		7.08437	12.119	2.11877	1	212.249		36.6998	5.24717e-06
-3.18707	0.0112792	-1.18072	4.30249e-05	4.30249e-05		-6.87823	-20.6033	0.742891	2	45.6035		35.7338	5.25217e-06
3.46584	-8.35336	4.327	2.90946e-05	2.90946e-05		-20.9795	-5.8442	-2.86813	3	77.6372		27.8459	5.25887e-06
7.19479	1.26741	3.13318	2.3069e-05	2.3069e-05		7.13684	11.5558	3.16334	1	197.902		24.1693	5.26454e-06
-43.6387	25.4491	25.1845	5.719e-07	5.719e-07		-0.231797	-10.7714	5.15769	2	123.138		31.2276	5.26595e-06
13.5706	-13.4567	-1.58524	1.56107e-05	1.56107e-05		-5.66451	0.0126241	-7.55735	3	106.803		36.1555	5.26976e-06
0.352993	-10.8385	0.750177	5.27692e-05	5.27692e-05		12.622	-15.7892	-1.41439	2	133.513		29.479	5.27096e-06
4.93103	-19.16	1.94949	3.10129e-05	3.10129e-05		13.2296	7.6024	2.71795	1	193.964		39.3024	5.27639e-06
2.65561	1.34261	-0.789437	3.8637e-05	3.8637e-05		4.0807	-1.95619	0.548317	2	158.473		36.0359	5.27938e-06
18.6802	-2.35806	-18.2913	1.57906e-06	1.57906e-06		-3.56313	2.06483	-6.65804	3	126.462		20.3364	5.28276e-06
4.14811	-1.77733	-2.74411	3.65637e-05	3.65637e-05		2.05869	-1.41033	2.62722	2	137.547		40.8901	5.28325e-06
3.80817	-4.25945	1.05012	3.27795e-05	3.27795e-05		15.9867	15.5758	0.68909	1	114.877		36.0124	5.28485e-06
4.06759	1.20353	0.455663	3.61625e-05	3.61625e-05		-14.5136	0.0676042	11.2923	3	35.5965		37.3967	5.29241e-06
-19.9535	1.70101	-0.84895	5.28812e-05	5.28812e-05		3.97936	-5.26729	7.95867	2	59.2295		24.8939	5.29635e-06
9.80681	19.5053	-5.38554	1.81672e-05	1.81672e-05		18.4624	7.10343	-2.11406	1	42.1248		22.2852	5.30054e-06
6.12193	25.6066	-3.14267	6.90413e-06	6.90413e-06		2.47532	2.37261	3.08121	1	141.126		23.2476	5.30179e-06
-22.7505	0.218062	-2.12886	3.86103e-05	3.86103e-05		-5.72641	6.78523	0.795856	3	140.838		31.0919	5.30233e-06
1.42344	-10.6569	-0.0758157	5.85602e-05	5.85602e-05		23.8577	-7.50046	-5.47053	2	28.5086		28.8831	5.3052e-06
15.5298	-14.8763	5.58536	6.73736e-06	6.73736e-06		-9.15693	13.7201	0.388533	3	61.1081		21.053	5.31037e-06
19.5086	27.5793	-0.33866	3.55284e-06	3.55284e-06		-24.0251	8.54751	4.56732	3	44.188		31.5831	5.31248e-06
0.0726727	-11.8854	0.535496	4.9968e-05	4.9968e-05		9.48903	7.77258	2.14347	1	303.028		38.9702	5.31579e-06
7.08437	12.119	2.11877	4.24499e-05	4.24499e-05		5.57891	-18.1645	-0.45848	2	201.965		39.9828	5.31839e-06
-6.87823	-20.6033	0.742891	9.12071e-06	9.12071e-06		4.28105	-1.59504	15.8287	2	25.1697		21.3561	5.3187e-06
-20.9795	-5.8442	-2.86813	1.55274e-05	1.55274e-05		3.28424	3.53882	-6.7529	1	116.682		27.38	5.32204e-06
7.13684	11.5558	3.16334	3.95804e-05	3.95804e-05		-14.4742	8.11761	-4.47566	3	55.38		33.5032	5.3222e-06
-0.231797	-10.7714	5.15769	2.46276e-05	2.46276e-05		-4.02682	-4.55482	-7.04851	3	107.77		38.5873	5.32944e-06
-5.66451	0.0126241	-7.55735	2.13606e-05	2.13606e-05		7.586	9.8215	-9.05627	1	41.9001		24.2392	5.33326e-06
12.622	-15.7892	-1.41439	2.67025e-05	2.67025e-05		-10.9355	2.97378	1.76486	3	269.433		40.8408	5.33479e-06
13.2296	7.6024	2.71795	3.87927e-05	3.87927e-05		-2.36618	16.1481	-2.64368	1	52.009		36.7879	5.33501e-06
4.0807	-1.95619	0.548317	3.16946e-05	3.16946e-05		21.7597	-12.6621	-2.99661	2	32.3734		33.1047	5.33623e-06
-3.56313	2.06483	-6.65804	2.52924e-05	2.52924e-05		-0.16497	8.76477	11.8251	1	39.8408		22.7609	5.34692e-06
2.05869	-1.41033	2.62722	2.75095e-05	2.75095e-05		5.60637	2.37206	-0.920482	1	198.914		29.1953	5.35033e-06
-1.25367	-14.4866	-13.733	3.35294e-06	3.35294e-06		-19.891	3.23878	-0.942241	3	234.162		40.6996	5.35183e-06
-26.662	21.8642	16.3709	8.55441e-07	8.55441e-07		-26.2799	8.0693	-3.51737	3	42.0627		28.2878	5.35561e-06
15.9867	15.5758	0.68909	2.29754e-05	2.29754e-05		2.3397	-2.33838	5.48135	2	80.8131		38.5787	5.35958e-06
-1.87898	-27.482	35.1152	8.16043e-07	8.16043e-07		12.4216	-5.15089	-5.20998	2	51.8604		37.53	5.35991e-06
12.5089	-12.6223	15.3797	1.86707e-06	1.86707e-06		5.94579	-12.2599	1.1923	2	262.331		27.1993	5.36112e-06
-14.5136	0.0676042	11.2923	7.1193e-06	7.1193e-06		18.955	-12.8161	-1.53664	2	40.7277		25.4402	5.36397e-06
3.97936	-5.26729	7.95867	1.18459e-05	1.18459e-05		20.4413	-4.20843	-4.09728	2	44.322		29.2926	5.36722e-06
18.4624	7.10343	-2.11406	8.42495e-06	8.42495e-06		14.2955	-13.7628	-3.3066	2	67.8939		38.5162	5.36875e-06
2.47532	2.37261	3.08121	2.82253e-05	2.82253e-05		-2.05412	-8.89088	-4.6233	2	124.047		21.2557	5.37073e-06
-5.72641	6.78523	0.795856	2.81676e-05	2.81676e-05		-24.4789	6.27616	-3.76625	3	64.8862		20.1676	5.37466e-06
23.8577	-7.50046	-5.47053	5.70171e-06	5.70171e-06		5.42408	-8.39071	0.396453	2	223.665		33.5859	5.37867e-06
-4.99088	-8.71551	-20.8553	2.11374e-06	2.11374e-06		-4.36316	-2.4462	-9.82953	3	63.5086		36.765	5.38185e-06
-9.15693	13.7201	0.388533	1.22216e-05	1.22216e-05		-24.5457	4.83374	0.0861631	3	101.837		28.1771	5.38232e-06
-24.0251	8.54751	4.56732	8.83761e-06	8.83761e-06		-25.0063	12.5252	1.51808	3	39.8439		33.5034	5.3903e-06
9.48903	7.77258	2.14347	6.06057e-05	6.06057e-05		3.72084	14.3492	5.49567	1	70.0193		28.101	5.39379e-06
5.57891	-18.1645	-0.45848	4.0393e-05	4.0393e-05		-9.89353	1.14703	7.89705	3	70.4246		28.3012	5.39485e-06
6.73139	5.69159	-22.1368	1.95542e-06	1.95542e-06		18.8398	-3.90824	1.34886	2	44.8664		38.9808	5.39524e-06
4.28105	-1.59504	15.8287	5.03393e-06	5.03393e-06		3.875	-17.682	8.05398	2	53.2174		24.5394	5.40166e-06
3.28424	3.53882	-6.7529	2.33365e-05	2.33365e-05		-9.01649	5.10941	-0.309209	3	229.646		33.7371	5.40657e-06
-14.4742	8.11761	-4.47566	1.1076e-05	1.1076e-05		8.25546	-7.07465	-7.54733	2	56.7152		22.0175	5.41048e-06
-4.02682	-4.55482	-7.04851	2.1554e-05	2.1554e-05		6.127	4.87972	-2.84003	1	219.113		33.7742	5.41665e-06
7.586	9.8215	-9.05627	8.38002e-06	8.38002e-06		-13.4609	1.56278	1.5448	3	242.294		28.4226	5.42237e-06
-17.7915	-3.71553	-19.1214	2.24447e-06	2.24447e-06		22.9167	-7.93233	-0.404607	2	29.5229		34.4681	5.42472e-06
-10.9355	2.97378	1.76486	5.38866e-05	5.38866e-05		4.9722	-8.85978	1.22043	2	235.978		33.5109	5.42476e-06
-2.36618	16.1481	-2.64368	1.04018e-05	1.04018e-05		19.886	7.89038	6.99588	1	28.2092		24.0722	5.42709e-06
21.7597	-12.6621	-2.99661	6.47468e-06	6.47468e-06		-22.1445	-3.31294	-2.73323	3	125.398		23.001	5.43097e-06
-0.16497	8.76477	11.8251	7.96815e-06	7.96815e-06		-21.8562	12.2797	-0.391903	3	46.9344		21.3002	5.4325e-06
5.60637	2.37206	-0.920482	3.97828e-05	3.97828e-05		-16.2384	7.3355	-4.42397	3	62.0403		32.6557	5.43425e-06
-25.3132	-14.2745	-4.78327	4.93261e-06	4.93261e-06		-19.8974	-0.312303	-0.743387	3	245.269		36.8352	5.43449e-06
-19.891	3.23878	-0.942241	4.68325e-05	4.68325e-05		-13.0597	-5.27362	5.43024	3	63.7715		28.0033	5.44369e-06
-26.2799	8.0693	-3.51737	8.41253e-06	8.41253e-06		-3.40096	-8.82915	2.7653	2	121.453		32.6546	5.44662e-06
2.3397	-2.33838	5.48135	1.61626e-05	1.61626e-05		-17.8556	2.15557	-3.33648	3	179.139		30.9957	5.4475e-06
12.4216	-5.15089	-5.20998	1.03721e-05	1.03721e-05		-12.3961	-6.27247	-1.08596	3	71.1185		25.7652	5.44928e-06
5.94579	-12.2599	1.1923	5.24662e-05	5.24662e-05		-11.7856	4.89502	7.33756	3	88.8342		33.6609	5.45011e-06
18.955	-12.8161	-1.53664	8.14553e-06	8.14553e-06		-20.5524	-4.81395	-1.86937	3	98.321		25.8716	5.4509e-06
20.4413	-4.20843	-4.09728	8.86439e-06	8.86439e-06		-23.3975	0.535664	-9.71502	3	25.8326		32.8949	5.45141e-06
14.2955	-13.7628	-3.3066	1.35788e-05	1.35788e-05		6.20165	1.3778	6.73416	1	59.5221		24.8107	5.45349e-06
-2.05412	-8.89088	-4.6233	2.48095e-05	2.48095e-05		-2.59454	-15.9825	-1.75448	2	74.3536		27.7433	5.45374e-06
-24.4789	6.27616	-3.76625	1.29772e-05	1.29772e-05		-0.0799576	-7.45573	-2.78771	2	204.573		30.2849	5.45553e-06
-17.5812	-15.0037	-11.1008	3.15746e-06	3.15746e-06		-9.18923	7.50289	7.18822	3	72.7899		24.0574	5.45577e-06
5.42408	-8.39071	0.396453	4.4733e-05	4.4733e-05		-21.1014	1.23752	-3.91224	3	178.035		30.7985	5.47439e-06
-4.36316	-2.4462	-9.82953	1.27017e-05	1.27017e-05		15.1739	-4.85694	-1.86107	2	54.6596		22.0939	5.48688e-06
-24.5457	4.83374	0.0861631	2.03674e-05	2.03674e-05		-18.932	-1.65221	2.13997	3	119.428		26.932	5.48889e-06
-25.0063	12.5252	1.51808	7.96879e-06	7.96879e-06		-28.2759	9.92314	-1.03062	3	25.5651		34.4592	5.4898e-06
29.8742	35.5605	14.6996	7.49971e-07	7.49971e-07		-24.01	2.01185	-0.923245	3	144.736		33.7975	5.49129e-06
53.3024	28.0998	23.6758	4.78633e-07	4.78633e-07		8.99862	25.2686	5.21506	1	30.2386		36.6158	5.49208e-06
-19.1462	-15.9546	0.43465	4.58054e-06	4.58054e-06		15.3435	0.139827	4.2218	1	53.5237		35.7696	5.49758e-06
3.72084	14.3492	5.49567	1.40039e-05	1.40039e-05		9.69815	-13.2029	5.0218	2	68.0318		40.1487	5.51478e-06
-9.89353	1.14703	7.89705	1.40849e-05	1.40849e-05		-30.1615	1.77374	-1.3286	3	26.8437		36.0177	5.51767e-06
18.8398	-3.90824	1.34886	8.97328e-06	8.97328e-06		8.02265	-31.552	3.35417	2	31.4786		33.6072	5.51813e-06
3.875	-17.682	8.05398	1.06435e-05	1.06435e-05		10.8027	25.5514	-2.78044	1	42.2943		37.909	5.53051e-06
-7.66826	8.34792	-12.8153	4.67054e-06	4.67054e-06		-19.3152	5.58703	-0.351726	3	164.491		25.3206	5.53259e-06
5.90773	13.2086	-17.0941	3.6051e-06	3.6051e-06		-8.9605	-12.0196	-6.67955	2	38.2294		26.2634	5.53596e-06
-9.01649	5.10941	-0.309209	4.59292e-05	4.59292e-05		-10.6136	-12.5698	5.72924	3	53.4268		26.2752	5.54063e-06
-11.696	-13.9634	15.0683	2.49686e-06	2.49686e-06		-2.67069	-17.1433	2.8931	2	92.1619		42.2437	5.54392e-06
8.25546	-7.07465	-7.54733	1.1343e-05	1.1343e-05		-2.96964	-14.4043	1.8389	2	117.404		30.8493	5.54608e-06
6.127	4.87972	-2.84003	4.38226e-05	4.38226e-05		-3.15012	-9.59712	5.82426	2	75.5692		40.0862	5.5509e-06
-13.4609	1.56278	1.5448	4.84587e-05	4.84587e-05		9.8611	-16.7544	-5.31151	2	100.297		26.298	5.55284e-06
22.9167	-7.93233	-0.404607	5.90458e-06	5.90458e-06		-14.7193	-18.2992	-3.82811	3	34.6798		22.565	5.55389e-06
29.3692	-12.2787	-6.88254	1.93881e-06	1.93881e-06		-3.85241	-2.76855	4.08602	3	129.001		37.9428	5.55982e-06
29.559	-2.2166	0.41789	3.37685e-06	3.37685e-06		3.44423	-6.0567	-0.372424	2	222.764		35.299	5.56572e-06
47.2492	-1.43931	-9.57298	5.94223e-07	5.94223e-07		3.9831	-8.73365	-5.14836	2	134.665		40.8276	5.5671e-06
4.9722	-8.85978	1.22043	4.71956e-05	4.71956e-05		5.65723	6.31364	-1.33083	1	273.315		26.3646	5.56992e-06
46.1908	-3.81083	0.131497	6.96739e-07	6.96739e-07		-2.56857	12.5838	6.48844	1	60.9807		32.934	5.5732e-06
19.886	7.89038	6.99588	5.64184e-06	5.64184e-06		2.8132	0.152633	-2.0148	1	189.174		39.1505	5.57524e-06
31.2077	9.77077	-2.57519	2.39338e-06	2.39338e-06		-0.899849	12.3497	-9.9661	1	35.3044		37.0871	5.57764e-06
33.1578	7.14934	5.52245	1.60825e-06	1.60825e-06		-21.967	-12.358	-0.445105	3	37.4121		25.5842	5.58774e-06
-22.1445	-3.31294	-2.73323	2.50796e-05	2.50796e-05		0.455154	-11.6493	-12.1379	2	32.8299		26.6936	5.59411e-06
-21.8562	12.2797	-0.391903	9.38689e-06	9.38689e-06		4.85289	1.6361	2.9544	1	132.372		20.3782	5.59567e-06
-16.2384	7.3355	-4.42397	1.24081e-05	1.24081e-05		13.7233	13.2881	-1.89029	1	162.953		39.8332	5.59812e-06
-19.8974	-0.312303	-0.743387	4.90539e-05	4.90539e-05		-13.6128	1.94029	0.460661	3	253.122		35.469	5.60081e-06
-13.0597	-5.27362	5.43024	1.27543e-05	1.27543e-05		11.2163	-1.78539	2.19413	2	79.2658		28.4537	5.60602e-06
-3.40096	-8.82915	2.7653	2.42907e-05	2.42907e-05		15.893	-9.71702	8.03946	2	33.9581		37.7777	5.60796e-06
-17.8556	2.15557	-3.33648	3.58279e-05	3.58279e-05		-14.1306	2.17328	5.20439	3	136.985		30.4609	5.61225e-06
-12.3961	-6.27247	-1.08596	1.42237e-05	1.42237e-05		-22.6939	-3.5518	-3.93901	3	95.9024		40.2022	5.61245e-06
-11.7856	4.89502	7.33756	1.77668e-05	1.77668e-05		-21.9448	12.4058	3.07927	3	44.1009		27.0047	5.61678e-06
-20.5524	-4.81395	-1.86937	1.96642e-05	1.96642e-05		2.58121	-7.33921	-2.40317	2	232.022		27.0965	5.61906e-06
-23.3975	0.535664	-9.71502	5.16651e-06	5.16651e-06		0.546767	3.41604	0.200298	1	183.147		24.0699	5.62131e-06
6.20165	1.3778	6.73416	1.19044e-05	1.19044e-05		-4.84295	-1.67505	-3.97518	3	201.18		38.5756	5.62501e-06
-2.59454	-15.9825	-1.75448	1.48707e-05	1.48707e-05		-16.2329	-6.68586	-7.71824	3	37.2448		28.3629	5.62695e-06
-0.0799576	-7.45573	-2.78771	4.09146e-05	4.09146e-05		4.49246	-26.9875	2.80344	2	45.7898		21.5704	5.62954e-06
-9.18923	7.50289	7.18822	1.4558e-05	1.4558e-05		-9.53375	4.19993	0.318316	3	261.894		33.5611	5.63072e-06
-21.1014	1.23752	-3.91224	3.5607e-05	3.5607e-05		4.95149	22.8044	-2.78933	1	57.8732		28.991	5.63766e-06
15.1739	-4.85694	-1.86107	1.09319e-05	1.09319e-05		-18.9544	0.0274295	-1.28788	3	251.224		34.1841	5.63778e-06
-18.932	-1.65221	2.13997	2.38856e-05	2.38856e-05		2.33559	-16.7658	2.94323	2	201.097		35.1952	5.64184e-06
-28.2759	9.92314	-1.03062	5.11302e-06	5.11302e-06		1.14787	-17.4586	-3.99443	2	64.3534		27.5458	5.64415e-06
-24.01	2.01185	-0.923245	2.89472e-05	2.89472e-05		4.58851	-30.9072	5.08461	2	31.4652		38.3638	5.64621e-06
8.99862	25.2686	5.21506	6.04772e-06	6.04772e-06		5.75002	-31.142	3.62788	2	36.2984		33.2539	5.64901e-06
15.3435	0.139827	4.2218	1.07047e-05	1.07047e-05		-14.9093	2.15376	-9.08386	3	25.7641		30.5753	5.64967e-06
9.69815	-13.2029	5.0218	1.36064e-05	1.36064e-05		-6.57576	8.59803	0.43492	3	108.366		36.1922	5.65189e-06
-30.1615	1.77374	-1.3286	5.36875e-06	5.36875e-06		4.0465	21.9447	-1.5217	1	56.2424		31.4852	5.65486e-06
8.02265	-31.552	3.35417	6.29571e-06	6.29571e-06		-10.7835	1.48922	1.13962	3	255.943		29.8346	5.65838e-06
10.8027	25.5514	-2.78044	8.45886e-06	8.45886e-06		-5.79446	11.5951	5.75626	3	59.5107		21.7691	5.6599e-06
-19.3152	5.58703	-0.351726	3.28982e-05	3.28982e-05		4.49385	-12.5439	3.11988	2	258.13		35.0624	5.6666e-06
-8.9605	-12.0196	-6.67955	7.64589e-06	7.64589e-06		2.1144	-23.1404	-2.07277	2	57.9586		23.4448	5.66694e-06
-10.6136	-12.5698	5.72924	1.06854e-05	1.06854e-05		-8.65975	-12.1626	5.07671	2	65.6299		21.7547	5.67055e-06
-2.67069	-17.1433	2.8931	1.84324e-05	1.84324e-05		2.33984	13.5151	-8.39976	1	40.1464		40.0027	5.67116e-06
-2.96964	-14.4043	1.8389	2.34808e-05	2.34808e-05		11.4213	12.7129	2.55261	1	231.344		34.718	5.67614e-06
-3.15012	-9.59712	5.82426	1.51138e-05	1.51138e-05		-5.63198	14.4822	-4.09005	1	44.2296		21.2168	5.67741e-06
9.8611	-16.7544	-5.31151	2.00594e-05	2.00594e-05		12.6199	12.9833	-4.32002	1	100.021		24.2164	5.67866e-06
-14.7193	-18.2992	-3.82811	6.93597e-06	6.93597e-06		0.264583	9.8885	-0.31431	1	136.456		34.6902	5.67993e-06
-3.85241	-2.76855	4.08602	2.58002e-05	2.58002e-05		6.05557	8.52311	4.03201	1	167.441		35.0721	5.68818e-06
3.44423	-6.0567	-0.372424	4.45528e-05	4.45528e-05		6.43588	17.6123	-2.36667	1	121.012		38.5987	5.6886e-06
3.9831	-8.73365	-5.14836	2.69329e-05	2.69329e-05		-2.49001	-7.22791	3.91757	2	113.554		32.1152	5.69608e-06
5.65723	6.31364	-1.33083	5.46631e-05	5.46631e-05		-6.67476	-23.2857	3.76583	2	28.5271		22.6188	5.7017e-06
-2.56857	12.5838	6.48844	1.21961e-05	1.21961e-05		8.1764	-11.4172	3.35594	2	127.891		26.3468	5.70171e-06
2.8132	0.152633	-2.0148	3.78348e-05	3.78348e-05		-0.981692	-16.226	-5.4324	2	46.5483		37.425	5.70242e-06
-0.899849	12.3497	-9.9661	7.06089e-06	7.06089e-06		-11.046	-12.191	-2.06253	3	47.1915		22.7881	5.705e-06
-19.4469	22.3	3.30241	3.23087e-06	3.23087e-06		-20.7711	-10.3751	0.703848	3	38.0964		37.7983	5.70543e-06
8.87418	10.7932	-12.9035	4.92125e-06	4.92125e-06		11.0495	18.3907	-8.86898	1	30.1095		24.7829	5.71034e-06
3.32035	30.1385	-7.9347	2.16059e-06	2.16059e-06		-11.0996	-12.0856	0.542479	3	55.297		30.4388	5.71322e-06
-21.967	-12.358	-0.445105	7.48241e-06	7.48241e-06		16.0597	7.04554	-5.44474	1	37.1089		24.6653	5.72364e-06
0.455154	-11.6493	-12.1379	6.56598e-06	6.56598e-06		4.02449	0.197651	1.83404	1	147.928		30.1968	5.72703e-06
4.85289	1.6361	2.9544	2.64745e-05	2.64745e-05		-1.65511	-8.67656	-6.56748	2	97.5292		38.5173	5.7276e-06
13.7233	13.2881	-1.89029	3.25906e-05	3.25906e-05		15.4567	1.26886	-4.58789	1	43.9908		37.2386	5.72868e-06
-13.6128	1.94029	0.460661	5.06244e-05	5.06244e-05		10.9305	5.78964	-6.09959	1	63.5455		27.7731	5.73115e-06
-6.70422	6.09567	16.3994	4.3287e-06	4.3287e-06		-6.06654	5.80304	0.0936899	3	169.716		28.869	5.73946e-06
11.2163	-1.78539	2.19413	1.58532e-05	1.58532e-05		-6.06908	6.59261	-6.13076	3	81.0397		42.5467	5.74053e-06
19.2859	20.9744	11.1704	2.22656e-06	2.22656e-06		2.34055	16.0674	-4.39601	1	56.4689		26.8092	5.74151e-06
15.893	-9.71702	8.03946	6.79162e-06	6.79162e-06		-14.4819	0.897188	-3.22005	3	132.884		25.6389	5.74613e-06
-14.1306	2.17328	5.20439	2.7397e-05	2.7397e-05		9.26347	9.88401	-1.90617	1	247.019		33.9186	5.75585e-06
-12.3482	-14.4427	-8.78472	4.85441e-06	4.85441e-06		12.0209	-0.415604	-0.0728238	1	75.7613		39.205	5.75738e-06
-22.6939	-3.5518	-3.93901	1.91805e-05	1.91805e-05		4.84039	-2.71804	-0.882415	2	169.043		22.3814	5.75844e-06
-21.9448	12.4058	3.07927	8.82017e-06	8.82017e-06		2.27804	17.9164	1.64662	1	64.5983		24.2535	5.75882e-06
10.5654	4.20044	14.887	4.67273e-06	4.67273e-06		1.54646	-15.5128	5.72384	2	138.592		27.8637	5.76824e-06
16.0354	-20.3054	6.29575	3.14679e-06	3.14679e-06		-3.7399	-2.06351	4.10431	3	127.962		26.3215	5.76844e-06
2.58121	-7.33921	-2.40317	4.64045e-05	4.64045e-05		8.83546	8.32858	3.41174	1	257.248		35.0311	5.78386e-06
0.546767	3.41604	0.200298	3.66294e-05	3.66294e-05		-10.609	7.68955	6.94853	3	77.8398		34.0289	5.79309e-06
27.2276	28.7692	0.564864	9.46473e-07	9.46473e-07		8.79442	0.649895	12.0414	1	30.5008		36.9472	5.80106e-06
-4.84295	-1.67505	-3.97518	4.0236e-05	4.0236e-05		7.70021	9.19637	1.0886	1	312.809		26.1982	5.80244e-06
38.7809	3.96542	-3.24184	9.68898e-07	9.68898e-07		4.90501	6.05591	1.06347	1	243.232		33.6557	5.80495e-06
-16.2329	-6.68586	-7.71824	7.44897e-06	7.44897e-06		-6.64917	7.39116	0.801131	3	131.643		30.7793	5.80991e-06
4.49246	-26.9875	2.80344	9.15795e-06	9.15795e-06		9.6944	10.1292	-1.7513	1	247.023		30.6881	5.81047e-06
-9.53375	4.19993	0.318316	5.23788e-05	5.23788e-05		-6.93779	7.26985	-2.80851	3	121.242		34.2611	5.81381e-06
4.95149	22.8044	-2.78933	1.15746e-05	1.15746e-05		-2.24599	7.08359	2.19824	1	119.004		37.5877	5.81908e-06
7.04579	20.1953	-18.869	1.67119e-06	1.67119e-06		8.37586	8.27946	6.17118	1	125.425		29.6898	5.82751e-06
-18.9544	0.0274295	-1.28788	5.02448e-05	5.02448e-05		-2.49054	1.62852	-0.789437	3	196.767		35.5733	5.83475e-06
2.33559	-16.7658	2.94323	4.02195e-05	4.02195e-05		5.59896	-1.75034	-1.87665	2	164.359		29.057	5.83627e-06
4.9602	15.9918	21.6195	1.8424e-06	1.8424e-06		10.795	8.51851	1.98209	1	306.053		43.874	5.83781e-06
1.14787	-17.4586	-3.99443	1.28707e-05	1.28707e-05		-4.79396	20.8856	4.66196	1	26.5089		38.5945	5.83842e-06
10.6206	-35.9855	-11.7932	1.28351e-06	1.28351e-06		15.743	9.85229	0.453237	1	110.205		24.9527	5.84009e-06
-14.6718	-34.4585	9.291	1.02157e-06	1.02157e-06		4.86146	13.4338	1.89387	1	130.993		30.0686	5.84303e-06
4.58851	-30.9072	5.08461	6.29304e-06	6.29304e-06		12.5599	16.957	1.44603	1	162.339		28.2345	5.85247e-06
5.75002	-31.142	3.62788	7.25967e-06	7.25967e-06		4.12699	11.3416	-7.2834	1	62.0355		21.0645	5.85907e-06
-14.9093	2.15376	-9.08386	5.15282e-06	5.15282e-06		14.9712	15.1308	-6.61774	1	47.353		24.0262	5.86019e-06
-6.57576	8.59803	0.43492	2.16731e-05	2.16731e-05		17.0536	11.8968	-2.57028	1	65.97		34.8966	5.86135e-06
0.95113	31.0124	2.06923	2.66261e-06	2.66261e-06		4.93613	10.3702	5.18795	1	106.631		23.1906	5.86452e-06
2.03244	7.07028	-15.6178	3.49772e-06	3.49772e-06		6.53445	14.7232	4.2959	1	96.4502		34.8198	5.86519e-06
4.0465	21.9447	-1.5217	1.12485e-05	1.12485e-05		-3.50798	25.267	-3.4791	1	32.9425		28.4786	5.86556e-06
14.8382	39.454	-6.74655	1.19507e-06	1.19507e-06		-14.4819	-10.3977	5.41696	3	51.38		32.3777	5.86612e-06
-10.7835	1.48922	1.13962	5.11886e-05	5.11886e-05		-23.4224	-2.32969	-2.80795	3	126.361		34.608	5.86914e-06
-5.79446	11.5951	5.75626	1.19021e-05	1.19021e-05		-18.4409	5.9516	-2.77205	3	122.246		23.0195	5.88384e-06
4.49385	-12.5439	3.11988	5.16259e-05	5.16259e-05		19.3607	13.2753	-3.34942	1	41.3696		31.0031	5.88906e-06
2.1144	-23.1404	-2.07277	1.15917e-05	1.15917e-05		-23.7379	2.23236	0.235971	3	133.659		38.6956	5.88923e-06
-8.65975	-12.1626	5.07671	1.3126e-05	1.3126e-05		-19.407	-7.85673	-6.28063	3	40.7947		28.6564	5.88984e-06
2.33984	13.5151	-8.39976	8.02928e-06	8.02928e-06		-15.1672	-5.33255	7.96289	3	41.7978		37.2751	5.89586e-06
11.4213	12.7129	2.55261	4.62688e-05	4.62688e-05		-18.0264	0.917602	-1.29482	3	247.329		27.1228	5.89617e-06
-21.8419	7.76085	36.2599	5.07177e-07	5.07177e-07		20.4312	-8.43434	-0.650011	2	40.1787		22.3959	5.90352e-06
-5.63198	14.4822	-4.09005	8.84593e-06	8.84593e-06		-26.5633	-10.3705	-5.07556	3	27.257		25.4371	5.90458e-06
12.6199	12.9833	-4.32002	2.00042e-05	2.00042e-05		4.9424	-11.1284	4.54194	2	171.927		30.5455	5.90678e-06
0.264583	9.8885	-0.31431	2.72913e-05	2.72913e-05		-3.84275	17.7454	7.05849	1	35.0567		33.9185	5.91053e-06
6.05557	8.52311	4.03201	3.34883e-05	3.34883e-05		-3.19742	-4.63118	-1.00475	2	198.612		36.6923	5.91845e-06
6.43588	17.6123	-2.36667	2.42024e-05	2.42024e-05		-0.876985	-22.0656	8.8505	2	39.6687		36.3205	5.91894e-06
2.5796	-29.6268	-10.5413	2.31174e-06	2.31174e-06		-2.40007	-23.8983	8.35259	2	31.0998		23.3529	5.92673e-06
-2.49001	-7.22791	3.91757	2.27109e-05	2.27109e-05		3.68122	-17.2238	-0.726008	2	183.832		39.3851	5.92719e-06
-6.67476	-23.2857	3.76583	5.70543e-06	5.70543e-06		10.5601	0.726571	2.68862	1	94.1897		26.1302	5.93156e-06
8.1764	-11.4172	3.35594	2.55783e-05	2.55783e-05		1.03682	-3.08772	2.90564	2	135.554		29.7168	5.93445e-06
-0.981692	-16.226	-5.4324	9.30966e-06	9.30966e-06		9.74173	10.8887	5.19389	1	174.042		26.8332	5.93704e-06
-11.046	-12.191	-2.06253	9.43829e-06	9.43829e-06		-0.251004	-0.56119	1.33855	2	171.191		28.8981	5.93974e-06
-20.7711	-10.3751	0.703848	7.61927e-06	7.61927e-06		-21.1192	-11.7488	-3.18439	3	42.7119		23.0529	5.94509e-06
11.0495	18.3907	-8.86898	6.0219e-06	6.0219e-06		-10.2564	7.24399	-1.50735	3	145.751		31.4404	5.94918e-06
-11.0996	-12.0856	0.542479	1.10594e-05	1.10594e-05		16.8678	-7.29717	4.62988	2	36.5657		29.1234	5.95021e-06
16.0597	7.04554	-5.44474	7.42179e-06	7.42179e-06		1.02783	-12.8547	-0.126216	2	260.812		29.0768	5.95441e-06
4.02449	0.197651	1.83404	2.95856e-05	2.95856e-05		-16.1799	-13.09	-5.45441	3	34.1102		37.3961	5.95858e-06
-1.65511	-8.67656	-6.56748	1.95058e-05	1.95058e-05		9.21137	-4.8328	11.2209	2	42.8507		25.1456	5.97318e-06
15.4567	1.26886	-4.58789	8.79816e-06	8.79816e-06		6.313	-17.0692	-3.11977	2	156.461		35.839	5.97931e-06
10.9305	5.78964	-6.09959	1.27091e-05	1.27091e-05		19.4629	-9.07619	-2.12284	2	47.9293		37.3308	5.97985e-06
-6.06654	5.80304	0.0936899	3.39432e-05	3.39432e-05		10.2961	11.5824	1.79184	1	293.369		27.7429	5.98308e-06
-6.06908	6.59261	-6.13076	1.62079e-05	1.62079e-05		6.90783	0.861795	3.32077	1	108.635		41.6624	5.99027e-06
2.34055	16.0674	-4.39601	1.12938e-05	1.12938e-05		1.67472	-13.0137	0.982807	2	300.37		39.802	5.99187e-06
-14.4819	0.897188	-3.22005	2.65769e-05	2.65769e-05		-1.75039	-13.0737	1.8386	2	166.811		32.9671	5.99591e-06
9.26347	9.88401	-1.90617	4.94038e-05	4.94038e-05		14.355	-6.67585	-1.28738	2	55.0699		37.0009	5.99716e-06
12.0209	-0.415604	-0.0728238	1.51523e-05	1.51523e-05		-7.26618	16.7587	2.89393	1	46.9526		24.4354	5.99726e-06
4.84039	-2.71804	-0.882415	3.38087e-05	3.38087e-05		-4.98149	1.49526	-5.78814	3	156.756		25.8963	6.00293e-06
2.27804	17.9164	1.64662	1.29197e-05	1.29197e-05		-4.40316	6.95612	-0.55466	3	143.882		23.8993	6.00652e-06
-29.3279	-9.43089	3.52111	3.28293e-06	3.28293e-06		1.30884	1.93924	-3.22841	1	174.105		40.2905	6.00796e-06
1.54646	-15.5128	5.72384	2.77183e-05	2.77183e-05		-7.87251	-0.405099	-4.99943	3	155.026		32.668	6.01364e-06
-3.7399	-2.06351	4.10431	2.55924e-05	2.55924e-05		-11.5921	-4.66275	-0.00266131	3	93.7421		36.9251	6.02136e-06
8.83546	8.32858	3.41174	5.14495e-05	5.14495e-05		-0.461481	-11.7852	-1.26889	2	193.635		31.9503	6.0219e-06
-34.4127	-24.4006	7.78706	9.41967e-07	9.41967e-07		-1.82842	6.16938	0.910293	1	146.119		21.9371	6.02203e-06
-10.609	7.68955	6.94853	1.5568e-05	1.5568e-05		17.1199	14.4776	-3.65425	1	63.1934		29.1188	6.03631e-06
8.79442	0.649895	12.0414	6.10015e-06	6.10015e-06		-13.6715	6.06759	-1.13917	3	177.937		38.0408	6.04025e-06
34.8987	24.0409	-2.92724	9.28187e-07	9.28187e-07		-19.0795	4.39681	-1.20618	3	199.586		26.5318	6.04126e-06
7.70021	9.19637	1.0886	6.25618e-05	6.25618e-05		15.8881	0.353686	0.339797	1	61.4915		19.4148	6.04634e-06
-22.752	-57.8609	19.2965	4.78668e-07	4.78668e-07		6.58	-13.1462	-1.04095	2	215.547		33.9187	6.04772e-06
-12.2398	-68.9364	27.187	5.09555e-07	5.09555e-07		2.27582	-6.37346	-4.54895	2	177.149		33.498	6.06473e-06
-19.6288	-48.5175	14.6155	5.55119e-07	5.55119e-07		8.29604	-8.35281	-1.31516	2	131.033		30.8025	6.06565e-06
-31.6116	-26.9886	1.78042	7.64447e-07	7.64447e-07		3.36677	-8.2365	6.16473	2	95.1964		37.3203	6.07849e-06
-34.7032	-23.1719	-18.4405	6.19493e-07	6.19493e-07		11.0197	-15.9688	-2.61726	2	165.897		35.3764	6.07873e-06
4.90501	6.05591	1.06347	4.86465e-05	4.86465e-05		1.95524	-12.0381	0.132521	2	307.017		23.1833	6.07972e-06
-6.64917	7.39116	0.801131	2.63285e-05	2.63285e-05		3.21845	-2.92342	-0.844615	2	193.172		34.0118	6.08179e-06
9.6944	10.1292	-1.7513	4.94046e-05	4.94046e-05		-9.65808	2.31936	7.14503	3	80.1962		40.0942	6.09128e-06
-6.93779	7.26985	-2.80851	2.42484e-05	2.42484e-05		-18.7362	12.0581	-0.20182	3	56.4853		27.6884	6.09202e-06
-2.24599	7.08359	2.19824	2.38008e-05	2.38008e-05		-2.50905	6.25953	3.44185	1	99.8266		26.9783	6.09207e-06
8.37586	8.27946	6.17118	2.50851e-05	2.50851e-05		-5.2103	-16.1889	0.519361	2	65.212		33.1835	6.09305e-06
-2.49054	1.62852	-0.789437	3.93533e-05	3.93533e-05		-7.02968	-4.38605	0.0872951	3	156.351		33.5154	6.09389e-06
5.59896	-1.75034	-1.87665	3.28719e-05	3.28719e-05		2.34104	-12.5788	3.3343	2	261.302		24.7039	6.09517e-06
27.1913	-5.0785	-20.7007	8.52491e-07	8.52491e-07		2.72255	-10.2939	1.51742	2	300.296		26.2533	6.10015e-06
15.2047	16.5652	-12.3335	2.87526e-06	2.87526e-06		-8.48714	-3.20979	-5.81973	3	99.0913		21.6309	6.10246e-06
-11.5995	16.0232	-11.8039	2.81272e-06	2.81272e-06		3.82086	-11.2407	-4.61762	2	130.742		20.003	6.10314e-06
10.795	8.51851	1.98209	6.12106e-05	6.12106e-05		-6.61184	1.75269	-7.22253	3	108.469		39.6773	6.1052e-06
-4.79396	20.8856	4.66196	5.30179e-06	5.30179e-06		-0.582109	4.69568	-0.370315	1	172.576		35.8194	6.10792e-06
15.743	9.85229	0.453237	2.2041e-05	2.2041e-05		-17.2221	-6.91428	1.18345	3	49.8024		34.1059	6.11117e-06
4.86146	13.4338	1.89387	2.61986e-05	2.61986e-05		-5.93713	-0.330784	4.39344	3	111.342		37.9675	6.1146e-06
12.5599	16.957	1.44603	3.24679e-05	3.24679e-05		3.98239	6.54485	-2.99786	1	212.36		33.4253	6.11608e-06
4.12699	11.3416	-7.2834	1.24071e-05	1.24071e-05		1.68076	10.5856	-8.64983	1	56.3879		35.575	6.11883e-06
14.9712	15.1308	-6.61774	9.47061e-06	9.47061e-06		-7.07105	18.932	-6.30913	1	25.1242		33.9189	6.11951e-06
17.0536	11.8968	-2.57028	1.3194e-05	1.3194e-05		4.91784	5.9358	-0.809799	1	265.197		28.2239	6.12076e-06
4.93613	10.3702	5.18795	2.13262e-05	2.13262e-05		-8.57288	-15.7258	2.77979	2	49.8085		23.4123	6.12406e-06
6.53445	14.7232	4.2959	1.929e-05	1.929e-05		-9.30092	-14.3323	-0.256262	2	51.562		28.7381	6.12446e-06
-3.50798	25.267	-3.4791	6.58851e-06	6.58851e-06		-4.25513	23.6196	-1.49117	1	38.4824		19.895	6.13087e-06
-14.4819	-10.3977	5.41696	1.0276e-05	1.0276e-05		9.56057	27.729	-0.269415	1	25.0392		20.6369	6.1367e-06
-21.8567	-25.3997	-31.0682	5.73671e-07	5.73671e-07		1.07628	5.07317	1.17612	1	177.388		28.7844	6.14075e-06
-23.4224	-2.32969	-2.80795	2.52721e-05	2.52721e-05		-0.192717	-21.9174	1.34341	2	53.642		29.8794	6.14373e-06
-18.4409	5.9516	-2.77205	2.44492e-05	2.44492e-05		4.61627	-9.59234	-1.83486	2	239.291		22.432	6.14547e-06
-2.27714	15.7876	30.8636	8.34944e-07	8.34944e-07		2.00508	-0.0747841	9.23647	1	41.2251		29.5194	6.15127e-06
32.4384	16.0654	2.87275	1.69625e-06	1.69625e-06		1.76487	-15.775	-10.1614	2	25.6176		32.9113	6.15132e-06
-6.01017	-12.215	-29.6663	7.40851e-07	7.40851e-07		8.22617	-19.2751	-7.24719	2	46.7573		20.3681	6.15588e-06
21.7611	-5.58985	20.7852	1.06909e-06	1.06909e-06		14.1371	-18.6427	-7.45782	2	33.547		24.2128	6.16208e-06
31.0341	18.8383	6.3643	1.01694e-06	1.01694e-06		-7.17649	0.440413	5.81628	3	87.1804		23.5294	6.16823e-06
-62.9485	9.37841	-8.8679	5.00525e-07	5.00525e-07		-7.61196	5.10576	-2.90503	3	176.814		22.3677	6.16865e-06
-40.8674	8.98939	-2.84971	7.0865e-07	7.0865e-07		16.9718	14.4266	-5.68572	1	42.1395		25.2292	6.17051e-06
19.3607	13.2753	-3.34942	8.27391e-06	8.27391e-06		-7.13976	1.40665	-6.46716	3	126.694		27.3156	6.17109e-06
-23.7379	2.23236	0.235971	2.67317e-05	2.67317e-05		-0.959895	14.0931	-4.59621	1	58.3316		27.5807	6.17147e-06
-19.407	-7.85673	-6.28063	8.15895e-06	8.15895e-06		4.08381	1.27934	3.19652	1	127.373		25.5036	6.1804e-06
-15.1672	-5.33255	7.96289	8.35955e-06	8.35955e-06		-3.50572	9.15758	-10.025	1	38.3286		30.6047	6.18404e-06
-33.3197	-0.382375	-4.61823	1.99338e-06	1.99338e-06		-6.45623	2.11507	-4.94396	3	174.185		36.0972	6.19093e-06
-18.0264	0.917602	-1.29482	4.94658e-05	4.94658e-05		1.5855	6.17784	-0.25641	1	198.308		39.6136	6.19314e-06
-27.2975	-11.9098	3.87142	4.02533e-06	4.02533e-06		8.98756	-5.72332	7.65182	2	49.3224		36.2493	6.19742e-06
20.4312	-8.43434	-0.650011	8.03573e-06	8.03573e-06		5.46037	10.347	-5.2608	1	108.17		38.3719	6.20015e-06
22.7096	-15.1511	1.10292	3.9984e-06	3.9984e-06		-6.54248	16.271	-7.64664	1	25.0467		23.891	6.20722e-06
-35.2794	-23.7119	1.03194	1.05468e-06	1.05468e-06		10.2097	11.1668	5.28329	1	167.364		42.8488	6.21623e-06
36.994	46.0034	-7.22231	4.9942e-07	4.9942e-07		3.52791	13.1472	-0.621347	1	117.353		38.9391	6.21767e-06
47.3193	48.4269	-3.61924	9.44949e-07	9.44949e-07		8.03458	11.5002	7.21309	1	93.1982		37.6949	6.21997e-06
-37.4073	-2.12276	-1.74963	1.69396e-06	1.69396e-06		14.2206	-0.624117	11.8333	1	27.7304		30.639	6.22338e-06
-38.7168	-19.725	-1.14224	8.0444e-07	8.0444e-07		14.2697	-6.31449	8.27365	2	35.3176		36.2288	6.22606e-06
-26.5633	-10.3705	-5.07556	5.45141e-06	5.45141e-06		-5.76579	5.80464	2.12892	3	136.897		38.0205	6.23847e-06
-51.3728	-5.40034	-5.95573	5.09603e-07	5.09603e-07		-3.76032	8.85816	8.94657	1	48.1183		25.9426	6.23889e-06
4.9424	-11.1284	4.54194	3.43855e-05	3.43855e-05		2.49188	-7.70346	6.10933	2	88.7762		21.7748	6.23917e-06
-3.84275	17.7454	7.05849	7.01134e-06	7.01134e-06		7.33059	-0.776255	11.1036	1	36.449		24.5527	6.24047e-06
-3.19742	-4.63118	-1.00475	3.97223e-05	3.97223e-05		-24.2231	-10.4414	-2.86574	3	41.1207		24.8777	6.24165e-06
48.0044	35.6383	0.906707	4.78695e-07	4.78695e-07		-17.0078	-14.2961	-4.04384	3	36.3465		27.7233	6.2459e-06
41.9218	41.9015	-5.07423	5.63678e-07	5.63678e-07		-19.5199	11.8443	5.53015	3	33.8826		32.7147	6.24752e-06
47.3236	45.7794	-3.16577	9.31164e-07	9.31164e-07		4.78558	-18.5247	0.580237	2	187.235		21.8959	6.24855e-06
43.6544	46.8244	-4.88478	8.47008e-07	8.47008e-07		0.504942	-15.1802	9.76098	2	46.5087		35.4062	6.25051e-06
47.1643	46.6935	-8.2845	6.74163e-07	6.74163e-07		2.426	19.0928	3.03842	1	50.5789		19.0674	6.25589e-06
16.2188	-22.4583	2.22053	4.66378e-06	4.66378e-06		-8.77187	-18.0158	-1.71636	2	47.1338		38.0214	6.2604e-06
-0.876985	-22.0656	8.8505	7.93373e-06	7.93373e-06		-5.50195	-4.9286	10.9385	3	38.5128		20.5075	6.26273e-06
-2.40007	-23.8983	8.35259	6.21997e-06	6.21997e-06		-9.14938	3.02361	7.37422	3	75.4052		34.5762	6.26969e-06
-6.59386	-26.5269	3.09385	4.56294e-06	4.56294e-06		-1.99331	-7.17379	6.10099	2	74.1171		36.8569	6.27493e-06
3.68122	-17.2238	-0.726008	3.67665e-05	3.67665e-05		-4.21944	20.7633	1.80802	1	33.6766		20.9479	6.28052e-06
15.5354	-36.0235	-0.36106	8.89239e-07	8.89239e-07		-3.1696	-4.29383	3.55793	2	134.283		30.862	6.2846e-06
10.5601	0.726571	2.68862	1.88379e-05	1.88379e-05		10.3103	-4.7987	-4.24628	2	81.5777		28.2978	6.29101e-06
1.03682	-3.08772	2.90564	2.71107e-05	2.71107e-05		3.40321	0.794919	2.09415	1	151.866		42.6566	6.29304e-06
9.74173	10.8887	5.19389	3.48084e-05	3.48084e-05		-0.904679	-1.46675	-6.73421	2	133.347		26.5629	6.29473e-06
-0.251004	-0.56119	1.33855	3.42382e-05	3.42382e-05		-7.2017	2.13262	11.8151	3	34.1925		43.0231	6.29571e-06
-21.1192	-11.7488	-3.18439	8.54238e-06	8.54238e-06		5.41518	-0.192394	-1.962	1	168.792		25.9333	6.29743e-06
-11.4409	-13.0869	9.92892	4.95261e-06	4.95261e-06		-1.15134	-10.8517	-6.6777	2	77.169		39.588	6.30034e-06
-10.2564	7.24399	-1.50735	2.91502e-05	2.91502e-05		-7.88017	-0.585254	2.28554	3	156.709		21.5618	6.30207e-06
16.8678	-7.29717	4.62988	7.31314e-06	7.31314e-06		12.9261	0.905595	5.20818	1	64.966		37.0814	6.30334e-06
1.02783	-12.8547	-0.126216	5.21625e-05	5.21625e-05		5.49711	-4.90709	4.02305	2	95.1923		27.2616	6.30422e-06
-16.1799	-13.09	-5.45441	6.82203e-06	6.82203e-06		2.39236	-3.72021	6.62196	2	66.8714		37.1192	6.30459e-06
9.21137	-4.8328	11.2209	8.57015e-06	8.57015e-06		-0.191285	8.51044	4.04847	1	92.5799		39.183	6.3054e-06
24.2587	-8.96722	5.66015	3.19808e-06	3.19808e-06		12.5014	10.9319	8.84034	1	51.0768		38.2402	6.30728e-06
6.313	-17.0692	-3.11977	3.12921e-05	3.12921e-05		2.66673	6.60557	-4.78887	1	155.684		42.8907	6.32622e-06
19.4629	-9.07619	-2.12284	9.58586e-06	9.58586e-06		10.5713	7.31063	0.997949	1	286.458		27.5431	6.32951e-06
-26.0199	-30.6021	-11.9433	7.25185e-07	7.25185e-07		8.22171	6.24233	-1.70338	1	257.187		28.8191	6.33396e-06
-16.1687	-16.7919	-12.7666	2.83107e-06	2.83107e-06		10.1318	15.8301	-2.74751	1	204.43		24.2942	6.33464e-06
10.2961	11.5824	1.79184	5.86739e-05	5.86739e-05		1.22686	6.91765	4.41345	1	100.53		28.3238	6.33501e-06
29.3892	15.8237	-2.31149	2.69941e-06	2.69941e-06		12.2657	-23.1353	-2.65063	2	80.3654		26.5057	6.33626e-06
-17.1153	27.5902	27.5943	5.1419e-07	5.1419e-07		-20.0016	8.87576	4.86429	3	52.2729		22.4446	6.35196e-06
6.90783	0.861795	3.32077	2.1727e-05	2.1727e-05		21.7077	15.8263	-2.6251	1	26.6472		19.9523	6.35279e-06
1.67472	-13.0137	0.982807	6.0074e-05	6.0074e-05		11.0943	-18.69	-2.03065	2	189.843		28.9742	6.36458e-06
-1.75039	-13.0737	1.8386	3.33623e-05	3.33623e-05		7.89456	8.22302	-2.30129	1	253.489		36.6604	6.36546e-06
14.355	-6.67585	-1.28738	1.1014e-05	1.1014e-05		5.29375	8.31188	7.87256	1	63.3991		22.3982	6.3698e-06
-7.26618	16.7587	2.89393	9.39051e-06	9.39051e-06		11.5935	14.7999	0.507439	1	238.797		33.3767	6.37035e-06
-4.98149	1.49526	-5.78814	3.13512e-05	3.13512e-05		-0.289613	6.82248	11.3848	1	41.3786		31.3017	6.37601e-06
-4.40316	6.95612	-0.55466	2.87764e-05	2.87764e-05		7.12725	-9.32888	-3.32378	2	132.544		30.3024	6.37831e-06
1.30884	1.93924	-3.22841	3.4821e-05	3.4821e-05		1.18092	-7.17733	-10.2834	2	62.7502		27.938	6.37849e-06
-7.87251	-0.405099	-4.99943	3.10051e-05	3.10051e-05		1.65316	-11.0313	-8.3469e-06	2	300.891		28.1516	6.38667e-06
-11.5921	-4.66275	-0.00266131	1.87484e-05	1.87484e-05		2.97802	-10.7066	2.77081	2	265.544		24.7187	6.38761e-06
-0.461481	-11.7852	-1.26889	3.87271e-05	3.87271e-05		4.13072	5.24014	-3.15886	1	208.177		35.2929	6.39015e-06
10.0039	24.6773	8.47652	3.75272e-06	3.75272e-06		-17.5488	2.38061	-0.227851	3	237.82		29.3455	6.39551e-06
43.6341	5.63853	14.8102	5.20182e-07	5.20182e-07		1.78135	11.3994	-0.110898	1	125.456		36.539	6.4006e-06
-30.4526	-15.0532	10.2773	1.98235e-06	1.98235e-06		-8.35169	16.7069	0.914709	3	51.467		24.887	6.40788e-06
-1.82842	6.16938	0.910293	2.92238e-05	2.92238e-05		-4.13152	-2.0283	-3.97859	3	199.845		29.1509	6.41486e-06
17.1199	14.4776	-3.65425	1.26387e-05	1.26387e-05		10.131	-21.8595	1.12012	2	109.841		20.2642	6.4174e-06
-13.9716	-16.3253	-20.5873	9.53485e-07	9.53485e-07		18.0769	6.33783	5.07824	1	49.1348		36.5324	6.42291e-06
-13.6715	6.06759	-1.13917	3.55875e-05	3.55875e-05		1.26944	4.43961	6.14415	1	71.5905		20.932	6.42346e-06
14.4575	20.8246	-12.0116	2.73122e-06	2.73122e-06		-4.1409	-12.3471	-10.0827	2	34.8148		22.0343	6.42665e-06
-19.0795	4.39681	-1.20618	3.99173e-05	3.99173e-05		1.39221	-12.6718	-5.10952	2	95.2302		40.6133	6.42783e-06
15.8881	0.353686	0.339797	1.22983e-05	1.22983e-05		-14.4073	-1.35351	4.14276	3	103.372		21.7715	6.42953e-06
6.58	-13.1462	-1.04095	4.31095e-05	4.31095e-05		6.43684	19.1428	9.38296	1	32.0743		19.5877	6.43354e-06
2.27582	-6.37346	-4.54895	3.54299e-05	3.54299e-05		13.3705	-9.37325	2.55786	2	52.9908		31.225	6.43416e-06
8.29604	-8.35281	-1.31516	2.62066e-05	2.62066e-05		-2.88956	1.591	5.04731	3	90.7246		31.8619	6.43739e-06
3.36677	-8.2365	6.16473	1.90393e-05	1.90393e-05		-5.79826	-14.7647	11.4499	2	25.9793		20.9143	6.43898e-06
11.0197	-15.9688	-2.61726	3.31795e-05	3.31795e-05		-9.39222	19.4525	-3.98244	3	27.4879		27.4898	6.45403e-06
1.95524	-12.0381	0.132521	6.14035e-05	6.14035e-05		-4.5202	-4.99792	1.30585	3	161.127		37.5157	6.46344e-06
3.21845	-2.92342	-0.844615	3.86344e-05	3.86344e-05		11.3699	12.1491	0.0560611	1	269.343		36.8495	6.46363e-06
-14.6539	7.36875	-15.8259	3.6773e-06	3.6773e-06		1.54038	-10.7496	-2.56988	2	212.312		24.2836	6.46835e-06
-9.65808	2.31936	7.14503	1.60392e-05	1.60392e-05		-6.29508	3.04757	-1.63854	3	232.108		23.1692	6.46913e-06
-18.7362	12.0581	-0.20182	1.12971e-05	1.12971e-05		4.54678	3.81408	14.127	1	26.3227		19.7189	6.4721e-06
-2.50905	6.25953	3.44185	1.99653e-05	1.99653e-05		-11.3757	10.2938	2.74018	3	85.6416		28.6398	6.47468e-06
-10.6497	13.6386	24.4604	1.61644e-06	1.61644e-06		-0.457872	-16.6707	3.60228	2	143.173		35.4863	6.47534e-06
6.21706	38.2686	23.8231	1.11387e-06	1.11387e-06		4.76895	6.61455	-5.152	1	154.46		37.4466	6.48693e-06
-5.2103	-16.1889	0.519361	1.30424e-05	1.30424e-05		-8.53593	-0.92009	-1.18977	3	202.79		34.4313	6.50046e-06
-7.02968	-4.38605	0.0872951	3.12702e-05	3.12702e-05		-6.41156	25.2808	-5.83226	1	26.0237		33.7403	6.50507e-06
2.34104	-12.5788	3.3343	5.22605e-05	5.22605e-05		-2.75857	11.6257	3.13419	1	83.8037		20.8976	6.50694e-06
2.72255	-10.2939	1.51742	6.00591e-05	6.00591e-05		-3.99316	-1.22948	-2.11208	3	224.061		37.7039	6.5098e-06
-8.48714	-3.20979	-5.81973	1.98183e-05	1.98183e-05		1.44214	5.66563	2.85151	1	142.996		24.5615	6.5108e-06
3.82086	-11.2407	-4.61762	2.61484e-05	2.61484e-05		6.47838	-0.56196	-4.97902	1	124.635		20.2628	6.5142e-06
-6.61184	1.75269	-7.22253	2.16939e-05	2.16939e-05		2.14933	-8.73725	-1.87751	2	251.354		20.5061	6.51536e-06
-0.582109	4.69568	-0.370315	3.45153e-05	3.45153e-05		-1.18159	23.0601	-3.34154	1	41.302		30.5822	6.51572e-06
-17.2221	-6.91428	1.18345	9.96048e-06	9.96048e-06		-4.8728	10.0707	-8.654	3	40.1096		32.0034	6.5165e-06
-5.93713	-0.330784	4.39344	2.22684e-05	2.22684e-05		-1.99473	-23.5577	1.22941	2	35.7291		29.9394	6.51781e-06
32.3782	-16.7551	2.0785	1.69105e-06	1.69105e-06		7.15366	-20.9277	2.33202	2	109.573		31.4386	6.5187e-06
3.98239	6.54485	-2.99786	4.2472e-05	4.2472e-05		-1.34287	5.70431	-3.05405	1	151.231		34.8136	6.52142e-06
1.68076	10.5856	-8.64983	1.12776e-05	1.12776e-05		0.821544	-19.4016	7.15009	2	61.6495		37.8238	6.52619e-06
-7.07105	18.932	-6.30913	5.02484e-06	5.02484e-06		-8.38182	-10.4258	-8.74742	3	34.5327		25.9793	6.52656e-06
4.91784	5.9358	-0.809799	5.30394e-05	5.30394e-05		9.1298	-3.56211	-10.0038	2	42.2603		20.1852	6.53324e-06
-8.57288	-15.7258	2.77979	9.96171e-06	9.96171e-06		-8.44658	-10.4688	6.75376	3	65.2187		28.827	6.53429e-06
-9.30092	-14.3323	-0.256262	1.03124e-05	1.03124e-05		-7.0461	-6.38422	7.94191	3	60.3554		42.3799	6.54475e-06
-4.25513	23.6196	-1.49117	7.69649e-06	7.69649e-06		-11.9884	7.30038	-0.307696	3	172.19		38.2821	6.54632e-06
9.56057	27.729	-0.269415	5.00784e-06	5.00784e-06		-18.2109	-8.62617	-5.48215	3	43.4051		26.8805	6.55296e-06
1.07628	5.07317	1.17612	3.54777e-05	3.54777e-05		9.28884	-19.3524	-1.66646	2	210.859		28.7848	6.55372e-06
-0.192717	-21.9174	1.34341	1.07284e-05	1.07284e-05		-24.6585	4.4804	0.132707	3	101.846		21.4917	6.55487e-06
4.61627	-9.59234	-1.83486	4.78583e-05	4.78583e-05		14.3215	14.6668	1.81838	1	145.999		29.3977	6.55651e-06
-5.6423	-35.9766	20.983	6.72392e-07	6.72392e-07		12.5871	-4.69864	10.882	2	37.2464		37.7445	6.55875e-06
12.8361	-18.5709	-34.2593	6.56425e-07	6.56425e-07		9.54681	-23.0275	-2.58642	2	107.792		25.2789	6.56069e-06
2.00508	-0.0747841	9.23647	8.24502e-06	8.24502e-06		8.0328	7.97978	-1.80195	1	274.545		35.3375	6.56283e-06
1.76487	-15.775	-10.1614	5.12352e-06	5.12352e-06		-6.98209	0.99251	-3.81764	3	208.435		27.7079	6.56598e-06
8.22617	-19.2751	-7.24719	9.35146e-06	9.35146e-06		3.0284	-12.5955	1.49958	2	326.025		27.0349	6.56776e-06
14.1371	-18.6427	-7.45782	6.7094e-06	6.7094e-06		-0.0508696	3.98053	-5.2373	1	138.998		34.1914	6.56868e-06
-7.17649	0.440413	5.81628	1.74361e-05	1.74361e-05		1.14996	-12.0045	2.99327	2	250.897		37.1674	6.57487e-06
18.874	-20.059	21.1215	1.51686e-06	1.51686e-06		-12.1122	8.50992	0.410709	3	138.45		27.5453	6.57564e-06
-7.61196	5.10576	-2.90503	3.53628e-05	3.53628e-05		1.31455	-2.73316	2.21266	2	149.991		39.4162	6.57596e-06
16.9718	14.4266	-5.68572	8.42791e-06	8.42791e-06		10.7267	-21.1626	-6.99636	2	41.3632		36.8337	6.58774e-06
-7.13976	1.40665	-6.46716	2.53388e-05	2.53388e-05		16.8909	-8.21213	-5.93158	2	41.6129		27.329	6.58851e-06
-0.959895	14.0931	-4.59621	1.16663e-05	1.16663e-05		0.024855	-3.678	-4.5184	2	186.829		41.1272	6.58958e-06
-22.7931	-3.04372	-12.2607	3.38077e-06	3.38077e-06		-22.8011	-5.78448	2.72472	3	33.1246		26.1741	6.59083e-06
4.08381	1.27934	3.19652	2.54746e-05	2.54746e-05		-12.0435	9.18097	9.04268	3	44.1425		28.0394	6.59106e-06
-3.50572	9.15758	-10.025	7.66573e-06	7.66573e-06		1.27857	-7.98461	-5.65387	2	132.906		19.3405	6.59656e-06
-6.45623	2.11507	-4.94396	3.48371e-05	3.48371e-05		5.32078	-20.0212	-2.97289	2	124.248		29.8508	6.59743e-06
1.5855	6.17784	-0.25641	3.96616e-05	3.96616e-05		-20.4252	-0.651553	-0.283264	3	222.296		22.4442	6.59917e-06
8.98756	-5.72332	7.65182	9.86448e-06	9.86448e-06		-16.7972	9.77157	3.50359	3	77.3072		34.3532	6.60053e-06
5.46037	10.347	-5.2608	2.16341e-05	2.16341e-05		15.488	19.0094	-2.09047	1	110.962		36.7887	6.60404e-06
-7.22386	27.5555	-7.15954	3.85914e-06	3.85914e-06		1.60919	18.5783	6.07926	1	40.8264		30.9641	6.61123e-06
-6.54248	16.271	-7.64664	5.00934e-06	5.00934e-06		-4.0213	19.5243	-5.66379	1	28.525		34.9949	6.61243e-06
-41.1835	-8.61201	8.62107	1.53281e-06	1.53281e-06		1.73057	24.1647	-3.74904	1	38.0864		22.8795	6.61263e-06
10.2097	11.1668	5.28329	3.34728e-05	3.34728e-05		-7.44168	6.5358	2.14487	3	140.896		36.8603	6.61447e-06
3.52791	13.1472	-0.621347	2.34707e-05	2.34707e-05		-25.4487	13.3378	2.40616	3	33.6177		29.6544	6.62492e-06
-11.039	15.7146	-12.1463	2.83044e-06	2.83044e-06		-20.0377	0.666374	0.37061	3	231.185		28.5856	6.62629e-06
25.8549	-0.883693	9.40055	2.17527e-06	2.17527e-06		1.67206	-22.9383	9.49161	2	33.4438		23.6576	6.62778e-06
8.03458	11.5002	7.21309	1.86396e-05	1.86396e-05		9.1896	-17.2271	-1.80697	2	219.893		24.4554	6.63144e-06
14.2206	-0.624117	11.8333	5.54608e-06	5.54608e-06		1.00051	-5.2055	2.12702	2	166.643		21.811	6.63241e-06
14.2697	-6.31449	8.27365	7.06351e-06	7.06351e-06		4.15754	8.14317	-0.0419407	1	230.706		23.0736	6.63278e-06
-36.566	-12.2198	-5.51538	1.14859e-06	1.14859e-06		-20.7521	-0.843868	-3.10388	3	196.369		21.9244	6.63293e-06
-5.76579	5.80464	2.12892	2.73795e-05	2.73795e-05		-19.6771	13.7323	-4.92563	3	32.9387		27.9452	6.63531e-06
-3.76032	8.85816	8.94657	9.62367e-06	9.62367e-06		-9.5881	2.12315	-0.746002	3	267.588		37.3363	6.63534e-06
2.49188	-7.70346	6.10933	1.77552e-05	1.77552e-05		5.30751	9.25632	7.27614	1	74.3027		24.854	6.64185e-06
7.33059	-0.776255	11.1036	7.2898e-06	7.2898e-06		2.16307	12.6756	3.21958	1	96.422		21.8185	6.64484e-06
-24.2231	-10.4414	-2.86574	8.22414e-06	8.22414e-06		1.45645	-1.29397	0.888311	2	175.106		24.7013	6.65309e-06
-17.0078	-14.2961	-4.04384	7.2693e-06	7.2693e-06		2.89357	0.808458	0.521588	1	181.011		28.7538	6.66002e-06
-22.3417	63.2769	-7.74387	4.7986e-07	4.7986e-07		-10.0151	-3.10382	5.09728	3	77.3997		38.4792	6.66023e-06
21.2679	-22.3501	3.22165	2.20802e-06	2.20802e-06		-18.2875	-6.40929	-8.07874	3	31.6813		20.9499	6.66886e-06
18.0362	7.08849	21.9454	1.9806e-06	1.9806e-06		10.8883	16.8927	-1.44509	1	244.597		27.8867	6.67181e-06
-19.5199	11.8443	5.53015	6.77652e-06	6.77652e-06		-7.1369	-5.4308	1.13661	3	129.913		34.8654	6.67521e-06
32.4075	-4.58148	13.2088	1.39332e-06	1.39332e-06		-8.37261	16.1729	-1.7308	3	47.9007		31.3647	6.67909e-06
4.78558	-18.5247	0.580237	3.74471e-05	3.74471e-05		-8.36041	4.87938	-2.94721	3	182.212		35.2665	6.67983e-06
0.504942	-15.1802	9.76098	9.30174e-06	9.30174e-06		-0.222018	-19.0122	5.30415	2	82.8006		22.1982	6.68202e-06
5.08389	5.07375	-38.8681	8.39477e-07	8.39477e-07		-8.92042	-6.80681	-5.06625	3	73.3345		29.4936	6.68641e-06
2.426	19.0928	3.03842	1.01158e-05	1.01158e-05		-15.9043	11.8052	-0.975097	3	62.9529		32.4088	6.68806e-06
-35.8567	-27.2621	-12.6727	8.57013e-07	8.57013e-07		2.82642	-13.7941	5.3434	2	166.329		36.2099	6.68877e-06
-8.77187	-18.0158	-1.71636	9.42677e-06	9.42677e-06		13.4778	-5.27472	-0.165978	2	61.7805		38.3598	6.6903e-06
-5.50195	-4.9286	10.9385	7.70256e-06	7.70256e-06		7.63334	-10.9841	3.53694	2	137.393		28.0651	6.69119e-06
-9.14938	3.02361	7.37422	1.5081e-05	1.5081e-05		8.38207	-17.789	5.03883	2	68.5647		25.2659	6.69205e-06
-1.99331	-7.17379	6.10099	1.48234e-05	1.48234e-05		1.67254	-20.7913	9.48533	2	36.0463		36.8765	6.69356e-06
0.74088	23.7241	18.9977	1.59292e-06	1.59292e-06		-8.51769	17.1078	1.09887	3	48.7254		18.9354	6.70805e-06
-4.21944	20.7633	1.80802	6.73532e-06	6.73532e-06		-3.11383	-5.43131	-4.80188	2	152.852		32.0119	6.7094e-06
-3.1696	-4.29383	3.55793	2.68566e-05	2.68566e-05		9.17001	2.87739	-4.17653	1	103.301		26.6852	6.71812e-06
10.3103	-4.7987	-4.24628	1.63155e-05	1.63155e-05		4.20521	-6.31872	-5.6307	2	139.208		28.362	6.71949e-06
3.40321	0.794919	2.09415	3.03731e-05	3.03731e-05		11.5026	-10.5532	1.69214	2	71.016		29.1157	6.7215e-06
-0.904679	-1.46675	-6.73421	2.66694e-05	2.66694e-05		2.93024	-12.0313	-6.61044	2	72.2192		40.4254	6.72353e-06
-7.2017	2.13262	11.8151	6.8385e-06	6.8385e-06		-8.76171	-0.816764	-8.7673	3	58.0659		22.9793	6.73532e-06
5.41518	-0.192394	-1.962	3.37584e-05	3.37584e-05		-7.66554	9.19108	8.4813	3	54.9079		24.3934	6.73568e-06
11.4381	-25.7643	-27.7549	8.28644e-07	8.28644e-07		-4.45193	22.7817	-3.69471	1	35.2755		28.4281	6.73736e-06
-9.67933	-26.7463	-27.2787	5.32051e-07	5.32051e-07		12.2731	-25.0669	-5.19722	2	29.4793		35.9943	6.74822e-06
-1.15134	-10.8517	-6.6777	1.54338e-05	1.54338e-05		15.0453	-10.0337	-4.59977	2	43.1513		31.5265	6.74856e-06
-7.88017	-0.585254	2.28554	3.13418e-05	3.13418e-05		1.23588	-14.5369	2.91037	2	242.47		31.747	6.74866e-06
12.9261	0.905595	5.20818	1.29932e-05	1.29932e-05		1.58065	-14.3801	0.359072	2	253.298		22.2492	6.75346e-06
5.49711	-4.90709	4.02305	1.90385e-05	1.90385e-05		-0.2248	-10.9765	8.39327	2	55.7887		33.9223	6.75634e-06
2.39236	-3.72021	6.62196	1.33743e-05	1.33743e-05		5.84409	-8.85092	-0.102907	2	222.608		24.5303	6.75875e-06
-0.191285	8.51044	4.04847	1.8516e-05	1.8516e-05		11.1378	-17.9369	0.265764	2	160.434		22.6281	6.76034e-06
12.5014	10.9319	8.84034	1.02154e-05	1.02154e-05		-1.60467	-7.85826	-4.98989	2	134.415		30.0786	6.77008e-06
2.66673	6.60557	-4.78887	3.11367e-05	3.11367e-05		1.97797	-10.936	-5.8625	2	100.155		23.3112	6.77172e-06
10.5713	7.31063	0.997949	5.72916e-05	5.72916e-05		12.0525	-10.3288	4.84854	2	49.2315		27.0299	6.77268e-06
8.22171	6.24233	-1.70338	5.14374e-05	5.14374e-05		4.1889	-18.5662	-6.65588	2	41.1887		29.4418	6.77577e-06
10.1318	15.8301	-2.74751	4.0886e-05	4.0886e-05		6.46298	-6.06176	-6.8452	2	92.8824		40.2303	6.77621e-06
1.22686	6.91765	4.41345	2.0106e-05	2.0106e-05		24.9877	8.55645	-2.32185	1	31.5017		35.5507	6.77652e-06
12.2657	-23.1353	-2.65063	1.60731e-05	1.60731e-05		4.38099	-1.23783	3.39864	2	106.587		26.888	6.78653e-06
12.0396	-19.2971	-20.7513	2.02721e-06	2.02721e-06		22.0515	9.42599	3.99627	1	27.8882		24.7403	6.78934e-06
8.42587	-26.9266	9.02229	4.48161e-06	4.48161e-06		2.79237	10.1528	12.3733	1	39.5654		24.7359	6.79162e-06
-20.0016	8.87576	4.86429	1.04546e-05	1.04546e-05		-11.96	15.1633	-0.0147528	3	55.9252		23.3126	6.7972e-06
21.7077	15.8263	-2.6251	5.32944e-06	5.32944e-06		-9.05319	8.11546	4.35528	3	97.5711		36.4993	6.79927e-06
-34.0182	45.9012	12.8979	6.29901e-07	6.29901e-07		-12.1479	-3.67325	3.32059	3	84.9112		27.9852	6.80332e-06
11.0943	-18.69	-2.03065	3.79686e-05	3.79686e-05		-2.65734	14.4237	4.45615	1	68.1288		37.4085	6.81354e-06
7.89456	8.22302	-2.30129	5.06978e-05	5.06978e-05		-4.23594	3.49469	-1.46322	3	199.225		38.9021	6.81945e-06
5.29375	8.31188	7.87256	1.26798e-05	1.26798e-05		-2.10707	4.12689	-9.39465	3	70.0438		23.3461	6.82203e-06
-32.9722	19.9017	-4.21269	1.28062e-06	1.28062e-06		3.55173	-4.67816	-9.10489	2	86.2694		39.5438	6.82228e-06
-21.0779	-46.3691	-9.19959	4.79006e-07	4.79006e-07		9.58236	1.16386	5.07612	1	84.9621		23.2197	6.8287e-06
-0.27099	-49.5727	-8.65838	5.67504e-07	5.67504e-07		-10.9307	-11.0078	6.03922	3	60.5399		41.9989	6.82985e-06
1.93614	36.166	4.15502	1.50708e-06	1.50708e-06		-4.21488	-1.99231	-5.17323	3	171.916		25.7372	6.8341e-06
31.8468	0.605005	-2.26969	3.03128e-06	3.03128e-06		0.0945137	-9.14803	-2.07094	2	214.379		32.1613	6.83419e-06
11.5935	14.7999	0.507439	4.77593e-05	4.77593e-05		5.51044	4.42508	-1.5	1	241.481		31.5772	6.83435e-06
-0.289613	6.82248	11.3848	8.27572e-06	8.27572e-06		-1.15129	-9.31083	-9.65086	2	58.717		23.7393	6.8385e-06
-14.4701	17.5409	6.27784	3.72068e-06	3.72068e-06		-1.38411	9.64836	1.73466	1	113.294		25.6758	6.8474e-06
7.12725	-9.32888	-3.32378	2.65089e-05	2.65089e-05		9.76253	13.1435	1.01566	1	261.769		23.3101	6.85592e-06
1.18092	-7.17733	-10.2834	1.255e-05	1.255e-05		1.44418	1.65001	-10.696	1	61.7188		18.7219	6.85847e-06
1.65316	-11.0313	-8.3469e-06	6.01782e-05	6.01782e-05		-1.19503	-13.6159	-11.498	2	26.3548		23.9782	6.86465e-06
-2.0958	25.8066	17.1088	2.14882e-06	2.14882e-06		6.98816	0.477396	-9.72983	1	51.4587		35.9125	6.87034e-06
2.97802	-10.7066	2.77081	5.31088e-05	5.31088e-05		2.46496	-11.791	0.159578	2	318.454		26.657	6.872e-06
4.13072	5.24014	-3.15886	4.16354e-05	4.16354e-05		-2.57854	13.8137	-8.03872	1	38.8467		31.0671	6.8864e-06
-17.5488	2.38061	-0.227851	4.75641e-05	4.75641e-05		2.39196	-12.2449	0.848999	2	324.036		27.3066	6.8878e-06
1.78135	11.3994	-0.110898	2.50912e-05	2.50912e-05		-13.1742	-2.63036	-4.37124	3	74.0282		35.7269	6.88797e-06
-8.35169	16.7069	0.914709	1.02934e-05	1.02934e-05		-15.4702	-5.72523	-7.9657	3	35.7944		27.8059	6.89365e-06
-4.13152	-2.0283	-3.97859	3.9969e-05	3.9969e-05		-1.735	-8.54945	2.35007	2	157.15		32.1714	6.90413e-06
10.131	-21.8595	1.12012	2.19683e-05	2.19683e-05		-18.9032	-16.1548	-5.60453	3	29.6578		18.2499	6.90653e-06
25.6029	21.1205	-19.4971	1.198e-06	1.198e-06		-1.24144	-20.4194	-3.14127	2	44.2095		28.9804	6.91081e-06
15.8352	30.9011	5.70681	1.25258e-06	1.25258e-06		2.54754	-6.56563	1.688	2	197.339		30.5004	6.9167e-06
18.0769	6.33783	5.07824	9.82696e-06	9.82696e-06		-5.08522	-15.6569	3.86067	2	69.4133		23.0868	6.91795e-06
-1.26398	-33.3534	13.8057	1.56538e-06	1.56538e-06		-2.45021	15.7858	2.02986	1	69.364		22.3715	6.92294e-06
1.26944	4.43961	6.14415	1.43181e-05	1.43181e-05		6.73802	8.74289	12.7249	1	32.6328		33.3821	6.92434e-06
-4.1409	-12.3471	-10.0827	6.96295e-06	6.96295e-06		-0.287308	4.05338	1.25204	1	162.78		23.6284	6.92543e-06
1.39221	-12.6718	-5.10952	1.9046e-05	1.9046e-05		12.5414	-8.6432	-8.22393	2	30.3986		20.8651	6.92952e-06
-14.4073	-1.35351	4.14276	2.06743e-05	2.06743e-05		9.50724	0.423621	-7.36803	1	55.3025		35.5716	6.93098e-06
6.43684	19.1428	9.38296	6.41486e-06	6.41486e-06		-1.95916	-2.78518	4.71346	2	113.61		29.3923	6.93299e-06
0.246315	-22.9575	11.7701	4.99139e-06	4.99139e-06		2.68361	-16.1147	2.47715	2	234.019		22.5538	6.93597e-06
13.3705	-9.37325	2.55786	1.05982e-05	1.05982e-05		-6.23125	2.41521	9.18656	3	45.9675		22.7688	6.94484e-06
-17.5641	-14.7588	3.40062	4.71725e-06	4.71725e-06		2.24832	7.3093	-5.41055	1	134.85		22.4809	6.94504e-06
-2.88956	1.591	5.04731	1.81449e-05	1.81449e-05		1.36796	-9.94886	3.66659	2	193.572		25.1497	6.94749e-06
6.07552	36.8087	2.88439	1.38487e-06	1.38487e-06		8.65764	18.6507	1.91141	1	103.854		20.8886	6.94869e-06
-5.79826	-14.7647	11.4499	5.19585e-06	5.19585e-06		-13.8881	5.92233	8.33762	3	67.2902		21.808	6.95275e-06
-8.33778	22.692	-6.56986	4.69509e-06	4.69509e-06		1.54994	24.9777	-5.30697	1	30.7564		24.5222	6.95899e-06
-6.40474	27.0916	-14.6632	1.4712e-06	1.4712e-06		7.34301	19.1205	-3.5186	1	117.883		20.1047	6.96068e-06
-9.39222	19.4525	-3.98244	5.49758e-06	5.49758e-06		6.64041	19.5696	-7.24997	1	40.7143		26.5547	6.96222e-06
-4.5202	-4.99792	1.30585	3.22255e-05	3.22255e-05		-27.899	3.33295	-2.29596	3	53.2404		37.742	6.9623e-06
11.3699	12.1491	0.0560611	5.38687e-05	5.38687e-05		-20.4392	6.72835	-0.046674	3	126.992		28.946	6.96295e-06
1.54038	-10.7496	-2.56988	4.24624e-05	4.24624e-05		11.0366	21.9789	-1.43914	1	114.484		20.4722	6.96783e-06
5.0116	37.4161	-4.01998	7.61486e-07	7.61486e-07		-0.964855	-7.54221	-8.11556	2	85.682		39.7858	6.96829e-06
-6.29508	3.04757	-1.63854	4.64216e-05	4.64216e-05		-11.5604	-9.74901	6.26684	3	60.8921		29.1594	6.9746e-06
4.54678	3.81408	14.127	5.26454e-06	5.26454e-06		-7.85352	15.5353	6.33197	3	34.171		29.364	6.97961e-06
-11.3757	10.2938	2.74018	1.71283e-05	1.71283e-05		-5.4769	-13.1686	9.36786	2	36.0637		26.8052	6.98344e-06
-0.457872	-16.6707	3.60228	2.86345e-05	2.86345e-05		7.20898	-11.622	0.758961	2	205.934		36.1516	6.98389e-06
10.3314	8.41376	-15.1934	3.76924e-06	3.76924e-06		0.358649	-14.5285	5.60317	2	138.008		21.9196	6.98896e-06
4.76895	6.61455	-5.152	3.08919e-05	3.08919e-05		10.9751	11.0681	1.79122	1	296.99		32.997	6.99589e-06
-13.9312	-27.3086	-11.3375	2.35578e-06	2.35578e-06		17.1731	5.78291	2.34377	1	69.64		41.7161	7.00702e-06
-8.53593	-0.92009	-1.18977	4.0558e-05	4.0558e-05		9.14253	-25.2834	8.19264	2	26.0896		38.2147	7.01083e-06
-2.10353	30.3244	-8.82377	2.69791e-06	2.69791e-06		17.3503	23.4931	1.72908	1	41.5408		21.7417	7.01134e-06
43.1438	3.36232	8.56831	9.86141e-07	9.86141e-07		-21.3448	3.61948	-1.00554	3	201.357		24.6935	7.01483e-06
-6.41156	25.2808	-5.83226	5.20474e-06	5.20474e-06		3.28226	-11.5106	0.36006	2	326.044		32.3051	7.01869e-06
-2.75857	11.6257	3.13419	1.67607e-05	1.67607e-05		1.31859	-18.8439	4.1864	2	109.231		22.4489	7.0235e-06
-3.99316	-1.22948	-2.11208	4.48123e-05	4.48123e-05		11.3289	-6.74524	-2.82603	2	68.7575		36.4629	7.02739e-06
1.44214	5.66563	2.85151	2.85992e-05	2.85992e-05		9.87654	13.3003	1.02571	1	258.687		35.9762	7.03988e-06
6.47838	-0.56196	-4.97902	2.4927e-05	2.4927e-05		12.1357	17.7353	-1.58982	1	228.243		26.2288	7.04257e-06
2.14933	-8.73725	-1.87751	5.02709e-05	5.02709e-05		15.5161	21.2253	-2.88939	1	75.8759		21.0345	7.04703e-06
-1.18159	23.0601	-3.34154	8.26041e-06	8.26041e-06		6.10309	-9.88697	-2.31592	2	187.607		38.0623	7.0485e-06
-4.8728	10.0707	-8.654	8.02193e-06	8.02193e-06		-4.32372	-17.7855	6.07718	2	48.3772		28.7559	7.04941e-06
15.7214	11.0112	-13.9607	2.91638e-06	2.91638e-06		-19.3608	7.56779	-0.416686	3	112.239		24.8919	7.05511e-06
-5.28366	-31.0111	9.22381	2.52795e-06	2.52795e-06		8.63629	5.81395	0.323415	1	269.1		41.0232	7.05583e-06
-16.9454	-12.9286	13.3668	2.42387e-06	2.42387e-06		-24.0999	9.19494	2.60155	3	58.7073		23.8697	7.05745e-06
-6.71203	-16.6804	14.0997	2.73119e-06	2.73119e-06		15.3622	-14.912	-2.51747	2	72.462		21.1392	7.06089e-06
-1.99473	-23.5577	1.22941	7.14581e-06	7.14581e-06		-5.49556	-25.452	1.5939	2	28.7869		21.591	7.06351e-06
7.15366	-20.9277	2.33202	2.19146e-05	2.19146e-05		-4.92609	9.48778	0.718807	3	102.513		23.8393	7.06857e-06
-1.34287	5.70431	-3.05405	3.02461e-05	3.02461e-05		10.544	16.3218	-2.17208	1	230.355		21.1436	7.07129e-06
0.821544	-19.4016	7.15009	1.23299e-05	1.23299e-05		8.00666	-14.192	-0.622095	2	196.521		22.2729	7.07301e-06
-0.347689	-31.7445	7.99144	3.36472e-06	3.36472e-06		11.4109	8.34218	1.57093	1	288.953		24.4405	7.07355e-06
-8.38182	-10.4258	-8.74742	6.90653e-06	6.90653e-06		-3.98326	3.58624	14.6054	3	27.2674		27.2502	7.0751e-06
9.1298	-3.56211	-10.0038	8.45205e-06	8.45205e-06		-12.8215	-0.539225	-1.43266	3	164.053		29.5993	7.07519e-06
-8.44658	-10.4688	6.75376	1.30437e-05	1.30437e-05		-2.27593	-0.500389	-13.421	3	31.4026		19.8303	7.07598e-06
-9.77871	-20.7483	-12.0804	2.01217e-06	2.01217e-06		11.6835	-21.9092	1.95143	2	71.6197		28.4621	7.08193e-06
-7.0461	-6.38422	7.94191	1.20711e-05	1.20711e-05		-11.0045	7.0857	3.69025	3	153.068		27.0887	7.08729e-06
-11.9884	7.30038	-0.307696	3.44379e-05	3.44379e-05		11.9034	15.7171	-0.768348	1	245.073		21.4872	7.09018e-06
-18.2109	-8.62617	-5.48215	8.68102e-06	8.68102e-06		-11.6142	-0.162892	-4.22146	3	116.789		20.2991	7.09122e-06
9.28884	-19.3524	-1.66646	4.21718e-05	4.21718e-05		10.0204	18.0923	0.470915	1	181.037		24.1791	7.10457e-06
-24.6585	4.4804	0.132707	2.03692e-05	2.03692e-05		14.9107	-5.27931	-3.07016	2	51.6475		33.7443	7.10716e-06
14.3215	14.6668	1.81838	2.91999e-05	2.91999e-05		1.68497	15.3772	3.96423	1	77.497		25.5885	7.1073e-06
12.5871	-4.69864	10.882	7.44928e-06	7.44928e-06		3.80235	-13.7982	-2.64313	2	171.043		20.1744	7.11441e-06
9.54681	-23.0275	-2.58642	2.15584e-05	2.15584e-05		7.00253	3.1798	-0.832243	1	203.267		39.2297	7.11512e-06
8.0328	7.97978	-1.80195	5.4909e-05	5.4909e-05		9.39952	0.124209	2.03681	1	102.626		26.8939	7.1193e-06
-6.98209	0.99251	-3.81764	4.1687e-05	4.1687e-05		20.438	-13.5566	-4.55132	2	37.5614		20.9441	7.12297e-06
-23.1025	18.3278	-2.09983	3.61025e-06	3.61025e-06		14.0102	2.14451	-1.96841	1	59.3467		33.8465	7.12652e-06
-24.4309	24.4085	12.9747	1.26162e-06	1.26162e-06		6.71891	-8.31871	3.27629	2	134.891		22.6361	7.12896e-06
3.0284	-12.5955	1.49958	6.5205e-05	6.5205e-05		-8.17203	-16.0222	2.13555	2	52.0125		35.3485	7.13162e-06
-21.3035	18.1231	-2.51181	4.71437e-06	4.71437e-06		2.02898	-3.14418	-0.275666	2	199.814		20.4447	7.13678e-06
-23.2391	22.7774	19.0076	9.09322e-07	9.09322e-07		-2.63075	-23.6182	-1.74855	2	31.8273		33.2488	7.13763e-06
5.14629	-10.7365	33.6498	6.67824e-07	6.67824e-07		4.75551	-20.4421	1.66596	2	128.4		21.2266	7.13952e-06
-27.8196	0.466723	6.15149	2.56321e-06	2.56321e-06		-23.975	11.1714	0.934902	3	51.6478		36.3914	7.14581e-06
-0.0508696	3.98053	-5.2373	2.77996e-05	2.77996e-05		-14.0804	4.70341	-1.23372	3	199.192		37.4579	7.15149e-06
32.6856	-32.1722	-2.65349	5.84955e-07	5.84955e-07		-18.8356	-0.937526	-0.63806	3	217.983		21.91	7.15195e-06
1.14996	-12.0045	2.99327	5.01793e-05	5.01793e-05		-7.24822	3.74107	1.03895	3	211.067		29.5967	7.15325e-06
-12.1122	8.50992	0.410709	2.76901e-05	2.76901e-05		-18.3879	-0.562653	1.04593	3	184.392		26.2264	7.15388e-06
1.31455	-2.73316	2.21266	2.99982e-05	2.99982e-05		11.6891	8.78587	2.25139	1	279.685		24.2403	7.15888e-06
10.7267	-21.1626	-6.99636	8.27264e-06	8.27264e-06		17.1453	21.3987	0.367478	1	63.3401		34.3931	7.15892e-06
27.008	-12.9569	-43.1308	4.8264e-07	4.8264e-07		9.58707	-29.57	1.04893	2	35.2792		23.4209	7.15985e-06
24.3935	-21.4921	-3.94849	3.4322e-06	3.4322e-06		-27.2355	7.15832	-1.17367	3	54.0872		37.394	7.16654e-06
21.7437	-13.6002	-19.7671	1.6324e-06	1.6324e-06		-28.0397	3.51925	-0.518644	3	55.339		22.5197	7.16747e-06
20.6814	-13.7819	-12.2408	2.82679e-06	2.82679e-06		9.11599	-21.1196	-1.5221	2	172.233		27.1745	7.16915e-06
16.8909	-8.21213	-5.93158	8.32258e-06	8.32258e-06		18.6751	17.7286	2.44119	1	47.1633		30.5773	7.17029e-06
10.6229	-5.77526	-18.6103	2.38063e-06	2.38063e-06		-21.7134	5.43883	0.174032	3	139.909		27.9163	7.17142e-06
0.024855	-3.678	-4.5184	3.73659e-05	3.73659e-05		8.24211	-8.5838	8.41474	2	54.4867		20.5951	7.17193e-06
-22.8011	-5.78448	2.72472	6.62492e-06	6.62492e-06		9.27309	24.5649	6.22111	1	27.0832		19.1249	7.1755e-06
-12.0435	9.18097	9.04268	8.82851e-06	8.82851e-06		2.72255	-10.2939	1.51742	2	300.296		20.825	7.17814e-06
1.27857	-7.98461	-5.65387	2.65813e-05	2.65813e-05		10.9672	-10.574	-8.30858	2	31.2024		35.3677	7.17967e-06
5.20266	26.622	6.45264	4.56614e-06	4.56614e-06		19.4317	12.9862	5.47079	1	30.5396		24.5132	7.17976e-06
-7.44782	12.7919	17.8261	2.7587e-06	2.7587e-06		10.5931	-23.5132	0.494464	2	91.0424		33.7649	7.18271e-06
-33.335	33.2142	21.1059	4.78809e-07	4.78809e-07		-14.2563	-13.2128	-2.00445	3	39.4108		39.7319	7.18369e-06
-15.5222	17.25	12.2467	2.84002e-06	2.84002e-06		1.39388	-11.5605	-14.1979	2	25.2553		24.7066	7.18451e-06
12.5438	7.10631	-19.6097	2.44056e-06	2.44056e-06		-22.6491	2.68432	-3.37453	3	151.505		21.5273	7.20106e-06
-46.2011	23.7002	-5.20203	4.87431e-07	4.87431e-07		3.16672	-6.16018	-1.19085	2	232.11		35.1139	7.20375e-06
-16.8131	21.8245	0.230109	4.92133e-06	4.92133e-06		5.21421	-4.64137	-0.094443	2	165.524		20.0506	7.20816e-06
-14.7124	29.207	42.2554	4.82918e-07	4.82918e-07		1.45656	6.23015	-4.8918	1	146.081		34.2352	7.20925e-06
1.91736	38.7402	23.1985	8.28632e-07	8.28632e-07		1.20627	6.36358	-3.124	1	171.674		21.5681	7.20946e-06
13.6344	45.6505	16.7538	6.14786e-07	6.14786e-07		-4.78511	-23.6338	5.03736	2	29.0954		26.3756	7.21023e-06
4.5447	39.1019	25.2382	1.15161e-06	1.15161e-06		-13.4602	-7.64167	-2.44608	3	49.537		23.597	7.21045e-06
-11.485	36.7733	-9.06784	1.53766e-06	1.53766e-06		3.24915	-15.2575	3.92347	2	216.595		29.4082	7.21111e-06
-5.4827	36.3283	29.8372	6.53522e-07	6.53522e-07		-0.777751	-15.0699	2.14757	2	176.233		29.7716	7.21275e-06
-4.6815	35.8144	18.362	7.89494e-07	7.89494e-07		11.9283	-24.9475	2.48644	2	42.1883		37.0046	7.215e-06
-4.22624	35.4149	39.8718	4.85861e-07	4.85861e-07		-2.87531	19.2083	-2.14327	1	41.5528		24.4084	7.21959e-06
5.32078	-20.0212	-2.97289	2.48496e-05	2.48496e-05		-16.4086	1.06873	3.0274	3	159.082		39.6072	7.22451e-06
6.72338	-43.8701	-5.69909	5.78879e-07	5.78879e-07		-4.1514	-12.1125	8.09976	2	46.9403		35.5141	7.22659e-06
9.5558	-38.53	-10.9488	1.27386e-06	1.27386e-06		17.5332	23.3744	0.931906	1	47.5942		39.6354	7.23066e-06
2.40411	-32.1922	-28.294	7.8564e-07	7.8564e-07		-25.7521	7.36474	-1.93254	3	65.007		27.1216	7.24185e-06
13.5984	-29.0096	-33.9262	5.40295e-07	5.40295e-07		8.75193	-31.458	1.44717	2	31.0812		24.9246	7.2498e-06
0.439416	-16.6275	-19.1068	3.31296e-06	3.31296e-06		13.8971	-23.9234	0.0886225	2	51.5691		39.6613	7.25088e-06
12.8278	-23.6008	-26.4959	1.07364e-06	1.07364e-06		14.9061	17.093	-1.1506	1	155.428		26.0777	7.25955e-06
21.3578	-34.8058	-1.35046	7.89476e-07	7.89476e-07		-28.6461	6.9607	1.36132	3	36.6503		42.679	7.25967e-06
7.57859	-58.3153	-9.32627	4.78642e-07	4.78642e-07		-0.616213	-5.7728	-4.43037	2	175.361		19.1484	7.26181e-06
-1.55747	-23.7845	-29.1316	1.03973e-06	1.03973e-06		-20.5316	-0.797613	-2.53845	3	216.804		23.7697	7.26351e-06
7.27437	-24.9676	-11.6179	2.72972e-06	2.72972e-06		23.972	2.78806	-1.33577	1	27.6526		29.4915	7.2683e-06
12.2213	18.6207	10.431	3.86555e-06	3.86555e-06		5.38517	-14.0788	5.81014	2	123.338		23.8782	7.2693e-06
-4.13566	-9.54884	-18.4575	2.90171e-06	2.90171e-06		7.50413	-17.5372	1.11473	2	195.525		34.7528	7.26962e-06
-7.31142	13.169	-19.0301	2.17027e-06	2.17027e-06		-24.686	-0.258012	-2.26661	3	123.739		18.0043	7.27526e-06
0.938757	-7.07939	22.3046	1.96758e-06	1.96758e-06		-0.529564	-9.68908	0.777378	2	224.187		21.0381	7.27709e-06
-20.4252	-0.651553	-0.283264	4.44591e-05	4.44591e-05		1.13261	-3.44582	-0.610558	2	211.408		26.3891	7.27975e-06
-1.75972	8.12824	18.6715	2.44491e-06	2.44491e-06		-13.4394	6.15041	1.5415	3	229.178		23.3597	7.2868e-06
25.354	-12.1972	-6.06477	2.94327e-06	2.94327e-06		3.02799	-4.01845	-0.556699	2	202.155		24.7098	7.2898e-06
-16.7972	9.77157	3.50359	1.54614e-05	1.54614e-05		-11.7418	6.46362	2.84497	3	200.636		20.2401	7.29295e-06
-43.3413	-1.6331	-7.6044	9.76462e-07	9.76462e-07		-9.96297	-13.6983	2.98916	2	54.6419		26.2257	7.29335e-06
32.8676	-32.0405	3.83504	9.16071e-07	9.16071e-07		4.61785	-12.1439	-5.29642	2	95.6793		19.4576	7.29504e-06
24.2721	13.6097	-6.46198	3.08521e-06	3.08521e-06		-0.63416	0.057433	-4.31909	3	177.582		34.7114	7.29808e-06
17.9419	-62.3489	-13.5264	4.7864e-07	4.7864e-07		-15.9822	6.22011	1.80512	3	181.784		36.1094	7.30398e-06
27.9411	-68.9134	-13.3906	4.78638e-07	4.78638e-07		-5.31634	6.46071	1.7367	3	132.034		25.5295	7.30625e-06
15.488	19.0094	-2.09047	2.21925e-05	2.21925e-05		16.317	-7.014	-1.58788	2	54.7915		27.2591	7.31022e-06
1.60919	18.5783	6.07926	8.16527e-06	8.16527e-06		10.3431	24.999	-3.91551	1	43.093		29.3305	7.31083e-06
24.3024	22.7723	-8.23079	1.16612e-06	1.16612e-06		-3.84921	18.1211	2.5235	1	46.948		25.9847	7.31149e-06
-4.0213	19.5243	-5.66379	5.705e-06	5.705e-06		15.7564	2.22878	-4.6525	1	42.7202		22.2521	7.31314e-06
1.73057	24.1647	-3.74904	7.61728e-06	7.61728e-06		12.6328	14.4714	-2.31073	1	191.411		25.3088	7.31578e-06
-7.44168	6.5358	2.14487	2.81792e-05	2.81792e-05		-11.1714	-23.975	0.934901	2	27.5739		29.307	7.32047e-06
-31.6532	6.42383	35.5758	4.89929e-07	4.89929e-07		4.36233	-15.2811	9.0595	2	51.4967		25.4447	7.32628e-06
-25.4487	13.3378	2.40616	6.72353e-06	6.72353e-06		18.1121	10.1086	-2.33807	1	49.4854		39.3763	7.33006e-06
-20.0377	0.666374	0.37061	4.6237e-05	4.6237e-05		-1.973	5.99459	14.058	1	30.7794		22.3366	7.33609e-06
1.43863	18.8939	-16.7759	3.43498e-06	3.43498e-06		6.03447	12.5232	-1.30834	1	169.755		34.6704	7.33918e-06
-15.7477	19.0844	7.4628	3.74346e-06	3.74346e-06		8.28183	-4.25135	2.02245	2	94.7424		25.6706	7.34291e-06
1.67206	-22.9383	9.49161	6.68877e-06	6.68877e-06		6.96958	-15.9813	1.11822	2	215.86		36.1426	7.35059e-06
9.1896	-17.2271	-1.80697	4.39786e-05	4.39786e-05		8.95157	-15.9471	-2.8462	2	179.989		24.8795	7.35145e-06
1.00051	-5.2055	2.12702	3.33286e-05	3.33286e-05		-24.8849	3.01524	-2.09195	3	111.697		24.2645	7.35194e-06
4.15754	8.14317	-0.0419407	4.61412e-05	4.61412e-05		8.30201	0.576095	-2.77959	1	124.865		21.0904	7.36004e-06
55.2175	-35.9132	5.33923	4.78639e-07	4.78639e-07		-12.4618	-10.1261	-8.47717	3	28.387		32.2092	7.3616e-06
42.8163	-28.2772	-7.73371	8.19251e-07	8.19251e-07		-7.80888	-19.8742	-3.65538	2	41.827		36.0882	7.37362e-06
24.7192	-6.05105	-24.9773	7.42147e-07	7.42147e-07		3.11967	-15.199	6.51896	2	113.743		26.1522	7.37749e-06
-4.66987	-31.0307	21.218	1.15935e-06	1.15935e-06		-21.8344	2.11143	1.33073	3	153.227		22.0841	7.37884e-06
-10.1865	29.8905	0.963828	1.08799e-06	1.08799e-06		-9.11682	9.53502	8.95949	3	48.991		36.4945	7.38161e-06
-20.7521	-0.843868	-3.10388	3.92738e-05	3.92738e-05		12.2245	10.2032	2.0385	1	266.243		34.7317	7.3849e-06
-1.75391	24.8403	-10.0635	4.96885e-06	4.96885e-06		-13.6618	-2.3211	-8.954	3	28.7941		19.6199	7.3918e-06
-29.1227	17.8593	0.946666	2.35808e-06	2.35808e-06		10.2376	-18.3315	-1.79875	2	211.135		20.5631	7.39471e-06
-19.6771	13.7323	-4.92563	6.58774e-06	6.58774e-06		-29.0835	-2.74801	-1.95805	3	26.3488		42.291	7.39576e-06
-32.7	9.48932	23.8538	7.17752e-07	7.17752e-07		-10.6492	-0.521633	1.37754	3	185.824		37.8756	7.39921e-06
-9.5881	2.12315	-0.746002	5.35176e-05	5.35176e-05		-10.8477	13.1846	-2.04468	3	52.063		34.2075	7.40199e-06
13.7711	1.54265	13.4508	4.94697e-06	4.94697e-06		-4.3788	-9.27383	-2.93164	2	108.123		26.6513	7.40201e-06
5.30751	9.25632	7.27614	1.48605e-05	1.48605e-05		16.8035	9.92771	4.32574	1	68.2998		36.3084	7.41669e-06
2.16307	12.6756	3.21958	1.92844e-05	1.92844e-05		6.88288	8.08395	-1.13093	1	291.058		35.4788	7.4186e-06
1.45645	-1.29397	0.888311	3.50212e-05	3.50212e-05		-6.61394	1.79987	-2.06104	3	242.271		21.3031	7.42e-06
2.89357	0.808458	0.521588	3.62021e-05	3.62021e-05		9.91279	19.0918	-2.51721	1	188.531		31.2378	7.42179e-06
-10.0151	-3.10382	5.09728	1.54799e-05	1.54799e-05		-14.8111	5.73285	4.15356	3	173.484		27.1051	7.42621e-06
-18.2875	-6.40929	-8.07874	6.33626e-06	6.33626e-06		13.2047	17.3373	-1.50725	1	209.206		30.7194	7.42824e-06
-6.43517	-10.9055	14.9688	3.48083e-06	3.48083e-06		-8.1388	2.35389	-0.607264	3	258.144		38.6546	7.43042e-06
10.8883	16.8927	-1.44509	4.89193e-05	4.89193e-05		-2.3997	22.222	-0.0817416	1	39.4417		20.944	7.43068e-06
-3.41855	-31.3585	-20.5217	9.20804e-07	9.20804e-07		-4.16686	-8.00098	-11.1015	2	51.3416		31.7201	7.44055e-06
12.108	-20.8992	25.1865	6.63427e-07	6.63427e-07		5.58672	11.1068	0.0793437	1	206.349		21.2928	7.44184e-06
-3.918	4.08306	17.1641	3.80214e-06	3.80214e-06		7.21537	-19.5431	-1.02207	2	200.212		28.0296	7.4482e-06
-7.1369	-5.4308	1.13661	2.59826e-05	2.59826e-05		-12.1615	7.5105	1.3097	3	182.17		24.5758	7.44897e-06
-0.915801	19.6685	-9.84704	3.84875e-06	3.84875e-06		14.0077	14.3848	-0.61114	1	189.081		21.0904	7.44928e-06
-8.37261	16.1729	-1.7308	9.58015e-06	9.58015e-06		-9.05772	-5.22035	-2.80209	3	112.564		31.0867	7.44931e-06
11.7308	6.80327	23.6571	2.94645e-06	2.94645e-06		2.18043	15.6585	4.38997	1	72.3665		30.1885	7.44976e-06
-8.36041	4.87938	-2.94721	3.64424e-05	3.64424e-05		15.2936	7.86526	-0.0983179	1	102.895		21.1626	7.44981e-06
-0.222018	-19.0122	5.30415	1.65601e-05	1.65601e-05		-14.9992	-15.1751	-1.82012	3	39.9752		30.4166	7.45361e-06
-8.92042	-6.80681	-5.06625	1.46669e-05	1.46669e-05		-6.33551	-0.640745	-3.3874	3	212.448		32.3803	7.45922e-06
14.2007	9.24293	-24.1238	1.50673e-06	1.50673e-06		6.15412	7.35763	1.06777	1	276.705		24.4859	7.46348e-06
17.8593	7.25889	-41.2629	4.88907e-07	4.88907e-07		-10.1386	-9.91429	-1.1904	3	61.4041		28.5474	7.46367e-06
-16.1738	34.8059	-3.67677	1.13087e-06	1.13087e-06		-27.2125	8.80661	1.79983	3	42.4513		25.323	7.47242e-06
-18.6501	39.5843	17.6029	5.38117e-07	5.38117e-07		1.77731	4.92727	-6.60654	1	121.966		24.1858	7.47354e-06
-8.89123	48.9296	18.6999	9.18293e-07	9.18293e-07		11.6317	-8.12319	-6.60307	2	41.2677		31.3979	7.4781e-06
-10.7395	34.5404	11.9814	1.3797e-06	1.3797e-06		11.6088	2.33192	4.01366	1	94.4899		29.5521	7.47936e-06
-9.52244	34.4958	4.04615	1.01523e-06	1.01523e-06		1.32841	12.2752	9.8647	1	46.0617		29.7496	7.48017e-06
-12.7695	47.0586	-3.43868	6.92882e-07	6.92882e-07		3.11535	7.36087	1.7929	1	184.306		20.4107	7.48082e-06
-13.659	26.3791	6.33724	1.6537e-06	1.6537e-06		9.1168	-20.793	-0.736458	2	178.635		35.9794	7.48218e-06
-13.1345	33.813	10.4927	1.81893e-06	1.81893e-06		8.93891	14.858	-0.656893	1	221.403		28.0631	7.48241e-06
-5.07511	27.5661	17.45	1.8191e-06	1.8191e-06		-12.4075	3.73215	1.4789	3	282.86		36.4901	7.48333e-06
-11.3476	20.5117	17.5547	2.70498e-06	2.70498e-06		5.83302	-17.8533	-0.680796	2	207.532		22.7083	7.48858e-06
-17.5265	28.7922	7.65407	1.78795e-06	1.78795e-06		9.49258	18.4558	-1.79281	1	203.157		31.1344	7.48895e-06
-15.9043	11.8052	-0.975097	1.25906e-05	1.25906e-05		-14.636	12.2671	2.10995	3	62.2751		26.141	7.4903e-06
2.82642	-13.7941	5.3434	3.32659e-05	3.32659e-05		10.0127	10.4563	1.25685	1	324.07		28.4435	7.49617e-06
-0.0466451	-11.5042	-16.0492	4.24833e-06	4.24833e-06		8.6245	-20.742	-0.94611	2	182.553		26.153	7.50116e-06
-30.3893	21.5419	-2.04324	1.92188e-06	1.92188e-06		13.4588	6.4947	4.8272	1	128.856		20.153	7.50303e-06
-24.4698	49.0474	11.469	8.88774e-07	8.88774e-07		7.70754	9.31924	-2.52422	1	231.449		23.9392	7.50715e-06
13.4778	-5.27472	-0.165978	1.23561e-05	1.23561e-05		13.9365	20.122	-1.52139	1	134.303		24.0416	7.50826e-06
7.63334	-10.9841	3.53694	2.74785e-05	2.74785e-05		-9.21807	0.696418	0.00700882	3	238.775		31.4314	7.50995e-06
-0.251665	-23.2079	-10.1637	1.9751e-06	1.9751e-06		-7.25886	-10.3746	-13.227	2	25.7392		28.9761	7.51228e-06
16.2954	-37.4741	-6.81883	7.63868e-07	7.63868e-07		12.7223	18.0821	-1.96786	1	207.105		17.8496	7.51657e-06
16.7274	-43.6109	-12.7159	4.8778e-07	4.8778e-07		14.4976	16.6144	0.578709	1	153.445		26.4274	7.52262e-06
7.03829	-10.1352	-15.7583	3.71167e-06	3.71167e-06		15.5239	23.569	-4.57112	1	35.8327		19.6545	7.5297e-06
18.3914	-42.2214	5.59739	7.49171e-07	7.49171e-07		25.3348	-7.1981	-3.27033	2	27.9705		22.1961	7.53305e-06
9.53191	-22.5862	-14.7134	2.04885e-06	2.04885e-06		-6.16578	1.96135	-4.53469	3	188.861		32.7042	7.53329e-06
8.38207	-17.789	5.03883	1.37129e-05	1.37129e-05		-14.559	8.15576	4.82762	3	112.559		30.6791	7.53556e-06
13.8511	-15.8036	-13.4236	3.73724e-06	3.73724e-06		0.221332	-11.7044	-3.66304	2	138.895		27.271	7.53942e-06
1.67254	-20.7913	9.48533	7.20925e-06	7.20925e-06		-1.11999	-5.1328	-0.653804	2	211.955		31.4032	7.5411e-06
-8.51769	17.1078	1.09887	9.74508e-06	9.74508e-06		8.51393	9.39747	-4.3693	1	146.911		28.193	7.54179e-06
-3.11383	-5.43131	-4.80188	3.05704e-05	3.05704e-05		-16.017	-4.55757	4.16174	3	59.0399		39.8447	7.54469e-06
9.17001	2.87739	-4.17653	2.06602e-05	2.06602e-05		12.7599	17.1626	0.487592	1	192.336		19.9193	7.54733e-06
4.43202	-24.9619	-10.4186	2.92776e-06	2.92776e-06		3.31769	-10.7712	-4.45918	2	143.703		30.5521	7.54739e-06
4.20521	-6.31872	-5.6307	2.78416e-05	2.78416e-05		16.6402	6.64179	3.79461	1	77.6383		28.9681	7.5492e-06
-8.39315	45.5209	21.2975	6.3346e-07	6.3346e-07		5.09263	17.3332	-1.02074	1	96.3597		32.0734	7.55012e-06
11.5026	-10.5532	1.69214	1.42032e-05	1.42032e-05		3.49166	-3.80653	-7.6183	2	119.83		29.0986	7.55148e-06
-12.4968	18.3856	24.5329	1.11219e-06	1.11219e-06		14.1289	-15.2325	-1.38127	2	92.5963		19.6905	7.55785e-06
2.93024	-12.0313	-6.61044	1.44438e-05	1.44438e-05		1.42786	-15.1053	-8.36219	2	34.554		18.9948	7.55975e-06
10.7604	-29.8951	-6.72027	1.99063e-06	1.99063e-06		4.51622	9.93653	1.778	1	182.416		22.2104	7.56433e-06
-8.76171	-0.816764	-8.7673	1.16132e-05	1.16132e-05		8.6509	16.6864	8.47586	1	41.3431		40.2518	7.56451e-06
-10.5233	43.5453	-5.41443	1.2394e-06	1.2394e-06		10.264	-15.0918	-4.1849	2	116.121		34.6301	7.5756e-06
-7.66554	9.19108	8.4813	1.09816e-05	1.09816e-05		2.66238	-2.73264	-5.58528	2	165.39		34.7748	7.57875e-06
-4.45193	22.7817	-3.69471	7.05511e-06	7.05511e-06		11.7395	8.45726	0.256556	1	262.076		22.1126	7.58513e-06
-4.13689	-37.3605	-7.18788	7.88855e-07	7.88855e-07		8.51254	12.6522	10.7169	1	45.2074		29.779	7.58593e-06
3.31614	-29.5135	-6.43967	2.51533e-06	2.51533e-06		-12.1847	15.0231	-0.654086	3	55.7063		31.0686	7.59131e-06
12.2731	-25.0669	-5.19722	5.89586e-06	5.89586e-06		-0.815326	2.4643	-0.0793169	1	179.693		29.2398	7.59381e-06
12.7909	-32.5602	1.79566	2.03164e-06	2.03164e-06		11.6725	8.91618	3.87809	1	231.46		23.3358	7.60218e-06
-1.41189	37.6987	46.1402	4.85852e-07	4.85852e-07		15.355	15.7078	-7.65176	1	35.9136		18.3058	7.60427e-06
-1.913	46.5578	1.67227	5.51108e-07	5.51108e-07		11.5975	11.9191	6.48257	1	104.706		20.8906	7.60432e-06
-10.8202	43.0081	-2.21296	1.08689e-06	1.08689e-06		-13.9338	-10.98	9.47694	3	26.7346		24.0468	7.61535e-06
-8.07639	11.5926	23.0565	1.82386e-06	1.82386e-06		-4.33733	9.70152	-3.74722	1	88.0046		28.7042	7.61728e-06
15.0453	-10.0337	-4.59977	8.63026e-06	8.63026e-06		-13.6579	2.50493	12.9464	3	30.6038		26.9904	7.61927e-06
1.23588	-14.5369	2.91037	4.8494e-05	4.8494e-05		5.14071	-17.3749	4.1942	2	140.947		23.7688	7.61977e-06
1.58065	-14.3801	0.359072	5.06597e-05	5.06597e-05		-0.664953	-22.5855	10.7797	2	29.5923		28.389	7.62595e-06
-0.2248	-10.9765	8.39327	1.11577e-05	1.11577e-05		10.4571	-0.299503	-4.37619	1	78.2285		27.2394	7.62864e-06
-0.87195	-31.3564	-13.4773	1.46119e-06	1.46119e-06		15.1856	4.9722	-7.44786	1	29.5339		29.5284	7.63148e-06
7.38974	-24.9009	-6.50837	4.35497e-06	4.35497e-06		8.68467	-11.6237	7.00916	2	62.8732		25.1381	7.64549e-06
5.84409	-8.85092	-0.102907	4.45215e-05	4.45215e-05		4.53863	-14.1842	1.34195	2	293.153		29.9938	7.64589e-06
17.3902	-17.4206	-19.3731	1.61908e-06	1.61908e-06		-2.10532	6.7399	6.2471	1	60.895		23.9547	7.64847e-06
11.1378	-17.9369	0.265764	3.20869e-05	3.20869e-05		-7.78457	22.819	-1.18895	1	25.4912		38.704	7.64976e-06
-1.60467	-7.85826	-4.98989	2.6883e-05	2.6883e-05		7.76703	-0.642099	-2.36141	1	135.323		28.2851	7.65163e-06
-4.97995	-15.695	-9.09385	4.6902e-06	4.6902e-06		8.53199	15.8776	-3.26538	1	157.56		31.8986	7.65249e-06
12.7676	-21.9093	-18.1928	2.38142e-06	2.38142e-06		1.08367	7.28191	-0.862849	1	182.712		27.5462	7.65283e-06
1.97797	-10.936	-5.8625	2.00309e-05	2.00309e-05		4.9828	1.93845	-1.93229	1	189.063		21.9216	7.65611e-06
12.0525	-10.3288	4.84854	9.84631e-06	9.84631e-06		1.9462	8.59779	-0.605551	1	176.567		20.2543	7.66006e-06
4.1889	-18.5662	-6.65588	8.23774e-06	8.23774e-06		5.69294	-3.07848	2.15711	2	111.977		31.0771	7.66137e-06
6.46298	-6.06176	-6.8452	1.85765e-05	1.85765e-05		-15.6435	9.68744	1.30015	3	98.954		18.2883	7.66573e-06
-4.37021	-19.7306	-8.52459	2.54824e-06	2.54824e-06		-6.41463	4.25063	4.60294	3	100.559		20.4556	7.66672e-06
29.7029	0.78228	6.43527	3.13329e-06	3.13329e-06		0.380232	4.39502	-6.6569	1	118.757		41.7291	7.67466e-06
24.9877	8.55645	-2.32185	6.30034e-06	6.30034e-06		-0.329529	-9.22113	-2.76	2	187.054		22.2834	7.67601e-06
4.38099	-1.23783	3.39864	2.13174e-05	2.13174e-05		2.40504	-12.6362	4.04179	2	226.696		30.6241	7.67942e-06
30.8786	0.676488	-1.78865	3.29714e-06	3.29714e-06		-14.1625	-3.34109	4.40108	3	74.3387		23.1686	7.68846e-06
22.0515	9.42599	3.99627	5.57764e-06	5.57764e-06		-2.19667	-5.04662	-2.46564	2	200.513		37.5207	7.69111e-06
2.79237	10.1528	12.3733	7.91309e-06	7.91309e-06		-17.3475	15.5485	2.67788	3	35.137		25.4247	7.69649e-06
-13.8019	-8.77741	19.9432	2.56647e-06	2.56647e-06		-1.20777	23.98	-6.38197	1	30.4601		21.7086	7.69786e-06
-11.96	15.1633	-0.0147528	1.1185e-05	1.1185e-05		-2.66694	13.7462	-3.07	1	65.2533		18.9399	7.70256e-06
-9.05319	8.11546	4.35528	1.95142e-05	1.95142e-05		-1.67611	11.6694	-1.1406	1	103.024		27.686	7.71524e-06
-12.1479	-3.67325	3.32059	1.69822e-05	1.69822e-05		-5.5344	-4.53258	-0.218134	3	176.075		35.4023	7.72211e-06
-2.65734	14.4237	4.45615	1.36258e-05	1.36258e-05		-2.46486	8.98876	-5.44159	1	87.3189		28.7502	7.72403e-06
-4.23594	3.49469	-1.46322	3.98451e-05	3.98451e-05		4.32103	-5.26837	2.1555	2	144.289		22.9159	7.7249e-06
-2.10707	4.12689	-9.39465	1.40088e-05	1.40088e-05		18.6956	-8.07001	-8.68382	2	29.2004		21.6011	7.72654e-06
3.55173	-4.67816	-9.10489	1.72539e-05	1.72539e-05		-13.0763	-1.05975	2.97922	3	135.896		39.8312	7.73547e-06
9.58236	1.16386	5.07612	1.69924e-05	1.69924e-05		-13.7986	9.04116	0.873609	3	124.812		34.9595	7.73565e-06
-10.9307	-11.0078	6.03922	1.2108e-05	1.2108e-05		-0.180933	-3.33516	-4.67654	2	183.376		21.0754	7.74764e-06
-4.21488	-1.99231	-5.17323	3.43832e-05	3.43832e-05		-4.25965	-8.87243	2.43741	2	114.28		25.6402	7.75531e-06
0.0945137	-9.14803	-2.07094	4.28758e-05	4.28758e-05		4.34592	-8.50996	-4.37665	2	156.777		39.2761	7.75549e-06
5.51044	4.42508	-1.5	4.82962e-05	4.82962e-05		1.12961	-12.0127	0.91575	2	292.993		38.1693	7.75568e-06
-1.15129	-9.31083	-9.65086	1.17434e-05	1.17434e-05		-5.44173	0.241525	5.22863	3	96.0091		23.0566	7.76157e-06
-1.38411	9.64836	1.73466	2.26587e-05	2.26587e-05		11.0759	19.8271	-2.21978	1	179.888		23.9819	7.76184e-06
9.76253	13.1435	1.01566	5.23539e-05	5.23539e-05		-10.0634	13.3297	-1.65182	3	55.1126		30.3277	7.76266e-06
-4.38415	19.4624	13.4386	2.98398e-06	2.98398e-06		1.02893	0.217818	-2.39574	1	190.893		24.4979	7.76348e-06
1.44418	1.65001	-10.696	1.23438e-05	1.23438e-05		-5.51416	1.55694	-2.67514	3	231.356		18.5861	7.76462e-06
5.59514	-36.5068	-9.18916	1.25064e-06	1.25064e-06		-14.6389	-5.64898	1.98636	3	68.0202		27.3935	7.76862e-06
-1.19503	-13.6159	-11.498	5.27096e-06	5.27096e-06		-11.5804	2.25842	-2.27313	3	209.638		20.2074	7.76933e-06
-16.6828	25.2276	7.88666	2.17447e-06	2.17447e-06		-8.87622	-9.83012	2.07483	3	78.5404		34.5139	7.7829e-06
6.98816	0.477396	-9.72983	1.02917e-05	1.02917e-05		-6.81599	4.77009	-0.595114	3	206.687		22.1513	7.7846e-06
-19.8617	-10.4554	9.86887	2.21674e-06	2.21674e-06		3.37299	-9.0339	-2.70757	2	223.387		30.5998	7.78931e-06
-27.9848	-12.9701	1.98356	3.74656e-06	3.74656e-06		-14.6361	7.04123	0.867538	3	181.368		24.4223	7.78951e-06
2.46496	-11.791	0.159578	6.36907e-05	6.36907e-05		1.75127	0.0612744	-2.21252	1	191.672		37.605	7.79178e-06
-2.57854	13.8137	-8.03872	7.76933e-06	7.76933e-06		-10.4273	-9.2966	3.54349	3	73.9576		36.8652	7.79673e-06
2.39196	-12.2449	0.848999	6.48072e-05	6.48072e-05		-10.5585	-17.6016	0.76025	2	40.4515		18.5222	7.79835e-06
-13.1742	-2.63036	-4.37124	1.48056e-05	1.48056e-05		1.58139	-3.02587	8.17419	2	50.3023		18.4924	7.80714e-06
-15.4702	-5.72523	-7.9657	7.15888e-06	7.15888e-06		-4.21136	-3.16555	0.495549	3	188.702		20.9525	7.80718e-06
-1.735	-8.54945	2.35007	3.143e-05	3.143e-05		-0.339522	-6.7465	2.77453	2	155.504		21.8452	7.80928e-06
-18.9032	-16.1548	-5.60453	5.93156e-06	5.93156e-06		12.2557	7.12965	-1.14683	1	168.546		26.536	7.81033e-06
-9.1418	-23.826	9.49279	2.74899e-06	2.74899e-06		10.6041	10.7295	2.28533	1	298.093		39.735	7.81667e-06
-1.24144	-20.4194	-3.14127	8.8419e-06	8.8419e-06		17.2554	-18.6559	0.140037	2	47.2089		34.3701	7.8168e-06
31.8022	-50.9066	28.284	4.78633e-07	4.78633e-07		4.91212	-23.3697	4.04154	2	53.3304		36.5198	7.81703e-06
12.1579	-48.2564	9.46592	6.82954e-07	6.82954e-07		10.4164	2.47572	2.85787	1	116.156		23.4422	7.81906e-06
2.54754	-6.56563	1.688	3.94677e-05	3.94677e-05		-14.8003	4.74108	2.51496	3	225.886		27.3242	7.81992e-06
-5.08522	-15.6569	3.86067	1.38827e-05	1.38827e-05		-28.0084	5.93997	3.39316	3	33.3011		21.4047	7.82676e-06
-2.45021	15.7858	2.02986	1.38728e-05	1.38728e-05		10.4601	-23.7033	-1.39328	2	98.5046		29.0776	7.82923e-06
6.73802	8.74289	12.7249	6.52656e-06	6.52656e-06		10.8061	15.9083	-1.57827	1	242.936		39.9144	7.83108e-06
-0.287308	4.05338	1.25204	3.2556e-05	3.2556e-05		-10.1904	3.46932	0.287338	3	280.993		24.6682	7.83191e-06
12.5414	-8.6432	-8.22393	6.07972e-06	6.07972e-06		1.74259	-18.8335	1.50906	2	131.886		22.4016	7.8335e-06
9.50724	0.423621	-7.36803	1.10605e-05	1.10605e-05		-18.5835	-2.08585	-1.25077	3	172.827		27.5955	7.84655e-06
-4.16305	27.3081	-5.71144	4.28683e-06	4.28683e-06		-0.268919	-13.2986	2.1158	2	222.165		27.0214	7.84722e-06
-1.95916	-2.78518	4.71346	2.2722e-05	2.2722e-05		-0.757446	23.2244	2.67267	1	25.0314		33.3422	7.8507e-06
2.68361	-16.1147	2.47715	4.68038e-05	4.68038e-05		18.5115	-7.34031	-3.44811	2	56.5624		37.0585	7.85331e-06
-6.23125	2.41521	9.18656	9.1935e-06	9.1935e-06		16.186	-18.5225	-3.28774	2	66.7026		27.5209	7.85866e-06
-10.7363	-3.97728	19.7936	2.38599e-06	2.38599e-06		8.99009	11.1156	7.65678	1	90.0605		22.929	7.86777e-06
-3.95231	-4.99024	13.8684	4.55792e-06	4.55792e-06		7.12112	-11.2035	0.13835	2	205.618		33.9813	7.86987e-06
2.24832	7.3093	-5.41055	2.697e-05	2.697e-05		-21.0381	3.28847	-1.10614	3	217.226		22.5484	7.87101e-06
7.75731	-7.92739	-12.1021	4.79251e-06	4.79251e-06		12.4357	8.00297	1.37883	1	240.067		36.9281	7.87287e-06
1.36796	-9.94886	3.66659	3.87143e-05	3.87143e-05		-4.39611	-7.41591	2.00527	2	128.152		37.9393	7.87423e-06
-11.2527	3.80053	-23.3016	1.5956e-06	1.5956e-06		-26.6599	-1.17111	-2.79785	3	66.5486		29.919	7.87464e-06
-15.5136	34.5968	-7.66322	1.03696e-06	1.03696e-06		1.33191	-11.4373	-10.2964	2	39.0517		30.3185	7.87774e-06
8.65764	18.6507	1.91141	2.07709e-05	2.07709e-05		-21.2157	-5.70111	-3.1971	3	77.9286		21.0466	7.88215e-06
-13.8881	5.92233	8.33762	1.3458e-05	1.3458e-05		-10.1679	-1.11864	8.75707	3	61.8488		28.1614	7.88598e-06
-18.8817	4.77351	-17.7422	2.58974e-06	2.58974e-06		-19.6257	-2.7777	0.196583	3	138.603		24.8836	7.88833e-06
1.54994	24.9777	-5.30697	6.15127e-06	6.15127e-06		-23.6311	-11.167	-3.9342	3	39.3732		33.2015	7.89016e-06
7.34301	19.1205	-3.5186	2.35766e-05	2.35766e-05		1.20826	-5.34313	-1.00547	2	232.947		17.9485	7.89421e-06
9.56171	36.7845	-16.387	6.47173e-07	6.47173e-07		3.69344	4.33581	-3.31935	1	193.025		25.198	7.89747e-06
6.64041	19.5696	-7.24997	8.14287e-06	8.14287e-06		18.5918	3.75685	2.49986	1	50.1433		29.4062	7.90031e-06
74.5484	10.4364	11.5581	4.78633e-07	4.78633e-07		5.46063	2.63866	-7.59716	1	84.4866		35.0464	7.90614e-06
-27.899	3.33295	-2.29596	1.06481e-05	1.06481e-05		18.7497	-1.48764	-6.14531	1	30.3237		28.0471	7.91026e-06
-0.210927	-16.6884	-18.2757	3.09011e-06	3.09011e-06		23.0312	10.4199	0.428606	1	30.2013		23.4536	7.91309e-06
-25.5647	-3.78864	9.60846	2.00143e-06	2.00143e-06		-3.03796	-4.32721	-0.256159	2	196.053		28.0493	7.92099e-06
-20.4392	6.72835	-0.046674	2.53984e-05	2.53984e-05		14.1726	12.2346	2.74198	1	153.971		35.7563	7.93373e-06
11.0366	21.9789	-1.43914	2.28967e-05	2.28967e-05		8.27156	0.115057	4.95603	1	77.9171		21.6367	7.94511e-06
-0.964855	-7.54221	-8.11556	1.71364e-05	1.71364e-05		9.15775	8.28847	3.93309	1	235.528		26.7167	7.94586e-06
-34.9274	-11.9359	-5.10574	1.40908e-06	1.40908e-06		-15.6591	7.19181	1.70368	3	163.887		23.0001	7.94877e-06
-11.5604	-9.74901	6.26684	1.21784e-05	1.21784e-05		9.82609	17.4239	-1.57098	1	225.837		21.8386	7.95147e-06
-12.4525	-21.2786	26.4796	1.65035e-06	1.65035e-06		7.84638	-24.3235	0.0266098	2	90.1824		31.0096	7.95611e-06
-24.049	15.927	-20.0486	1.35061e-06	1.35061e-06		6.09778	-9.89452	0.926613	2	227.968		24.4144	7.95769e-06
-20.3519	7.84362	-10.4315	3.90741e-06	3.90741e-06		-9.06176	-21.9943	-2.05589	2	42.4428		22.9318	7.96551e-06
-7.85352	15.5353	6.33197	6.83419e-06	6.83419e-06		-3.59736	4.63939	3.85059	3	98.8584		20.7737	7.96815e-06
25.0625	2.60678	-22.5626	2.17906e-06	2.17906e-06		4.47899	-31.1822	4.7105	2	31.6311		39.5416	7.96879e-06
21.2776	5.94461	-11.1328	2.72645e-06	2.72645e-06		4.5792	7.68879	-0.734897	1	250.213		31.4308	7.97169e-06
16.9395	6.51628	-27.2542	1.27414e-06	1.27414e-06		9.12885	3.06585	0.152082	1	160.47		21.1314	7.97305e-06
-5.4769	-13.1686	9.36786	7.21275e-06	7.21275e-06		7.07856	-15.3573	-1.17216	2	213.229		35.5259	7.9741e-06
-10.9725	11.7876	26.1405	1.58608e-06	1.58608e-06		-2.00971	-5.08782	-3.58393	2	187.634		28.2986	7.97668e-06
7.20898	-11.622	0.758961	4.11868e-05	4.11868e-05		3.90131	-13.4128	1.08722	2	315.72		39.7142	7.98694e-06
7.28636	17.5842	15.2984	3.2806e-06	3.2806e-06		-16.6392	1.13124	0.408639	3	221.106		24.3681	7.9925e-06
0.358649	-14.5285	5.60317	2.76015e-05	2.76015e-05		5.3317	12.3826	-11.8043	1	25.4948		21.8804	7.99504e-06
10.9751	11.0681	1.79122	5.9398e-05	5.9398e-05		-8.31447	2.49814	-0.0566644	3	257.271		35.9692	7.9992e-06
17.1731	5.78291	2.34377	1.3928e-05	1.3928e-05		11.7368	21.1392	-2.65383	1	130.718		39.5573	8.00027e-06
9.14253	-25.2834	8.19264	5.21791e-06	5.21791e-06		-3.99877	-23.8479	3.14201	2	33.1767		36.0433	8.00198e-06
4.38366	-12.8873	28.9139	1.02364e-06	1.02364e-06		-1.47673	-5.27619	-9.35956	2	76.2478		23.7999	8.00506e-06
17.3503	23.4931	1.72908	8.30816e-06	8.30816e-06		-0.163978	-10.9948	3.41118	2	188.408		30.4633	8.00518e-06
-21.3448	3.61948	-1.00554	4.02714e-05	4.02714e-05		0.856912	-22.2217	8.82873	2	39.8705		21.7462	8.01329e-06
-27.1099	21.7873	-9.89696	7.64376e-07	7.64376e-07		15.5605	13.664	-3.23278	1	90.7593		32.7892	8.01513e-06
8.82332	1.62769	-20.3073	2.15001e-06	2.15001e-06		-2.47756	12.0857	1.73614	1	92.0194		25.9856	8.01529e-06
3.28226	-11.5106	0.36006	6.52089e-05	6.52089e-05		-10.1003	17.3432	-5.26984	3	25.431		32.4911	8.01721e-06
1.31859	-18.8439	4.1864	2.18461e-05	2.18461e-05		-13.7898	6.19066	-7.86135	3	35.4096		26.9874	8.02193e-06
11.3289	-6.74524	-2.82603	1.37515e-05	1.37515e-05		-4.47397	3.91467	2.49909	3	136.162		32.6102	8.02553e-06
-27.1597	14.4671	4.46059	3.70373e-06	3.70373e-06		6.60492	11.4341	7.65845	1	76.7494		23.0342	8.02928e-06
39.2597	-14.5478	36.2821	4.78969e-07	4.78969e-07		-25.7697	3.6267	5.15236	3	26.2609		37.7202	8.03105e-06
34.3546	-19.9364	29.7747	6.24774e-07	6.24774e-07		7.65124	-21.1951	-0.940384	2	166.651		24.554	8.03106e-06
-15.262	12.2831	-32.0862	6.90013e-07	6.90013e-07		1.45197	15.3761	4.71417	1	72.0936		25.2998	8.03148e-06
-38.8968	-7.16819	-39.2988	4.79467e-07	4.79467e-07		-4.07133	1.94087	-6.76726	3	125.027		23.7938	8.03174e-06
9.87654	13.3003	1.02571	5.17375e-05	5.17375e-05		3.18093	-18.1054	2.38155	2	171.194		21.432	8.03264e-06
44.2784	27.8095	37.0871	4.78633e-07	4.78633e-07		-18.5531	-1.79311	-1.63496	3	181.882		26.5136	8.03351e-06
-37.7145	-20.264	8.34548	1.16507e-06	1.16507e-06		-21.454	-10.9077	-4.41258	3	41.6598		24.4236	8.03573e-06
-25.4206	36.4617	2.87191	5.33472e-07	5.33472e-07		-24.679	-13.2822	1.36937	3	25.2631		26.3931	8.0358e-06
19.3775	-44.7234	-47.9657	4.78633e-07	4.78633e-07		11.1864	-19.8115	-2.12886	2	171.799		37.9606	8.04931e-06
21.1965	-30.2583	4.01637	1.14914e-06	1.14914e-06		-15.0854	13.3335	2.39556	3	50.8454		28.5194	8.05221e-06
12.1357	17.7353	-1.58982	4.56485e-05	4.56485e-05		4.7156	6.41306	-0.195654	1	262.273		24.3504	8.056e-06
-13.9466	-21.4003	-40.2081	4.80359e-07	4.80359e-07		12.6208	14.8729	-0.140883	1	230.57		24.3952	8.06489e-06
-19.7261	33.2522	38.074	4.82905e-07	4.82905e-07		6.60747	-8.31227	-0.698423	2	187.317		26.9695	8.06776e-06
15.5161	21.2253	-2.88939	1.51752e-05	1.51752e-05		-5.78535	1.70944	0.208174	3	216.399		22.2569	8.06861e-06
6.10309	-9.88697	-2.31592	3.75214e-05	3.75214e-05		0.208901	-13.087	12.7455	2	28.1883		34.6609	8.07006e-06
-4.32372	-17.7855	6.07718	9.67544e-06	9.67544e-06		2.1191	-5.12894	13.9636	2	29.3226		23.0493	8.07756e-06
-19.3608	7.56779	-0.416686	2.24477e-05	2.24477e-05		10.6632	15.4939	-6.14531	1	75.8834		36.305	8.0816e-06
8.63629	5.81395	0.323415	5.382e-05	5.382e-05		1.6584	-2.80924	-2.17088	2	212.296		25.9272	8.08259e-06
-24.0999	9.19494	2.60155	1.17415e-05	1.17415e-05		4.64248	-2.89822	-5.31477	2	155.51		41.0796	8.08612e-06
15.3622	-14.912	-2.51747	1.44924e-05	1.44924e-05		-9.79595	-11.656	5.80842	3	62.8044		34.4962	8.09029e-06
-5.49556	-25.452	1.5939	5.75738e-06	5.75738e-06		-14.3717	-16.6057	-4.19913	3	38.2805		34.2323	8.09758e-06
-4.92609	9.48778	0.718807	2.05027e-05	2.05027e-05		8.4577	3.9918	-5.2555	1	102.321		36.6649	8.09798e-06
10.544	16.3218	-2.17208	4.6071e-05	4.6071e-05		3.6677	9.96181	4.01372	1	115.817		21.5817	8.10591e-06
8.00666	-14.192	-0.622095	3.93042e-05	3.93042e-05		-27.2647	-6.50069	-2.10288	3	29.0248		30.3589	8.10821e-06
11.4109	8.34218	1.57093	5.77905e-05	5.77905e-05		-8.20322	-11.6431	10.2168	2	37.2488		27.6756	8.11953e-06
-3.98326	3.58624	14.6054	5.45349e-06	5.45349e-06		8.96938	24.7531	1.88715	1	39.4508		21.7164	8.12365e-06
-12.8215	-0.539225	-1.43266	3.28107e-05	3.28107e-05		-0.538891	-23.9267	3.50371	2	39.0852		21.43	8.135e-06
-2.27593	-0.500389	-13.421	6.28052e-06	6.28052e-06		2.11625	-15.1067	2.69071	2	253.007		18.3675	8.13824e-06
11.6835	-21.9092	1.95143	1.43239e-05	1.43239e-05		-7.63366	19.2099	4.9776	1	26.5518		29.0536	8.14287e-06
-11.0045	7.0857	3.69025	3.06135e-05	3.06135e-05		-18.9186	12.6278	-4.27922	3	37.093		27.3575	8.14553e-06
11.9034	15.7171	-0.768348	4.90146e-05	4.90146e-05		15.545	11.8027	6.29288	1	54.9014		37.8	8.15288e-06
-11.6142	-0.162892	-4.22146	2.33577e-05	2.33577e-05		-24.423	5.54675	5.61826	3	30.5942		23.0084	8.15534e-06
10.0204	18.0923	0.470915	3.62073e-05	3.62073e-05		4.93416	6.14633	-0.182581	1	265.792		19.5576	8.157e-06
14.9107	-5.27931	-3.07016	1.03295e-05	1.03295e-05		-1.14008	-22.4264	8.40436	2	40.0099		28.7313	8.15795e-06
1.68497	15.3772	3.96423	1.54994e-05	1.54994e-05		5.1711	-9.94199	6.76981	2	94.108		24.153	8.15809e-06
3.80235	-13.7982	-2.64313	3.42085e-05	3.42085e-05		-24.3874	0.290864	-1.68223	3	137.284		26.7411	8.15895e-06
7.00253	3.1798	-0.832243	4.06534e-05	4.06534e-05		4.30207	-12.8249	13.3381	2	26.7781		32.3184	8.16499e-06
9.39952	0.124209	2.03681	2.05251e-05	2.05251e-05		4.22479	-14.9006	0.792537	2	279		24.8254	8.16527e-06
20.438	-13.5566	-4.55132	7.51228e-06	7.51228e-06		8.80161	-0.953245	13.1687	1	33.9326		24.7946	8.16854e-06
14.0102	2.14451	-1.96841	1.18693e-05	1.18693e-05		10.6947	11.0505	6.24708	1	130.496		29.6627	8.17743e-06
23.3685	-10.0936	2.73843	3.72834e-06	3.72834e-06		-14.6734	1.95293	6.27888	3	98.996		36.1088	8.17952e-06
29.3046	-21.0349	-4.94632	1.14466e-06	1.14466e-06		7.2359	4.26121	-5.26846	1	121.216		30.5945	8.18601e-06
6.71891	-8.31871	3.27629	2.69783e-05	2.69783e-05		3.46613	-12.4856	0.784164	2	327.889		23.2562	8.18939e-06
-8.17203	-16.0222	2.13555	1.04025e-05	1.04025e-05		1.80115	-13.5756	1.54174	2	295.36		33.53	8.19028e-06
22.956	-24.021	-6.07149	1.59587e-06	1.59587e-06		-5.05409	12.9508	-6.30423	1	42.8477		23.0979	8.19298e-06
2.02898	-3.14418	-0.275666	3.99628e-05	3.99628e-05		-8.0891	15.0403	-3.99332	3	37.7055		37.2841	8.20062e-06
-2.63075	-23.6182	-1.74855	6.36546e-06	6.36546e-06		-16.9536	-0.611688	-0.107589	3	190.532		24.5246	8.20487e-06
4.75551	-20.4421	1.66596	2.568e-05	2.568e-05		-2.39087	8.49961	-0.0493094	1	133.412		34.8355	8.21988e-06
-13.6585	17.5178	-8.35917	2.76163e-06	2.76163e-06		8.51618	16.6946	0.345343	1	178.42		25.5595	8.22201e-06
-16.2053	21.3095	6.74197	3.52072e-06	3.52072e-06		10.2139	8.57598	1.26482	1	325.418		30.3248	8.22278e-06
-23.975	11.1714	0.934902	1.03296e-05	1.03296e-05		8.85581	-15.1193	-0.945217	2	195.611		32.1937	8.22405e-06
-14.0804	4.70341	-1.23372	3.98385e-05	3.98385e-05		-19.1624	4.97351	-0.0755713	3	181.25		30.3877	8.22414e-06
-18.8356	-0.937526	-0.63806	4.35966e-05	4.35966e-05		19.0197	-7.65876	-1.9871	2	54.7964		23.1996	8.22717e-06
-7.24822	3.74107	1.03895	4.22133e-05	4.22133e-05		2.28326	-14.1293	-9.42349	2	31.455		29.2192	8.22727e-06
-22.4695	30.2784	7.08227	1.26506e-06	1.26506e-06		4.26545	5.63092	0.0750121	1	248.185		23.7413	8.23729e-06
-18.3879	-0.562653	1.04593	3.68784e-05	3.68784e-05		9.28164	14.4389	-0.832082	1	230.713		31.2461	8.23774e-06
11.6891	8.78587	2.25139	5.5937e-05	5.5937e-05		-1.50152	-11.2784	3.84256	2	143.387		24.4751	8.24163e-06
-33.5971	21.5472	1.05463	1.52786e-06	1.52786e-06		-13.8379	1.87075	1.91484	3	238.857		19.619	8.24502e-06
17.1453	21.3987	0.367478	1.2668e-05	1.2668e-05		10.7567	18.0318	-1.79875	1	228.683		22.0105	8.25354e-06
9.58707	-29.57	1.04893	7.05583e-06	7.05583e-06		-12.0272	7.05343	0.903672	3	198.465		21.2906	8.25782e-06
-27.2355	7.15832	-1.17367	1.08174e-05	1.08174e-05		-16.7313	-4.74957	9.88532	3	25.0638		21.0965	8.26008e-06
-28.0397	3.51925	-0.518644	1.10678e-05	1.10678e-05		-8.74875	9.06743	6.3846	3	69.128		28.3706	8.2601e-06
9.11599	-21.1196	-1.5221	3.44467e-05	3.44467e-05		4.93344	6.73061	2.49778	1	199.336		26.3626	8.26041e-06
18.6751	17.7286	2.44119	9.43267e-06	9.43267e-06		1.8025	-6.63832	11.7039	2	34.5898		20.334	8.26345e-06
-44.2194	-20.1005	14.1849	5.07393e-07	5.07393e-07		-4.01685	11.6527	8.98166	1	47.8716		29.0379	8.26862e-06
-20.4409	9.82629	-13.933	2.57421e-06	2.57421e-06		8.51156	7.29989	-1.52055	1	276.404		18.5246	8.27083e-06
-12.2841	2.6903	-13.2124	4.25762e-06	4.25762e-06		-13.7869	0.97739	-0.506207	3	216.695		22.5804	8.27202e-06
-21.7134	5.43883	0.174032	2.79818e-05	2.79818e-05		10.8011	-16.121	-2.37158	2	176.931		33.7304	8.27264e-06
-6.78685	-15.1836	-9.84435	4.20692e-06	4.20692e-06		6.0275	18.0184	-0.476237	1	108.487		34.5838	8.27315e-06
-9.654	16.7993	12.8992	4.24735e-06	4.24735e-06		10.9566	-17.3821	-2.53845	2	187.357		35.624	8.27391e-06
-17.8922	17.1652	8.57409	3.05058e-06	3.05058e-06		-25.2561	10.1553	3.40719	3	46.7701		19.8479	8.27572e-06
8.24211	-8.5838	8.41474	1.08973e-05	1.08973e-05		17.4238	-15.1379	-3.01279	2	56.3136		22.1845	8.27604e-06
9.27309	24.5649	6.22111	5.41665e-06	5.41665e-06		7.86148	5.05884	-0.0749121	1	252.828		35.9879	8.29818e-06
-1.69523	-22.0403	21.0964	1.76823e-06	1.76823e-06		0.558569	-8.07304	12.0744	2	28.6182		37.4027	8.30001e-06
2.72255	-10.2939	1.51742	6.00591e-05	6.00591e-05		15.6987	-10.3755	-0.785823	2	44.675		24.1974	8.3017e-06
8.916	16.0994	14.6324	3.94806e-06	3.94806e-06		-8.19567	7.88717	9.45981	3	50.6823		34.5774	8.30722e-06
10.9672	-10.574	-8.30858	6.24047e-06	6.24047e-06		10.0034	-2.47946	-5.18545	2	82.2893		23.0413	8.30744e-06
5.47821	3.71167	-34.101	6.45596e-07	6.45596e-07		-4.23745	0.747478	-11.8064	3	39.1338		38.4931	8.30816e-06
26.5753	13.2674	-28.2822	8.37519e-07	8.37519e-07		9.58742	9.98365	1.39771	1	330.173		22.3492	8.31056e-06
37.7588	-32.8936	15.1888	5.1965e-07	5.1965e-07		-16.7648	-9.57855	4.95424	3	42.1399		37.8578	8.31179e-06
19.4317	12.9862	5.47079	6.10792e-06	6.10792e-06		0.869203	7.32574	-0.398158	1	178.241		26.5499	8.3123e-06
-22.362	-20.5715	0.146316	1.55697e-06	1.55697e-06		4.39666	-5.76318	-7.37949	2	106.769		38.8051	8.31902e-06
12.4747	45.1019	-0.375444	6.26052e-07	6.26052e-07		-9.43323	3.20567	-1.31616	3	258.538		18.7534	8.31924e-06
10.5931	-23.5132	0.494464	1.82085e-05	1.82085e-05		-0.0399126	8.02279	-0.0555643	1	157.499		23.4263	8.32258e-06
25.869	15.1751	-0.331175	3.85645e-06	3.85645e-06		2.75293	8.09139	-1.59209	1	195.875		35.226	8.32822e-06
5.24254	35.7477	10.8921	1.21466e-06	1.21466e-06		-3.75601	20.4867	-2.06268	1	39.7439		23.35	8.32906e-06
-14.2563	-13.2128	-2.00445	7.88215e-06	7.88215e-06		6.39302	-0.234609	-9.58716	1	59.0899		27.9535	8.33196e-06
-3.32521	-20.4975	10.9343	4.0017e-06	4.0017e-06		-8.35349	5.40342	-3.1227	3	163.949		21.2996	8.33357e-06
1.39388	-11.5605	-14.1979	5.05105e-06	5.05105e-06		-8.34329	3.58199	5.35588	3	104.706		21.8586	8.33932e-06
-22.6491	2.68432	-3.37453	3.0301e-05	3.0301e-05		-10.9916	0.671894	-1.76594	3	211.797		23.6918	8.34343e-06
3.16672	-6.16018	-1.19085	4.64219e-05	4.64219e-05		3.35213	4.37969	2.48129	1	170.143		26.2026	8.34956e-06
5.21421	-4.64137	-0.094443	3.31048e-05	3.31048e-05		-4.78983	-1.93539	5.76765	3	97.0776		19.4496	8.35347e-06
-0.222865	13.7222	-19.2456	3.15779e-06	3.15779e-06		-0.453719	-1.7572	-0.257845	2	197.12		26.924	8.35641e-06
1.45656	6.23015	-4.8918	2.92162e-05	2.92162e-05		-10.0398	0.390526	1.4504	3	211.989		24.1318	8.35955e-06
1.20627	6.36358	-3.124	3.43348e-05	3.43348e-05		-2.55904	6.66617	-1.13264	1	151.255		38.5545	8.36306e-06
-4.78511	-23.6338	5.03736	5.81908e-06	5.81908e-06		-6.85119	3.31854	-6.58632	3	111.095		35.2964	8.36539e-06
-13.4602	-7.64167	-2.44608	9.9074e-06	9.9074e-06		-5.58711	-4.21562	-4.10106	3	159.852		27.6778	8.3664e-06
3.24915	-15.2575	3.92347	4.3319e-05	4.3319e-05		4.02309	3.17024	5.93648	1	75.64		31.0255	8.36817e-06
-0.777751	-15.0699	2.14757	3.52466e-05	3.52466e-05		-6.86804	-10.4989	1.06193	2	83.8145		20.4443	8.36953e-06
12.9236	13.6027	-26.6348	6.67008e-07	6.67008e-07		7.22442	6.70273	-4.95887	1	149.418		38.3661	8.37225e-06
-0.832464	17.965	44.6113	5.91407e-07	5.91407e-07		-5.84658	-3.17392	2.49526	3	143.869		25.5247	8.38002e-06
11.9283	-24.9475	2.48644	8.43767e-06	8.43767e-06		9.63254	-16.2608	0.648357	2	175.527		22.3374	8.38943e-06
-11.6218	8.74308	-14.073	3.90848e-06	3.90848e-06		15.7139	-2.96701	1.66061	2	56.3484		19.1182	8.39479e-06
-2.87531	19.2083	-2.14327	8.31056e-06	8.31056e-06		-7.47919	5.72434	-11.5312	3	30.0147		20.4746	8.40021e-06
-16.4086	1.06873	3.0274	3.18165e-05	3.18165e-05		-14.7176	6.16399	5.10006	3	141.447		35.2113	8.4037e-06
28.154	-14.8707	-3.04493	2.58262e-06	2.58262e-06		5.89854	-13.1266	5.27646	2	135.981		23.7812	8.40378e-06
-4.1514	-12.1125	8.09976	9.38806e-06	9.38806e-06		-7.56012	-0.794753	-10.2373	3	47.8676		18.3435	8.40933e-06
-3.43631	23.8965	5.16487	3.19622e-06	3.19622e-06		18.1351	8.73479	0.372613	1	54.0118		32.9514	8.41172e-06
17.5332	23.3744	0.931906	9.51885e-06	9.51885e-06		7.54434	23.4056	-1.19799	1	70.4413		38.0981	8.41253e-06
-25.7521	7.36474	-1.93254	1.30014e-05	1.30014e-05		-13.7372	6.77408	3.28812	3	186.225		29.0149	8.41486e-06
8.75193	-31.458	1.44717	6.21623e-06	6.21623e-06		-9.13357	-15.1422	-6.11505	2	29.3306		24.6174	8.4181e-06
13.8971	-23.9234	0.0886225	1.03138e-05	1.03138e-05		15.019	9.80828	-8.93375	1	33.7433		35.4182	8.41879e-06
14.9061	17.093	-1.1506	3.10857e-05	3.10857e-05		14.3918	-2.50823	-3.96501	2	49.0763		21.4126	8.41991e-06
-28.6461	6.9607	1.36132	7.33006e-06	7.33006e-06		5.55007	-9.91609	-1.12417	2	236.785		33.0924	8.42495e-06
-0.616213	-5.7728	-4.43037	3.50721e-05	3.50721e-05		-8.07408	-13.587	-4.36502	2	43.6666		34.2284	8.42791e-06
-20.5316	-0.797613	-2.53845	4.33609e-05	4.33609e-05		20.4874	20.7417	0.104001	1	40.0013		23.8584	8.42797e-06
23.972	2.78806	-1.33577	5.53051e-06	5.53051e-06		2.01404	-11.3174	0.748311	2	317.077		36.7817	8.43767e-06
19.5088	26.8303	11.7079	1.14339e-06	1.14339e-06		15.6734	-0.46387	6.56744	1	35.8514		19.2989	8.44987e-06
5.38517	-14.0788	5.81014	2.46676e-05	2.46676e-05		-1.45922	-10.7553	2.03809	2	179.8		19.5459	8.45205e-06
-26.9638	-8.43663	-8.75572	2.73072e-06	2.73072e-06		-25.4018	-0.727652	-3.36256	3	91.2033		35.073	8.45886e-06
7.50413	-17.5372	1.11473	3.9105e-05	3.9105e-05		-9.10672	-0.101133	-6.64805	3	95.2116		37.889	8.45896e-06
-24.686	-0.258012	-2.26661	2.47477e-05	2.47477e-05		-13.9706	0.95144	9.12512	3	53.3208		26.0463	8.46456e-06
17.9599	27.6544	0.839079	3.58009e-06	3.58009e-06		2.69612	5.93817	-2.96592	1	196.33		35.3862	8.46468e-06
-0.529564	-9.68908	0.777378	4.48373e-05	4.48373e-05		-26.7266	4.61517	-2.26801	3	68.591		26.8524	8.47424e-06
-0.08822	-1.63198	-22.073	2.9478e-06	2.9478e-06		-0.411753	5.32908	9.41109	1	42.0466		37.299	8.47701e-06
1.13261	-3.44582	-0.610558	4.22817e-05	4.22817e-05		8.97412	-12.3074	-3.01741	2	108.626		27.4596	8.48027e-06
-13.4394	6.15041	1.5415	4.58355e-05	4.58355e-05		8.62403	5.30513	-11.5833	1	27.7642		36.6956	8.48088e-06
3.02799	-4.01845	-0.556699	4.0431e-05	4.0431e-05		2.88079	-16.0956	0.935933	2	237.897		21.3105	8.48778e-06
-25.121	15.6037	0.633516	4.03279e-06	4.03279e-06		10.47	7.2022	4.1862	1	209.149		37.5415	8.48856e-06
-12.8171	-21.774	27.2216	1.65888e-06	1.65888e-06		10.33	-2.34449	-2.98845	2	94.4592		39.1388	8.49026e-06
-11.7418	6.46362	2.84497	4.01273e-05	4.01273e-05		21.8914	13.6521	2.57553	1	30.573		22.5455	8.49122e-06
-9.96297	-13.6983	2.98916	1.09284e-05	1.09284e-05		4.9433	-5.73211	-1.03749	2	193.652		28.4991	8.50116e-06
4.61785	-12.1439	-5.29642	1.91359e-05	1.91359e-05		-22.3013	-4.17975	-3.22216	3	99.2714		25.0164	8.50159e-06
-0.63416	0.057433	-4.31909	3.55165e-05	3.55165e-05		22.6209	3.55013	-4.1657	1	31.3747		29.0022	8.50698e-06
18.8342	-8.41924	-22.8978	2.02958e-06	2.02958e-06		10.0021	14.0122	3.65682	1	160.78		30.2011	8.50903e-06
-15.9822	6.22011	1.80512	3.63568e-05	3.63568e-05		-9.59167	-4.58261	0.0194645	3	116.741		26.7112	8.50994e-06
-5.31634	6.46071	1.7367	2.64069e-05	2.64069e-05		-12.0037	14.9653	-1.78879	3	51.3911		27.4953	8.51072e-06
-8.61661	9.16259	-14.2444	4.01907e-06	4.01907e-06		17.2307	1.69445	-0.115535	1	61.0103		27.818	8.51526e-06
16.317	-7.014	-1.58788	1.09583e-05	1.09583e-05		3.69551	-10.762	2.35723	2	279.806		38.7375	8.52957e-06
10.3431	24.999	-3.91551	8.6186e-06	8.6186e-06		-7.67379	2.1125	-2.33964	3	239.93		33.4804	8.53179e-06
-3.84921	18.1211	2.5235	9.38961e-06	9.38961e-06		22.7328	2.90333	-3.50937	1	33.0724		27.4472	8.54238e-06
22.701	6.17797	11.0876	2.34963e-06	2.34963e-06		-13.979	8.14037	4.75544	3	116.837		30.2956	8.54404e-06
16.6232	-14.2358	10.7482	2.68062e-06	2.68062e-06		-28.082	5.65058	-2.11178	3	47.2284		24.8827	8.54599e-06
15.7564	2.22878	-4.6525	8.54404e-06	8.54404e-06		-24.3076	0.956901	-1.04944	3	138.298		29.56	8.5505e-06
2.60818	-15.1803	17.1794	2.78904e-06	2.78904e-06		-2.27757	-15.0286	1.38142	2	126.82		34.1807	8.55773e-06
-23.9037	16.7242	-5.47851	2.78878e-06	2.78878e-06		-5.13385	0.186486	-2.36915	3	233.652		25.8239	8.56686e-06
12.6328	14.4714	-2.31073	3.82822e-05	3.82822e-05		8.06526	9.32191	1.08047	1	320.576		36.4281	8.56709e-06
-11.1714	-23.975	0.934901	5.51478e-06	5.51478e-06		0.123862	18.8031	2.35091	1	51.2672		17.8379	8.56955e-06
4.36233	-15.2811	9.0595	1.02993e-05	1.02993e-05		-9.43457	4.45763	-3.32428	3	175.164		20.8323	8.57015e-06
18.1121	10.1086	-2.33807	9.89708e-06	9.89708e-06		15.714	0.0665433	2.49297	1	59.8538		29.6194	8.57227e-06
-1.973	5.99459	14.058	6.15588e-06	6.15588e-06		4.88885	-18.4994	-1.94743	2	159.96		27.5574	8.57803e-06
3.61554	20.3243	12.8361	2.83966e-06	2.83966e-06		16.6639	2.32106	-0.0581309	1	62.68		39.3204	8.5807e-06
19.8594	3.03716	13.2249	2.0094e-06	2.0094e-06		4.10485	18.7036	-6.26422	1	43.1474		34.9447	8.58816e-06
6.03447	12.5232	-1.30834	3.3951e-05	3.3951e-05		-19.9881	-6.58222	-2.09646	3	66.4172		30.6422	8.60138e-06
8.28183	-4.25135	2.02245	1.89485e-05	1.89485e-05		-6.81064	6.47227	0.0720947	3	159.675		34.359	8.61472e-06
6.96958	-15.9813	1.11822	4.31719e-05	4.31719e-05		1.99795	-14.7879	10.061	2	46.0787		34.5004	8.6186e-06
8.95157	-15.9471	-2.8462	3.59979e-05	3.59979e-05		-9.79629	16.3713	-0.4767	3	52.0088		31.8287	8.62412e-06
-19.7387	16.8055	18.0879	1.45155e-06	1.45155e-06		2.02902	-13.1879	2.56985	2	287.185		26.592	8.62948e-06
-24.8849	3.01524	-2.09195	2.23394e-05	2.23394e-05		3.31012	9.32912	6.3232	1	76.6083		23.9616	8.63026e-06
12.2567	-8.6373	-31.2695	5.42646e-07	5.42646e-07		-4.99755	-4.57196	-7.15431	3	98.9152		20.2026	8.63037e-06
8.30201	0.576095	-2.77959	2.4973e-05	2.4973e-05		-4.82704	-1.34656	-1.58836	3	223.638		35.2826	8.63637e-06
-14.5293	-14.5234	-9.99969	4.78701e-06	4.78701e-06		-9.95683	-10.7643	-3.64254	3	50.3973		18.7184	8.63794e-06
-12.4618	-10.1261	-8.47717	5.67741e-06	5.67741e-06		-2.82679	-7.91943	-5.23433	2	117.746		19.4984	8.64551e-06
26.0918	32.7732	-4.0986	1.16397e-06	1.16397e-06		10.8381	-11.9129	-4.37394	2	63.2349		34.415	8.64565e-06
-7.80888	-19.8742	-3.65538	8.36539e-06	8.36539e-06		2.5809	-12.2659	0.099792	2	314.98		34.1141	8.65362e-06
3.11967	-15.199	6.51896	2.27487e-05	2.27487e-05		-8.15271	1.63606	-1.43536	3	251.743		27.1711	8.65427e-06
-21.8344	2.11143	1.33073	3.06454e-05	3.06454e-05		15.5156	15.5073	5.4257	1	43.8932		24.9089	8.65447e-06
-9.11682	9.53502	8.95949	9.7982e-06	9.7982e-06		-22.0952	-11.4634	-2.73991	3	44.0308		31.8442	8.66203e-06
12.2245	10.2032	2.0385	5.32485e-05	5.32485e-05		14.1253	9.16844	-0.121767	1	156.645		20.3669	8.66617e-06
-13.6618	-2.3211	-8.954	5.75882e-06	5.75882e-06		12.3123	1.23752	5.65932	1	67.5096		25.4381	8.66675e-06
10.2376	-18.3315	-1.79875	4.22271e-05	4.22271e-05		0.703439	-1.64428	5.98764	2	77.0293		24.0033	8.66686e-06
-29.0835	-2.74801	-1.95805	5.26976e-06	5.26976e-06		9.57172	8.31567	2.74514	1	293.354		26.11	8.67483e-06
30.0512	-16.1993	2.98831	2.16164e-06	2.16164e-06		4.5618	1.90134	0.624178	1	185.74		25.7474	8.6803e-06
-10.6492	-0.521633	1.37754	3.71649e-05	3.71649e-05		8.02965	5.27621	-8.62839	1	52.0331		25.3742	8.68102e-06
-10.8477	13.1846	-2.04468	1.04126e-05	1.04126e-05		7.27643	9.39581	-6.30023	1	92.554		24.8594	8.68646e-06
-4.3788	-9.27383	-2.93164	2.16245e-05	2.16245e-05		12.514	-3.39716	10.8513	2	37.5151		25.2245	8.68798e-06
16.8035	9.92771	4.32574	1.366e-05	1.366e-05		-4.33388	18.5904	6.16283	1	34.9448		23.5537	8.69599e-06
6.88288	8.08395	-1.13093	5.82115e-05	5.82115e-05		11.2178	-16.6192	-1.71716	2	182.516		20.1308	8.69602e-06
-6.61394	1.79987	-2.06104	4.84541e-05	4.84541e-05		-15.8104	10.9662	2.05704	3	74.2145		23.7158	8.69869e-06
9.91279	19.0918	-2.51721	3.77062e-05	3.77062e-05		5.83741	4.68083	-0.239296	1	253.284		35.8816	8.70103e-06
23.2453	-9.68587	22.972	1.13449e-06	1.13449e-06		5.21832	-4.99627	11.7353	2	41.2891		23.9364	8.71498e-06
14.014	9.80442	16.3471	3.75036e-06	3.75036e-06		15.2627	-3.40466	-3.92784	2	46.6645		20.1841	8.71545e-06
-14.8111	5.73285	4.15356	3.46968e-05	3.46968e-05		19.6523	17.9729	3.96625	1	34.8115		39.3544	8.71698e-06
-25.746	-26.3534	-38.8572	8.3792e-07	8.3792e-07		-1.65829	-4.17497	5.21874	2	99.3891		24.9197	8.72312e-06
13.2047	17.3373	-1.50725	4.18412e-05	4.18412e-05		2.78693	-27.0994	6.03216	2	38.7774		34.3792	8.72504e-06
-8.1388	2.35389	-0.607264	5.16287e-05	5.16287e-05		6.4767	-21.4067	4.97322	2	53.0394		30.2892	8.73333e-06
-2.3997	22.222	-0.0817416	7.88833e-06	7.88833e-06		18.4931	-11.6308	4.39826	2	37.6131		36.383	8.73357e-06
-4.16686	-8.00098	-11.1015	1.02683e-05	1.02683e-05		9.02418	11.7898	6.97713	1	101.055		28.2627	8.74247e-06
1.61424	-33.1105	13.8535	1.44826e-06	1.44826e-06		-25.872	-9.91437	-0.359515	3	32.187		23.1503	8.74385e-06
5.58672	11.1068	0.0793437	4.12697e-05	4.12697e-05		17.6334	-9.65257	-2.21069	2	47.3606		35.1935	8.74705e-06
7.21537	-19.5431	-1.02207	4.00424e-05	4.00424e-05		11.2692	10.9012	-0.836512	1	253.167		36.2086	8.76143e-06
-12.1615	7.5105	1.3097	3.6434e-05	3.6434e-05		0.185891	8.00725	-3.10668	1	147.118		23.262	8.77095e-06
10.4797	-28.717	-3.52481	3.89065e-06	3.89065e-06		11.9923	15.4687	-8.52325	1	37.4447		33.311	8.77865e-06
14.0077	14.3848	-0.61114	3.78162e-05	3.78162e-05		-22.2647	-10.793	-0.230471	3	41.3005		31.4992	8.79811e-06
-14.9666	21.261	7.39071	3.34122e-06	3.34122e-06		-11.497	6.91633	0.650883	3	199.559		29.9876	8.79816e-06
-9.05772	-5.22035	-2.80209	2.25127e-05	2.25127e-05		3.50462	2.79959	3.27705	1	137.62		19.0175	8.79944e-06
2.18043	15.6585	4.38997	1.44733e-05	1.44733e-05		3.53513	6.23924	0.902219	1	221.27		28.3219	8.80616e-06
15.2936	7.86526	-0.0983179	2.05789e-05	2.05789e-05		-3.24868	10.2355	3.17281	1	86.746		19.6674	8.80651e-06
-14.9992	-15.1751	-1.82012	7.99504e-06	7.99504e-06		3.56913	6.14697	11.7865	1	35.8373		29.3787	8.80951e-06
-6.33551	-0.640745	-3.3874	4.24897e-05	4.24897e-05		7.2276	11.2463	0.221028	1	257.415		20.8865	8.81345e-06
-17.328	-7.47318	-23.7204	1.81349e-06	1.81349e-06		-6.80076	11.5755	-3.22914	3	59.1878		19.2185	8.81757e-06
17.0898	-8.06317	24.1189	1.46949e-06	1.46949e-06		-3.1836	12.0897	0.536154	1	91.7547		37.3175	8.82017e-06
6.15412	7.35763	1.06777	5.53411e-05	5.53411e-05		1.02768	-11.4411	8.05581	2	67.5666		30.5293	8.8217e-06
-10.1386	-9.91429	-1.1904	1.22808e-05	1.22808e-05		-5.90028	-8.11836	4.65531	2	84.3739		23.8851	8.82724e-06
-27.2125	8.80661	1.79983	8.49026e-06	8.49026e-06		5.48657	5.56853	-1.72662	1	257.816		29.8401	8.82851e-06
1.77731	4.92727	-6.60654	2.43931e-05	2.43931e-05		10.8556	13.8305	-4.71668	1	107.387		31.0113	8.83095e-06
11.6317	-8.12319	-6.60307	8.25354e-06	8.25354e-06		16.6293	3.81957	-1.43381	1	56.4099		22.5065	8.83487e-06
11.6088	2.33192	4.01366	1.8898e-05	1.8898e-05		1.20274	-2.86936	-5.2959	2	172.959		36.6879	8.83761e-06
1.32841	12.2752	9.8647	9.21234e-06	9.21234e-06		2.48619	0.814612	-7.77586	1	104.53		37.4039	8.84139e-06
3.11535	7.36087	1.7929	3.68611e-05	3.68611e-05		11.9532	-16.3946	-1.8845	2	160.434		33.4209	8.8419e-06
9.1168	-20.793	-0.736458	3.5727e-05	3.5727e-05		12.6884	7.61114	1.73966	1	221.139		33.5174	8.84247e-06
8.93891	14.858	-0.656893	4.42807e-05	4.42807e-05		16.6132	7.19052	7.56958	1	44.4482		17.9415	8.84593e-06
-12.4075	3.73215	1.4789	5.65719e-05	5.65719e-05		8.18598	-8.72505	3.80493	2	102.814		34.0782	8.85184e-06
5.83302	-17.8533	-0.680796	4.15064e-05	4.15064e-05		0.0884532	-20.1405	-1.52979	2	66.2482		20.414	8.85973e-06
17.5453	16.2735	22.5118	1.69597e-06	1.69597e-06		3.42399	-12.2711	9.84278	2	51.9175		34.7929	8.86036e-06
16.6151	17.4513	22.6859	1.89182e-06	1.89182e-06		-14.46	-18.2751	-4.06643	3	34.6147		18.2249	8.86324e-06
27.3617	11.0118	35.381	6.29063e-07	6.29063e-07		-9.87983	-2.12079	2.97383	3	116.945		21.7645	8.86439e-06
22.9326	18.8319	29.7485	6.09738e-07	6.09738e-07		-3.92561	1.83827	-2.50977	3	214.478		25.8507	8.86623e-06
9.49258	18.4558	-1.79281	4.06313e-05	4.06313e-05		2.70738	7.54329	-3.60113	1	172.731		36.1744	8.87105e-06
-12.7924	-20.326	-55.5392	4.78633e-07	4.78633e-07		4.14824	-6.84049	-8.27337	2	81.2919		30.1196	8.87535e-06
-8.72327	-37.3743	-7.44221	8.26045e-07	8.26045e-07		13.6669	-0.632542	1.74135	1	65.9351		35.3422	8.88189e-06
-0.770355	-21.5654	-20.5175	1.55234e-06	1.55234e-06		13.3378	-3.62554	-7.79592	2	32.9828		22.2629	8.88645e-06
-14.636	12.2671	2.10995	1.2455e-05	1.2455e-05		9.11555	-3.10742	-10.7131	2	36.959		32.1629	8.88963e-06
-55.5703	-14.375	-26.4789	4.79979e-07	4.79979e-07		9.11747	8.65947	2.67734	1	296.743		37.6568	8.90846e-06
-37.8122	10.0056	7.34369	1.10261e-06	1.10261e-06		0.990065	-1.33716	-3.52484	2	194.644		32.9099	8.90867e-06
1.20809	-13.2662	-20.2947	3.36642e-06	3.36642e-06		15.0676	8.81309	-3.39874	1	63.8061		28.5014	8.91807e-06
10.0127	10.4563	1.25685	6.4814e-05	6.4814e-05		-16.8088	-1.84717	6.33326	3	52.6657		28.3946	8.92444e-06
8.6245	-20.742	-0.94611	3.65105e-05	3.65105e-05		11.4156	12.3208	1.29365	1	270.001		18.2998	8.93008e-06
17.5135	12.3701	13.3171	2.34777e-06	2.34777e-06		10.7949	11.6202	1.70427	1	289.806		25.9527	8.93335e-06
-22.4478	-29.4287	20.2647	9.69278e-07	9.69278e-07		1.63911	2.4236	0.128281	1	191.312		23.987	8.93501e-06
-18.5809	-30.9105	18.0939	7.96201e-07	7.96201e-07		-6.7438	-17.5731	1.75704	2	52.9209		24.6499	8.94393e-06
-41.4708	-29.1987	17.8572	6.40231e-07	6.40231e-07		-5.64356	-6.71943	12.5025	3	30.2317		36.5946	8.94467e-06
13.4588	6.4947	4.8272	2.57711e-05	2.57711e-05		-16.3489	7.71496	9.00189	3	43.9905		30.5226	8.94662e-06
21.1954	17.6664	-10.591	2.60949e-06	2.60949e-06		5.21178	-2.15331	9.3527	2	44.7719		23.9443	8.9475e-06
-16.4827	24.0155	-24.2655	5.46869e-07	5.46869e-07		3.80634	7.95317	2.4745	1	173.401		18.0371	8.95439e-06
31.1368	5.0075	-22.7889	6.98759e-07	6.98759e-07		-0.296174	18.7178	0.592101	1	51.3119		30.9655	8.95579e-06
7.70754	9.31924	-2.52422	4.62897e-05	4.62897e-05		-11.3258	10.6112	7.74429	3	44.3768		25.2342	8.95702e-06
25.6394	24.2674	0.050851	1.76924e-06	1.76924e-06		7.34815	17.9629	7.38736	1	44.5904		30.6726	8.95941e-06
28.9842	30.1681	-4.50353	1.10566e-06	1.10566e-06		-24.6342	1.58168	-6.84835	3	42.7886		27.7785	8.96984e-06
13.9365	20.122	-1.52139	2.68606e-05	2.68606e-05		-17.4112	0.230046	4.99685	3	85.5307		20.2081	8.97328e-06
-9.21807	0.696418	0.00700882	4.77551e-05	4.77551e-05		-22.9444	6.82164	0.60773	3	98.6461		32.6499	8.97439e-06
-16.5546	-22.7984	3.31226	2.60936e-06	2.60936e-06		10.5937	7.19104	1.20046	1	282.296		21.2946	8.97765e-06
-18.1275	-28.0365	3.15056	2.49088e-06	2.49088e-06		12.1502	-14.808	-1.70889	2	126.639		38.5469	8.98832e-06
-2.09078	-27.0214	-32.2954	9.72813e-07	9.72813e-07		15.2877	-18.7987	-1.50014	2	80.3449		20.2152	8.99097e-06
8.35041	-34.781	20.0093	1.04226e-06	1.04226e-06		10.7943	-20.8713	-1.93481	2	159.181		18.1037	8.99475e-06
-40.8747	-28.0831	14.1742	6.41897e-07	6.41897e-07		6.99933	-7.66721	-1.5023	2	163.139		39.3682	8.99598e-06
-6.72241	51.1413	-10.4161	5.16691e-07	5.16691e-07		9.38654	8.29022	1.35864	1	328.895		23.4778	9.00707e-06
19.1774	-16.4543	28.9212	7.59092e-07	7.59092e-07		11.6635	-2.01881	-1.16832	2	79.7215		36.4497	9.0136e-06
-7.25886	-10.3746	-13.227	5.14785e-06	5.14785e-06		-4.29426	-1.69599	2.80291	3	148.787		23.8818	9.01409e-06
12.367	2.98821	15.0957	4.40294e-06	4.40294e-06		-1.69983	-6.45334	1.76545	2	167.336		26.4053	9.01846e-06
30.7874	21.9536	18.8367	6.8904e-07	6.8904e-07		-1.24769	-15.4109	3.3926	2	149.287		19.0455	9.03622e-06
12.7223	18.0821	-1.96786	4.14211e-05	4.14211e-05		2.80194	13.2903	-2.9187	1	88.1811		28.598	9.03919e-06
27.3895	0.621172	-22.993	1.58841e-06	1.58841e-06		12.4093	17.3306	-1.39925	1	229.582		18.9731	9.04117e-06
5.76221	27.6852	-21.7284	7.51501e-07	7.51501e-07		9.89506	18.5559	-1.51849	1	209.578		27.8036	9.04147e-06
19.7778	-4.0563	-16.6277	1.7467e-06	1.7467e-06		-11.9521	4.74832	1.8329	3	267.495		19.5678	9.04266e-06
14.4976	16.6144	0.578709	3.0689e-05	3.0689e-05		-21.0517	4.4943	-3.2093	3	144.676		39.561	9.04362e-06
15.5239	23.569	-4.57112	7.16654e-06	7.16654e-06		11.936	17.0504	-1.54163	1	238.913		19.3822	9.04431e-06
25.3348	-7.1981	-3.27033	5.59411e-06	5.59411e-06		-13.6444	1.81426	0.47325	3	250.223		33.3828	9.05915e-06
-6.16578	1.96135	-4.53469	3.77722e-05	3.77722e-05		2.6613	-17.4381	1.41639	2	192.347		36.693	9.06106e-06
-1.13043	14.9307	17.8511	1.88416e-06	1.88416e-06		-27.4782	-0.610869	-1.90785	3	54.8657		40.0407	9.06252e-06
-1.25067	-21.255	-32.3709	8.10897e-07	8.10897e-07		-1.51168	-15.508	4.87365	2	120.094		28.0756	9.06612e-06
-36.8959	2.41818	32.683	5.30895e-07	5.30895e-07		-2.20073	-5.68288	-6.12951	2	128.987		36.0984	9.0683e-06
-14.559	8.15576	4.82762	2.25118e-05	2.25118e-05		-18.1697	-2.69715	-1.29036	3	142.622		17.4174	9.0686e-06
-30.888	-5.46901	-29.1974	5.36517e-07	5.36517e-07		1.75281	-14.4703	2.27588	2	268.773		36.6017	9.0739e-06
-27.5715	-3.49745	25.3944	1.36362e-06	1.36362e-06		2.79444	3.17751	5.74278	1	79.5602		38.3643	9.07666e-06
0.221332	-11.7044	-3.66304	2.7779e-05	2.7779e-05		5.49249	-15.5071	3.85833	2	181.694		22.6684	9.07829e-06
-1.11999	-5.1328	-0.653804	4.2391e-05	4.2391e-05		-24.5615	-11.3399	-0.883957	3	37.737		26.2881	9.07887e-06
-28.8731	-5.32803	-16.3067	1.36418e-06	1.36418e-06		10.7358	-4.7433	-2.63269	2	85.6656		33.1056	9.07945e-06
-11.5705	-15.7844	9.20052	3.35987e-06	3.35987e-06		-5.88075	3.81496	-5.12909	3	145.812		23.3094	9.08754e-06
8.51393	9.39747	-4.3693	2.93822e-05	2.93822e-05		-4.09371	17.7082	-4.86396	1	35.3565		35.1133	9.08796e-06
16.7669	-3.44353	30.8487	1.17307e-06	1.17307e-06		-27.8032	-4.70791	-3.08161	3	31.3485		21.88	9.09573e-06
-16.017	-4.55757	4.16174	1.1808e-05	1.1808e-05		-14.0955	7.53992	2.88139	3	167.371		26.8294	9.10013e-06
12.7599	17.1626	0.487592	3.84672e-05	3.84672e-05		-13.9001	6.15801	5.65197	3	130.375		29.3178	9.10232e-06
3.31769	-10.7712	-4.45918	2.87406e-05	2.87406e-05		-7.3659	6.7084	-3.45638	3	123.757		35.3277	9.12071e-06
-15.1685	4.4557	-19.7338	3.1957e-06	3.1957e-06		-17.2568	0.495896	4.41974	3	102.848		27.0449	9.12598e-06
16.6402	6.64179	3.79461	1.55277e-05	1.55277e-05		-20.2934	7.62516	7.09154	3	35.5358		24.1229	9.13107e-06
-9.90428	25.2508	-1.42329	2.71954e-06	2.71954e-06		1.91317	-6.74652	3.16634	2	153.928		29.1984	9.13194e-06
-31.0939	9.01346	-10.4802	1.50818e-06	1.50818e-06		1.27488	-1.77547	-9.76752	2	75.654		24.8356	9.15706e-06
5.09263	17.3332	-1.02074	1.92719e-05	1.92719e-05		8.83111	-22.4441	-3.30372	2	107.215		38.6483	9.15795e-06
3.49166	-3.80653	-7.6183	2.39659e-05	2.39659e-05		14.0274	10.4039	-6.53357	1	46.69		35.6623	9.1614e-06
13.6485	19.9334	20.4493	1.69682e-06	1.69682e-06		19.0501	-13.1755	-7.52701	2	30.6223		36.9968	9.17317e-06
14.1289	-15.2325	-1.38127	1.85193e-05	1.85193e-05		9.01209	24.1474	-1.87856	1	65.7608		27.7251	9.17354e-06
1.42786	-15.1053	-8.36219	6.91081e-06	6.91081e-06		6.46352	6.00002	-1.79197	1	266.065		24.7698	9.17602e-06
-2.80703	-24.6473	-7.32242	2.66359e-06	2.66359e-06		13.2829	-14.7781	-3.31233	2	93.1765		19.1647	9.17674e-06
-17.4754	-9.6375	38.6437	4.97311e-07	4.97311e-07		12.4176	-0.219336	12.1782	1	32.7825		16.6206	9.1796e-06
4.51622	9.93653	1.778	3.64832e-05	3.64832e-05		14.5338	3.20075	5.52148	1	62.019		35.5211	9.18032e-06
8.6509	16.6864	8.47586	8.26862e-06	8.26862e-06		6.47226	-10.8575	4.18956	2	150.757		37.6978	9.18103e-06
-7.23847	-17.7224	-12.3441	2.32328e-06	2.32328e-06		7.97133	-21.8977	-4.26626	2	88.8514		20.1341	9.18525e-06
10.264	-15.0918	-4.1849	2.32241e-05	2.32241e-05		-1.59011	-20.0481	5.48473	2	59.4752		25.3568	9.18713e-06
2.66238	-2.73264	-5.58528	3.3078e-05	3.3078e-05		7.10732	14.5643	-2.72727	1	138.765		18.8536	9.19094e-06
2.6993	-3.3914	17.029	4.18209e-06	4.18209e-06		5.50456	17.9239	-7.98613	1	32.2701		22.2101	9.1935e-06
11.7395	8.45726	0.256556	5.24151e-05	5.24151e-05		-0.0353469	10.1209	3.67892	1	92.0386		26.0581	9.1953e-06
-33.3115	-14.6335	-28.1307	4.995e-07	4.995e-07		0.145454	-0.207398	-5.80365	2	150.403		23.3048	9.2011e-06
8.51254	12.6522	10.7169	9.04147e-06	9.04147e-06		1.12259	2.83333	-2.80137	1	176.172		23.4225	9.20983e-06
-12.1847	15.0231	-0.654086	1.11413e-05	1.11413e-05		10.5005	7.5114	9.23094	1	55.4731		22.1865	9.21234e-06
29.9675	-28.3291	10.7003	6.94984e-07	6.94984e-07		11.2306	10.5243	1.37913	1	303.236		28.982	9.21573e-06
-27.6909	-2.08291	3.04886	3.7182e-06	3.7182e-06		-3.11531	-11.7279	3.96856	2	108.16		33.9022	9.21744e-06
-0.815326	2.4643	-0.0793169	3.59387e-05	3.59387e-05		-2.21258	9.46187	-0.38552	1	125.584		23.8463	9.22193e-06
29.3048	0.519205	-2.9925	3.54719e-06	3.54719e-06		13.6905	5.87682	2.86859	1	138.378		35.6093	9.22602e-06
11.6725	8.91618	3.87809	4.62921e-05	4.62921e-05		4.45513	4.82331	-2.73079	1	217.956		33.6098	9.23993e-06
15.355	15.7078	-7.65176	7.18271e-06	7.18271e-06		17.4288	1.51356	-0.732049	1	59.2962		27.2936	9.24341e-06
8.21159	32.0825	11.2256	1.004e-06	1.004e-06		2.27854	-11.9516	6.43032	2	113.83		24.399	9.24649e-06
12.3769	23.2708	17.8517	2.19804e-06	2.19804e-06		10.1925	8.11356	0.787913	1	316.486		32.7303	9.26572e-06
11.5975	11.9191	6.48257	2.09413e-05	2.09413e-05		-6.58974	4.04181	5.93577	3	78.8481		33.2921	9.26948e-06
23.564	6.95383	4.4467	4.77603e-06	4.77603e-06		4.14944	7.00671	-1.63352	1	240.063		40.5085	9.27443e-06
-13.9338	-10.98	9.47694	5.34692e-06	5.34692e-06		-1.7802	-4.49958	4.1632	2	119.158		34.5998	9.27959e-06
39.3566	14.4819	-28.1206	5.15808e-07	5.15808e-07		-9.9337	2.75254	-6.09178	3	96.6909		22.9119	9.28064e-06
19.1414	-13.1065	-9.75027	4.42966e-06	4.42966e-06		7.32058	17.6041	-1.37651	1	151.973		25.4869	9.28102e-06
1.99787	-0.748229	-18.5151	3.16104e-06	3.16104e-06		-12.0615	7.02815	1.7357	3	199.798		18.2696	9.29171e-06
-12.4434	-21.304	12.7263	1.85696e-06	1.85696e-06		11.2466	-4.41598	-2.73755	2	79.8089		29.5444	9.30174e-06
-13.1329	-8.2265	26.8092	1.64886e-06	1.64886e-06		6.70925	12.9692	3.04744	1	159.577		29.8579	9.30966e-06
-27.2909	-26.2359	15.6665	6.8602e-07	6.8602e-07		-16.0464	-18.5357	-5.36758	3	28.1066		36.487	9.31383e-06
-9.41301	-0.832782	26.5108	2.0391e-06	2.0391e-06		-6.13958	-6.84633	-3.18218	3	124.233		30.1085	9.31462e-06
37.6686	35.9565	-1.37666	8.55753e-07	8.55753e-07		-17.4794	0.761206	-2.23958	3	212.422		36.8005	9.32061e-06
18.4119	1.03529	-7.89231	4.19316e-06	4.19316e-06		14.678	11.5503	6.21891	1	69.8992		18.4854	9.32721e-06
-30.9424	-19.5096	23.9528	7.9459e-07	7.9459e-07		-1.38938	15.8108	-7.33258	1	34.7637		20.5299	9.32759e-06
-4.33733	9.70152	-3.74722	1.76009e-05	1.76009e-05		13.8802	20.2705	4.64067	1	32.8434		18.5733	9.33289e-06
-13.6579	2.50493	12.9464	6.12076e-06	6.12076e-06		1.08526	-9.01949	1.8923	2	238.156		27.2635	9.33291e-06
-29.0073	-5.06855	-18.2058	1.25199e-06	1.25199e-06		6.75744	-4.65328	10.3814	2	44.9548		25.9391	9.33298e-06
-24.3506	12.2027	-14.5561	1.25348e-06	1.25348e-06		1.32046	-15.5065	2.72762	2	225.712		24.7525	9.33633e-06
-23.0403	-30.1223	4.77027	1.62712e-06	1.62712e-06		-24.9236	4.69603	-5.45078	3	47.2111		30.426	9.338e-06
-22.2076	-7.44158	-23.4838	1.63565e-06	1.63565e-06		-21.7599	-3.07954	-1.65699	3	141.502		23.7187	9.33832e-06
5.14071	-17.3749	4.1942	2.81894e-05	2.81894e-05		9.00104	-16.9755	4.45024	2	76.8296		24.0414	9.33898e-06
-0.664953	-22.5855	10.7797	5.91845e-06	5.91845e-06		-4.19862	-14.0197	-3.34315	2	60.2111		36.9795	9.3482e-06
10.4571	-0.299503	-4.37619	1.56457e-05	1.56457e-05		0.620808	-5.53744	-2.5588	2	222.483		31.873	9.35146e-06
-27.4367	-10.8115	-11.2755	1.86103e-06	1.86103e-06		-13.105	4.37618	3.22685	3	233.757		38.504	9.35265e-06
-22.1542	32.5133	-2.89937	1.227e-06	1.227e-06		-8.99048	18.669	1.19998	3	36.9245		38.4373	9.35401e-06
15.1856	4.9722	-7.44786	5.90678e-06	5.90678e-06		21.2849	-17.1493	-1.80314	2	37.7506		19.4124	9.35859e-06
8.68467	-11.6237	7.00916	1.25746e-05	1.25746e-05		-20.9101	2.43309	-1.0024	3	240.183		35.9385	9.37347e-06
12.6495	14.2756	-39.1493	6.75845e-07	6.75845e-07		13.4021	16.8162	8.27957	1	26.0331		25.3957	9.37688e-06
24.7736	-31.979	0.38121	1.31585e-06	1.31585e-06		5.68317	-11.2816	0.875213	2	267.286		37.0366	9.38689e-06
4.53863	-14.1842	1.34195	5.86306e-05	5.86306e-05		-21.0177	0.257711	-0.851112	3	244.517		27.9828	9.38806e-06
25.3019	10.5613	14.5301	2.37287e-06	2.37287e-06		2.27364	-13.2216	0.61667	2	306.347		21.0443	9.38961e-06
-28.613	6.84519	11.5818	1.90851e-06	1.90851e-06		-12.1691	-2.06116	6.26159	3	70.8815		18.7456	9.39051e-06
-2.01229	-2.34691	-27.1244	1.90158e-06	1.90158e-06		-3.11771	-3.69137	-2.74212	3	204.283		26.8086	9.39162e-06
-2.10532	6.7399	6.2471	1.2179e-05	1.2179e-05		-22.2959	-5.04957	-5.84629	3	48.7875		17.2463	9.39437e-06
-7.78457	22.819	-1.18895	5.09825e-06	5.09825e-06		8.45284	-7.81688	4.83075	2	81.1655		18.2869	9.40243e-06
7.76703	-0.642099	-2.36141	2.70647e-05	2.70647e-05		-13.7009	0.793649	-2.20248	3	168.071		25.7549	9.41269e-06
8.53199	15.8776	-3.26538	3.15119e-05	3.15119e-05		-9.67073	12.2937	5.22867	3	48.0362		33.5608	9.41943e-06
1.08367	7.28191	-0.862849	3.65425e-05	3.65425e-05		-12.4075	3.73215	1.4789	3	282.86		33.9917	9.42677e-06
4.9828	1.93845	-1.93229	3.78126e-05	3.78126e-05		8.7166	-7.97196	1.16726	2	115.73		30.7027	9.42897e-06
1.9462	8.59779	-0.605551	3.53134e-05	3.53134e-05		5.05586	1.21586	-2.97043	1	168.541		26.4837	9.43209e-06
5.69294	-3.07848	2.15711	2.23954e-05	2.23954e-05		-2.49665	3.51347	-3.11108	3	171.701		36.6653	9.43267e-06
-15.6435	9.68744	1.30015	1.97908e-05	1.97908e-05		5.18929	-17.2338	4.58987	2	130.868		23.795	9.43464e-06
-6.41463	4.25063	4.60294	2.01117e-05	2.01117e-05		0.997969	-13.4105	2.1253	2	268.314		34.3561	9.43537e-06
0.380232	4.39502	-6.6569	2.37513e-05	2.37513e-05		-12.211	0.661374	-0.462125	3	225.725		18.234	9.43829e-06
-0.329529	-9.22113	-2.76	3.74108e-05	3.74108e-05		13.6395	11.3166	0.21676	1	197.993		31.8738	9.44178e-06
2.40504	-12.6362	4.04179	4.53391e-05	4.53391e-05		-21.5726	3.1924	-7.63555	3	40.086		35.5307	9.44223e-06
-14.1625	-3.34109	4.40108	1.48677e-05	1.48677e-05		-19.298	-11.2906	-5.44752	3	37.4515		20.2477	9.44229e-06
-2.19667	-5.04662	-2.46564	4.01025e-05	4.01025e-05		10.3275	-21.8339	-2.07395	2	140.453		38.3064	9.44568e-06
-17.3475	15.5485	2.67788	7.02739e-06	7.02739e-06		7.45045	8.93044	-1.15761	1	288.302		25.5911	9.46157e-06
-1.20777	23.98	-6.38197	6.09202e-06	6.09202e-06		9.2794	13.4818	-0.343605	1	246.986		30.8641	9.46496e-06
-2.66694	13.7462	-3.07	1.30507e-05	1.30507e-05		-21.3346	9.13049	-6.75785	3	27.8286		32.9648	9.46583e-06
-1.67611	11.6694	-1.1406	2.06048e-05	2.06048e-05		-0.262769	18.8948	7.94915	1	27.0083		32.9697	9.47061e-06
-5.5344	-4.53258	-0.218134	3.5215e-05	3.5215e-05		3.35678	20.4836	3.29999	1	39.7293		24.2043	9.47211e-06
-2.46486	8.98876	-5.44159	1.74638e-05	1.74638e-05		1.93404	14.6314	2.39168	1	91.6959		22.2679	9.48443e-06
4.32103	-5.26837	2.1555	2.88578e-05	2.88578e-05		-1.14452	18.1626	6.16013	1	41.5372		36.9239	9.49793e-06
18.6956	-8.07001	-8.68382	5.84009e-06	5.84009e-06		7.10691	-5.12926	-6.45686	2	98.1104		25.5488	9.50854e-06
-13.0763	-1.05975	2.97922	2.71793e-05	2.71793e-05		-12.4111	-9.10488	4.98236	3	65.3954		20.419	9.51086e-06
-13.7986	9.04116	0.873609	2.49624e-05	2.49624e-05		-6.60734	11.3698	-0.253007	3	73.549		38.5453	9.51885e-06
-0.180933	-3.33516	-4.67654	3.66753e-05	3.66753e-05		-20.5594	12.8514	3.3351	3	40.4899		18.7026	9.52197e-06
-4.25965	-8.87243	2.43741	2.2856e-05	2.2856e-05		-14.7303	10.67	-1.0765	3	73.0867		18.094	9.5275e-06
4.34592	-8.50996	-4.37665	3.13555e-05	3.13555e-05		13.406	2.36212	-3.17141	1	56.5392		31.0049	9.53479e-06
1.12961	-12.0127	0.91575	5.85986e-05	5.85986e-05		-19.3317	-13.8578	0.464189	3	28.7306		26.3963	9.53825e-06
-5.44173	0.241525	5.22863	1.92018e-05	1.92018e-05		6.24968	-19.9504	-1.93551	2	167.157		30.0746	9.53855e-06
11.0759	19.8271	-2.21978	3.59777e-05	3.59777e-05		4.278	-1.13481	-6.08071	2	136.742		22.0983	9.55452e-06
-10.0634	13.3297	-1.65182	1.10225e-05	1.10225e-05		-8.03646	-21.9197	-0.884417	2	46.741		18.5959	9.56221e-06
1.02893	0.217818	-2.39574	3.81786e-05	3.81786e-05		5.55064	-11.2355	-5.48066	2	91.8606		35.6633	9.56378e-06
-5.51416	1.55694	-2.67514	4.62713e-05	4.62713e-05		10.4345	-24.4885	-1.65949	2	81.5461		21.3876	9.57352e-06
-14.6389	-5.64898	1.98636	1.3604e-05	1.3604e-05		17.7752	-8.68126	2.31338	2	35.7992		18.4571	9.57432e-06
-11.5804	2.25842	-2.27313	4.19275e-05	4.19275e-05		22.7927	12.9101	2.76219	1	26.7979		32.305	9.58015e-06
-8.87622	-9.83012	2.07483	1.57081e-05	1.57081e-05		-1.9478	-3.16397	-4.90672	2	174.761		24.5439	9.58586e-06
-6.81599	4.77009	-0.595114	4.13374e-05	4.13374e-05		-26.2732	0.56226	2.77784	3	36.6959		22.7823	9.58872e-06
3.37299	-9.0339	-2.70757	4.46774e-05	4.46774e-05		2.75609	7.60262	4.22679	1	113.747		30.7006	9.58896e-06
-14.6361	7.04123	0.867538	3.62736e-05	3.62736e-05		1.76867	13.2996	8.56816	1	52.3217		31.651	9.59082e-06
1.75127	0.0612744	-2.21252	3.83344e-05	3.83344e-05		-16.9283	7.55672	9.36792	3	38.2624		19.9728	9.60243e-06
-10.4273	-9.2966	3.54349	1.47915e-05	1.47915e-05		-11.5434	-5.0239	-9.40188	3	31.2428		33.7539	9.6061e-06
-10.5585	-17.6016	0.76025	8.09029e-06	8.09029e-06		-5.05374	-4.69927	1.51401	3	156.526		22.575	9.60698e-06
1.58139	-3.02587	8.17419	1.00605e-05	1.00605e-05		8.15865	4.14776	-10.1612	1	38.2274		30.0366	9.60724e-06
-4.21136	-3.16555	0.495549	3.77405e-05	3.77405e-05		-14.0658	6.79366	-0.57113	3	169.924		17.222	9.62367e-06
-0.339522	-6.7465	2.77453	3.11008e-05	3.11008e-05		4.37636	7.1939	6.47956	1	78.1218		30.2432	9.62422e-06
33.8353	-35.0459	1.8512	1.01278e-06	1.01278e-06		6.3014	-13.6779	4.55584	2	150.917		38.6479	9.63653e-06
-28.3018	-3.91868	7.59425	2.33819e-06	2.33819e-06		16.5775	5.98856	2.43521	1	79.1901		36.9217	9.64956e-06
12.2557	7.12965	-1.14683	3.37093e-05	3.37093e-05		6.9927	-19.305	1.08562	2	173.603		36.378	9.65022e-06
10.6041	10.7295	2.28533	5.96187e-05	5.96187e-05		-9.46434	-12.2054	1.7178	3	64.7423		24.8719	9.66102e-06
47.4812	1.88482	-4.37167	7.79548e-07	7.79548e-07		5.93834	-14.1754	2.88871	2	220.207		22.9694	9.66533e-06
17.2554	-18.6559	0.140037	9.44178e-06	9.44178e-06		7.75998	-6.20883	5.17052	2	75.1282		32.5723	9.67523e-06
4.91212	-23.3697	4.04154	1.06661e-05	1.06661e-05		7.74282	-6.69591	-4.16448	2	110.596		32.3672	9.67544e-06
10.4164	2.47572	2.85787	2.32313e-05	2.32313e-05		-1.37503	9.37323	-6.63532	1	76.4648		30.0353	9.6794e-06
-38.1307	34.892	-29.5519	5.78914e-07	5.78914e-07		-0.892808	12.0172	8.60247	1	49.466		36.7798	9.68139e-06
-1.96199	-28.799	7.25467	4.60878e-06	4.60878e-06		11.0662	22.1509	-1.05645	1	107.368		22.7548	9.68168e-06
18.393	-17.5248	4.41224	4.82831e-06	4.82831e-06		-12.8481	5.3561	2.85332	3	234.589		30.3837	9.69384e-06
-14.8003	4.74108	2.51496	4.51772e-05	4.51772e-05		11.1425	21.6797	-3.18301	1	111.038		19.5106	9.71217e-06
37.9518	7.52465	15.7319	5.3855e-07	5.3855e-07		-8.88671	5.00308	-2.88465	3	180.063		22.877	9.71515e-06
-28.0084	5.93997	3.39316	6.66023e-06	6.66023e-06		-13.0906	1.70588	10.0171	3	51.7848		34.1633	9.72693e-06
-8.70575	16.6856	-21.5235	1.14522e-06	1.14522e-06		-2.65283	-3.67795	2.19145	2	161.181		27.8118	9.73056e-06
25.0798	3.0358	20.0586	1.85695e-06	1.85695e-06		-3.48149	10.6518	-2.69085	1	93.6938		24.63	9.73152e-06
10.4601	-23.7033	-1.39328	1.97009e-05	1.97009e-05		11.0311	-14.2552	-0.993419	2	135.733		18.0867	9.73545e-06
10.8061	15.9083	-1.57827	4.85872e-05	4.85872e-05		10.5712	10.4683	8.25404	1	77.265		39.5081	9.74465e-06
-10.1904	3.46932	0.287338	5.61986e-05	5.61986e-05		5.82593	-14.1499	1.32224	2	260.357		33.1654	9.74508e-06
1.74259	-18.8335	1.50906	2.63772e-05	2.63772e-05		12.4055	12.2665	-0.215228	1	237.164		30.3959	9.75494e-06
-18.5835	-2.08585	-1.25077	3.45654e-05	3.45654e-05		-12.4426	-12.3517	4.30775	3	51.7627		29.8002	9.75751e-06
-0.268919	-13.2986	2.1158	4.4433e-05	4.4433e-05		-12.717	7.51357	3.06815	3	168.765		19.0164	9.76675e-06
-0.757446	23.2244	2.67267	5.00628e-06	5.00628e-06		0.192038	2.48805	2.62721	1	145.251		38.2589	9.77096e-06
18.5115	-7.34031	-3.44811	1.13125e-05	1.13125e-05		10.6226	19.6609	-2.50986	1	180.075		33.396	9.78505e-06
-14.8876	29.5871	-7.44675	1.69907e-06	1.69907e-06		6.58082	-26.5337	2.6933	2	51.7777		19.8236	9.7863e-06
3.51544	-23.864	18.0842	2.0034e-06	2.0034e-06		-2.55095	2.16482	-3.00911	3	189.986		24.7672	9.79819e-06
16.186	-18.5225	-3.28774	1.33405e-05	1.33405e-05		-3.00579	-3.88839	-2.65112	2	203.742		28.5443	9.7982e-06
-13.054	2.76232	-13.8553	3.81896e-06	3.81896e-06		6.78764	-23.4234	-0.75172	2	103.817		19.1517	9.80118e-06
8.99009	11.1156	7.65678	1.80121e-05	1.80121e-05		3.43395	8.49065	-5.40134	1	127.014		27.2203	9.80313e-06
7.12112	-11.2035	0.13835	4.11237e-05	4.11237e-05		10.6245	7.35003	4.01677	1	218.52		24.3936	9.81112e-06
-21.0381	3.28847	-1.10614	4.34452e-05	4.34452e-05		0.561636	-11.2204	0.951118	2	272.7		17.5886	9.81526e-06
12.4357	8.00297	1.37883	4.80133e-05	4.80133e-05		4.88569	18.0299	5.88973	1	47.1604		25.0319	9.81669e-06
-4.39611	-7.41591	2.00527	2.56303e-05	2.56303e-05		-19.7904	-3.83139	-2.66641	3	115.011		26.6499	9.81728e-06
-26.6599	-1.17111	-2.79785	1.33097e-05	1.33097e-05		-1.02462	23.8289	-9.07416	1	27.1119		31.3296	9.81844e-06
1.33191	-11.4373	-10.2964	7.81033e-06	7.81033e-06		2.54413	0.819268	-7.86624	1	102.777		29.4441	9.82241e-06
-21.2157	-5.70111	-3.1971	1.55857e-05	1.55857e-05		-6.99358	15.0533	2.99938	3	53.1966		32.9017	9.82696e-06
-10.1679	-1.11864	8.75707	1.23698e-05	1.23698e-05		-18.3774	16.4415	2.41274	3	32.7938		23.2929	9.83281e-06
-19.6257	-2.7777	0.196583	2.77206e-05	2.77206e-05		-10.0345	3.14502	-1.06075	3	265.848		23.4098	9.84631e-06
-23.6311	-11.167	-3.9342	7.87464e-06	7.87464e-06		3.48229	-11.0849	8.40068	2	68.3752		23.2539	9.85261e-06
1.20826	-5.34313	-1.00547	4.65895e-05	4.65895e-05		2.04869	10.0956	-8.80345	1	58.3558		34.2945	9.85317e-06
3.69344	4.33581	-3.31935	3.86051e-05	3.86051e-05		4.70095	-8.14521	-5.39374	2	125.309		19.4304	9.85369e-06
18.5918	3.75685	2.49986	1.00287e-05	1.00287e-05		-20.6003	0.595127	-1.89077	3	256.316		21.3678	9.86329e-06
8.12391	-7.87729	-17.1812	3.55382e-06	3.55382e-06		17.3511	21.6759	-1.30792	1	62.5976		26.417	9.8639e-06
5.46063	2.63866	-7.59716	1.68973e-05	1.68973e-05		-5.03569	-6.42346	5.91812	3	79.3589		19.8699	9.86448e-06
18.7497	-1.48764	-6.14531	6.06473e-06	6.06473e-06		17.3531	-9.55721	5.07981	2	39.9625		36.0771	9.8664e-06
23.0312	10.4199	0.428606	6.04025e-06	6.04025e-06		15.8607	-8.42315	5.86085	2	40.3878		33.0928	9.86879e-06
-7.58268	15.1998	33.7595	8.32578e-07	8.32578e-07		-14.5596	-19.6477	-1.14164	2	28.231		30.8901	9.87195e-06
-3.03796	-4.32721	-0.256159	3.92105e-05	3.92105e-05		0.832752	-14.4128	2.37351	2	243.095		18.2394	9.87743e-06
14.1726	12.2346	2.74198	3.07942e-05	3.07942e-05		11.4944	20.078	-1.31891	1	172.736		20.1462	9.8932e-06
8.27156	0.115057	4.95603	1.55834e-05	1.55834e-05		8.48187	19.8081	-5.75776	1	72.373		18.9399	9.89685e-06
9.15775	8.28847	3.93309	4.71056e-05	4.71056e-05		-4.37346	7.75134	-3.79929	3	108.053		33.4392	9.89708e-06
-15.6591	7.19181	1.70368	3.27774e-05	3.27774e-05		5.96461	-4.25805	-7.43381	2	102.383		34.0258	9.89751e-06
9.82609	17.4239	-1.57098	4.51674e-05	4.51674e-05		9.02094	21.5439	-1.98874	1	120.289		30.265	9.89906e-06
7.84638	-24.3235	0.0266098	1.80365e-05	1.80365e-05		-15.4387	-14.2406	0.138157	3	36.8942		18.7167	9.90736e-06
6.09778	-9.89452	0.926613	4.55936e-05	4.55936e-05		-12.4503	4.45372	11.8623	3	39.605		20.817	9.9074e-06
-9.06176	-21.9943	-2.05589	8.48856e-06	8.48856e-06		-12.3202	-7.24451	5.48506	3	65.1611		28.4101	9.91358e-06
-3.59736	4.63939	3.85059	1.97717e-05	1.97717e-05		-11.0011	6.45038	-2.47975	3	144.543		21.5684	9.92298e-06
12.2389	25.4131	16.7691	1.75116e-06	1.75116e-06		-13.9344	-14.2815	3.52187	3	36.3855		18.9128	9.92501e-06
24.5278	6.83584	3.09938	4.27581e-06	4.27581e-06		7.03575	0.141538	-3.63714	1	133.74		30.9257	9.9272e-06
-34.8615	25.5332	-27.2156	6.53759e-07	6.53759e-07		-17.0775	-9.93859	-0.947487	3	36.0522		27.4863	9.93e-06
4.47899	-31.1822	4.7105	6.32622e-06	6.32622e-06		-7.20437	-19.8564	-4.40544	2	36.0188		38.1117	9.93845e-06
4.5792	7.68879	-0.734897	5.00427e-05	5.00427e-05		-9.93421	2.93922	14.8149	3	26.8056		33.4617	9.94379e-06
-24.5975	-7.26148	-7.80079	3.80514e-06	3.80514e-06		6.77451	12.3269	12.2678	1	39.2361		36.3405	9.95538e-06
9.12885	3.06585	0.152082	3.20939e-05	3.20939e-05		1.54018	2.1893	-10.7954	1	60.6179		24.1975	9.96048e-06
7.40355	16.8289	13.6722	4.88803e-06	4.88803e-06		-4.18403	7.75935	-9.60276	3	43.4399		32.0371	9.96171e-06
7.07856	-15.3573	-1.17216	4.26459e-05	4.26459e-05		-6.57831	6.31941	-5.06549	3	102.279		30.9857	9.9619e-06
-2.00971	-5.08782	-3.58393	3.75268e-05	3.75268e-05		4.65822	-16.7835	11.0013	2	29.0524		32.2037	9.96267e-06
7.47708	-17.0782	27.5329	1.38005e-06	1.38005e-06		5.40647	11.7297	-5.25461	1	87.9922		21.5335	9.97849e-06
3.90131	-13.4128	1.08722	6.31441e-05	6.31441e-05		6.98667	9.49358	-2.036	1	241.818		29.3424	9.98106e-06
-16.6392	1.13124	0.408639	4.42212e-05	4.42212e-05		-7.14747	5.1758	6.31902	3	76.0363		22.9324	9.9833e-06
-2.69408	18.2451	-17.0817	2.58438e-06	2.58438e-06		-20.0134	-1.09749	2.17891	3	123.725		30.0675	9.98685e-06
5.3317	12.3826	-11.8043	5.09895e-06	5.09895e-06		12.9045	11.7386	1.29169	1	232.667		24.149	9.99401e-06
-8.31447	2.49814	-0.0566644	5.14542e-05	5.14542e-05		-2.98875	16.8877	5.2599	1	50.9237		23.8184	9.99761e-06
11.7368	21.1392	-2.65383	2.61437e-05	2.61437e-05		-1.45343	-10.4637	-3.83702	2	126.872		26.7117	1.0002e-05
-3.99877	-23.8479	3.14201	6.63534e-06	6.63534e-06		-16.5504	-8.74598	-4.61715	3	41.7172		23.3813	1.00087e-05
13.796	35.1401	-7.40439	1.09552e-06	1.09552e-06		0.825796	-0.850843	2.73442	2	141.794		38.6214	1.00151e-05
25.1982	-20.8556	-3.13727	3.49909e-06	3.49909e-06		2.69501	-12.5438	1.99485	2	315.266		24.2325	1.00212e-05
-40.2238	-12.5962	10.7451	1.11003e-06	1.11003e-06		-0.985808	-3.67461	-8.2519	2	97.8521		31.2881	1.00215e-05
-1.47673	-5.27619	-9.35956	1.52496e-05	1.52496e-05		-13.8572	1.57337	-1.97275	3	185.516		25.776	1.00218e-05
-19.9583	22.5629	0.431171	4.06121e-06	4.06121e-06		-14.0295	12.9067	6.79758	3	26.6811		27.5584	1.00265e-05
23.2044	-25.9567	-21.8036	5.6197e-07	5.6197e-07		18.4307	-18.1897	0.102583	2	43.1206		32.8085	1.00287e-05
-0.163978	-10.9948	3.41118	3.76815e-05	3.76815e-05		3.44092	-8.29879	-12.6267	2	35.9226		18.8867	1.0031e-05
0.856912	-22.2217	8.82873	7.9741e-06	7.9741e-06		16.6725	11.4387	2.87717	1	77.6166		28.7011	1.00318e-05
9.47902	-11.9727	-19.3762	1.44804e-06	1.44804e-06		5.18101	2.00895	-5.09974	1	130.366		19.4497	1.00386e-05
15.5605	13.664	-3.23278	1.81519e-05	1.81519e-05		8.46255	6.1771	3.14093	1	219.6		20.8959	1.00432e-05
-2.47756	12.0857	1.73614	1.84039e-05	1.84039e-05		3.00137	5.23933	-9.99485	1	66.2162		30.1713	1.00435e-05
-10.1003	17.3432	-5.26984	5.0862e-06	5.0862e-06		10.2289	11.3688	0.456376	1	302.758		23.2013	1.00459e-05
17.849	-2.95288	20.7914	1.28338e-06	1.28338e-06		11.7891	-11.8421	-6.43318	2	39.4874		37.4687	1.00502e-05
12.6861	0.60867	25.3447	1.20812e-06	1.20812e-06		8.25152	-1.74131	0.135924	2	118.604		19.1187	1.00536e-05
-13.7898	6.19066	-7.86135	7.08193e-06	7.08193e-06		-1.15936	13.1683	7.15689	1	57.8701		35.8291	1.0055e-05
-4.47397	3.91467	2.49909	2.72324e-05	2.72324e-05		-1.99048	-0.14055	0.590552	3	185.142		18.8962	1.00605e-05
-4.61972	4.18688	-22.993	1.70021e-06	1.70021e-06		18.1157	-0.152693	0.962159	1	55.2226		31.5822	1.0067e-05
6.60492	11.4341	7.65845	1.53499e-05	1.53499e-05		9.99809	3.34774	4.80397	1	111.402		22.4514	1.00757e-05
-7.64329	10.6716	15.6958	3.98984e-06	3.98984e-06		-14.2071	3.2361	-0.0958508	3	246.965		17.6293	1.00795e-05
-25.7697	3.6267	5.15236	5.25217e-06	5.25217e-06		-24.6709	5.24144	-1.58845	3	99.777		20.3036	1.00858e-05
7.65124	-21.1951	-0.940384	3.33302e-05	3.33302e-05		-2.76175	-6.84194	-0.646798	2	179.884		25.2697	1.00866e-05
1.45197	15.3761	4.71417	1.44187e-05	1.44187e-05		5.77842	-9.02269	9.0246	2	55.803		28.6773	1.00954e-05
-4.07133	1.94087	-6.76726	2.50054e-05	2.50054e-05		-17.0593	-11.8599	4.3419	3	35.2873		23.4668	1.00966e-05
3.18093	-18.1054	2.38155	3.42387e-05	3.42387e-05		-11.5414	-17.0182	-6.53536	2	25.7488		37.3879	1.01009e-05
40.9994	15.5384	-22.1823	5.07516e-07	5.07516e-07		-3.62888	15.0296	-7.42389	1	36.4648		20.7616	1.01061e-05
-27.6781	-2.38784	47.1316	4.78633e-07	4.78633e-07		12.4767	-4.90999	12.7082	2	33.4101		29.2899	1.01097e-05
2.15566	40.5691	6.14841	1.43084e-06	1.43084e-06		2.30218	-23.8621	-0.0914352	2	57.3659		25.1354	1.01158e-05
37.5449	19.6353	-1.15651	6.93841e-07	6.93841e-07		-10.4606	2.38343	10.2126	3	54.2634		22.8023	1.01271e-05
-18.5531	-1.79311	-1.63496	3.63765e-05	3.63765e-05		14.7309	-9.4433	7.38094	2	37.5358		31.9929	1.01354e-05
29.8298	13.0998	9.18938	1.35358e-06	1.35358e-06		10.0324	12.2932	5.57887	1	136.529		27.0485	1.01365e-05
-0.376694	-2.53913	-20.8419	3.32096e-06	3.32096e-06		10.6956	11.5389	1.0613	1	298.617		22.9803	1.01367e-05
-21.454	-10.9077	-4.41258	8.33196e-06	8.33196e-06		19.8838	-0.412573	-5.27573	1	33.0027		28.1696	1.01377e-05
-24.679	-13.2822	1.36937	5.05263e-06	5.05263e-06		19.4834	-12.3934	-0.502945	2	35.8457		17.5798	1.01469e-05
-24.2738	-23.2884	2.54396	1.20147e-06	1.20147e-06		-14.8602	5.32455	4.66295	3	161.075		31.9378	1.01501e-05
4.7407	-34.3934	-15.6503	8.37143e-07	8.37143e-07		-9.07064	-6.24337	-3.55942	3	93.3006		26.229	1.01617e-05
11.1864	-19.8115	-2.12886	3.43599e-05	3.43599e-05		-11.6482	7.2413	-2.00259	3	132.928		33.4096	1.01691e-05
-15.0854	13.3335	2.39556	1.01691e-05	1.01691e-05		-0.747103	-7.6192	-5.37858	2	135.36		23.7458	1.01726e-05
4.7156	6.41306	-0.195654	5.24545e-05	5.24545e-05		-5.08585	12.7653	3.61074	1	65.9545		20.9807	1.01847e-05
12.6208	14.8729	-0.140883	4.6114e-05	4.6114e-05		2.54826	-9.98511	-0.394265	2	300.045		25.3386	1.01872e-05
-12.5526	-17.9777	-16.344	1.71167e-06	1.71167e-06		-9.22549	-9.08652	6.56225	3	67.0698		35.2108	1.01959e-05
10.2771	-23.1483	8.66093	4.70462e-06	4.70462e-06		10.0557	19.7394	-3.84293	1	140.242		25.1306	1.02058e-05
6.60747	-8.31227	-0.698423	3.74633e-05	3.74633e-05		-6.70849	-2.40741	4.75497	3	102.018		37.2769	1.02118e-05
-5.78535	1.70944	0.208174	4.32797e-05	4.32797e-05		1.41274	18.4076	1.04569	1	58.775		29.7853	1.02154e-05
-11.8088	34.9367	8.24541	1.63297e-06	1.63297e-06		-7.52263	-8.89818	-3.41941	3	80.1449		23.2816	1.02166e-05
0.208901	-13.087	12.7455	5.63766e-06	5.63766e-06		10.2061	14.7861	-0.715281	1	245.073		23.7252	1.02178e-05
2.1191	-5.12894	13.9636	5.86452e-06	5.86452e-06		11.4425	11.6301	2.21791	1	267.319		32.5102	1.02204e-05
10.6632	15.4939	-6.14531	1.51767e-05	1.51767e-05		21.8197	4.11097	-2.7196	1	37.4109		21.3895	1.02219e-05
1.6584	-2.80924	-2.17088	4.24593e-05	4.24593e-05		10.0622	-15.7127	-1.17157	2	189.535		29.2023	1.02343e-05
4.64248	-2.89822	-5.31477	3.1102e-05	3.1102e-05		5.02965	-8.71517	-11.5754	2	32.3418		32.9304	1.02396e-05
-9.79595	-11.656	5.80842	1.25609e-05	1.25609e-05		13.6734	6.05451	2.88072	1	143.006		35.9439	1.02436e-05
-14.3717	-16.6057	-4.19913	7.65611e-06	7.65611e-06		-24.5526	-1.4315	-1.43914	3	115.893		29.4854	1.02454e-05
39.7735	18.9768	-13.7394	4.98152e-07	4.98152e-07		-24.1056	-7.9092	-3.99403	3	43.0069		23.5152	1.02534e-05
8.4577	3.9918	-5.2555	2.04642e-05	2.04642e-05		-7.32654	-1.1591	3.42422	3	125.941		17.7151	1.02593e-05
3.6677	9.96181	4.01372	2.31633e-05	2.31633e-05		-26.0097	6.83537	-3.14824	3	56.3726		23.1274	1.02624e-05
-9.64908	16.263	-7.26557	3.72127e-06	3.72127e-06		1.1935	-22.9465	-3.42233	2	43.1819		26.0984	1.02683e-05
-27.2647	-6.50069	-2.10288	5.80495e-06	5.80495e-06		11.3763	8.63211	-0.265161	1	263.928		24.658	1.02728e-05
-8.20322	-11.6431	10.2168	7.44976e-06	7.44976e-06		13.7389	10.1628	1.15542	1	200.058		21.8782	1.0276e-05
8.96938	24.7531	1.88715	7.89016e-06	7.89016e-06		8.37255	7.43747	3.06335	1	252.647		32.9458	1.02782e-05
2.63116	9.02986	-21.6752	3.45334e-06	3.45334e-06		-3.1136	-6.73391	-2.91661	2	164.89		31.5978	1.02832e-05
-0.538891	-23.9267	3.50371	7.81703e-06	7.81703e-06		9.90716	14.3702	4.15016	1	133.807		32.9843	1.02873e-05
-2.75204	-37.0138	7.01549	1.38123e-06	1.38123e-06		-11.7263	7.21359	-3.31196	3	98.9219		23.8229	1.02917e-05
2.11625	-15.1067	2.69071	5.06015e-05	5.06015e-05		0.440296	13.1802	-3.40799	1	78.651		32.741	1.02934e-05
-7.63366	19.2099	4.9776	5.31037e-06	5.31037e-06		-3.98336	3.37869	-3.49987	3	180.902		28.7331	1.02993e-05
-18.9186	12.6278	-4.27922	7.4186e-06	7.4186e-06		7.64169	18.5369	-2.16924	1	150.455		16.9949	1.03025e-05
15.545	11.8027	6.29288	1.09803e-05	1.09803e-05		9.75815	-8.11321	9.25187	2	44.1744		18.0448	1.03078e-05
15.5097	20.5261	-20.2919	1.38797e-06	1.38797e-06		2.47577	15.5632	-5.52231	1	50.0437		29.7017	1.0308e-05
-24.423	5.54675	5.61826	6.11883e-06	6.11883e-06		-18.0937	4.55787	-0.45279	3	196.862		34.5471	1.03092e-05
4.93416	6.14633	-0.182581	5.31583e-05	5.31583e-05		3.61084	-10.4411	-2.93392	2	207.979		24.1624	1.03119e-05
-1.14008	-22.4264	8.40436	8.00198e-06	8.00198e-06		1.8388	-17.6759	1.90081	2	170.132		31.1901	1.03124e-05
5.1711	-9.94199	6.76981	1.88216e-05	1.88216e-05		-20.2358	0.231507	-2.06368	3	252.33		36.0184	1.03138e-05
-24.3874	0.290864	-1.68223	2.74569e-05	2.74569e-05		17.5987	18.7579	0.428949	1	68.0413		19.6964	1.03295e-05
4.30207	-12.8249	13.3381	5.35561e-06	5.35561e-06		13.2927	3.78348	0.342631	1	92.0952		37.9099	1.03296e-05
15.538	16.9564	19.2455	2.10889e-06	2.10889e-06		12.7879	12.0163	2.25323	1	219.11		36.8846	1.03298e-05
0.119424	11.9498	-31.4608	9.08291e-07	9.08291e-07		11.0994	-16.1125	-1.28945	2	176.612		19.7908	1.03525e-05
4.22479	-14.9006	0.792537	5.57999e-05	5.57999e-05		13.6529	15.3704	-9.35661	1	30.0682		20.2904	1.03543e-05
7.39338	-34.7077	2.60192	3.37214e-06	3.37214e-06		-2.81292	-7.24891	-12.6958	2	47.0635		38.09	1.03555e-05
8.80161	-0.953245	13.1687	6.78653e-06	6.78653e-06		9.35236	20.7603	-1.39422	1	143.132		26.1798	1.0357e-05
10.6947	11.0505	6.24708	2.60992e-05	2.60992e-05		8.81024	-28.0836	1.77984	2	45.2181		34.3827	1.03654e-05
-21.4637	10.1194	15.6993	1.69421e-06	1.69421e-06		5.4004	10.1074	7.03963	1	78.961		19.3207	1.03721e-05
-14.6734	1.95293	6.27888	1.97992e-05	1.97992e-05		-10.8155	-3.21438	-5.41886	3	78.0709		29.4282	1.03818e-05
7.2359	4.26121	-5.26846	2.42433e-05	2.42433e-05		9.86234	10.3565	0.922496	1	326.374		19.1953	1.03832e-05
2.19777	7.22431	-38.2662	9.90024e-07	9.90024e-07		6.88811	-22.732	-1.04356	2	120.057		26.4799	1.03835e-05
3.46613	-12.4856	0.784164	6.55778e-05	6.55778e-05		3.07591	11.291	0.73292	1	139.646		34.173	1.0384e-05
1.80115	-13.5756	1.54174	5.9072e-05	5.9072e-05		-10.6103	5.56668	2.61289	3	213.865		33.0402	1.04018e-05
23.6766	-0.597636	8.69617	1.96288e-06	1.96288e-06		12.3479	-18.3109	-2.84209	2	149.056		20.3453	1.04018e-05
-5.05409	12.9508	-6.30423	8.56955e-06	8.56955e-06		3.99968	1.88047	-1.18649	1	197.024		32.0366	1.04025e-05
-8.0891	15.0403	-3.99332	7.5411e-06	7.5411e-06		1.00633	12.1417	8.31361	1	53.8592		22.0821	1.04037e-05
-16.9536	-0.611688	-0.107589	3.81065e-05	3.81065e-05		-0.0929896	19.3401	-2.3444	1	46.1097		24.5892	1.04066e-05
-2.39087	8.49961	-0.0493094	2.66824e-05	2.66824e-05		-4.68925	16.421	6.14619	1	43.4801		33.0432	1.04067e-05
8.51618	16.6946	0.345343	3.56841e-05	3.56841e-05		19.5476	18.4428	-1.30456	1	45.9051		27.7798	1.04115e-05
18.8339	14.7703	-11.8062	3.37884e-06	3.37884e-06		1.13322	-11.3731	0.258777	2	289.904		30.921	1.04126e-05
1.62008	17.36	-24.5445	1.47797e-06	1.47797e-06		5.33235	-7.54018	1.06711	2	196.117		27.1168	1.04233e-05
18.3536	17.8102	19.36	2.01959e-06	2.01959e-06		-19.022	0.518688	-1.70353	3	257.029		23.4194	1.04237e-05
-27.4536	-19.5159	3.52571	1.22893e-06	1.22893e-06		-27.9074	9.0086	4.75543	3	25.5359		35.8381	1.0426e-05
18.006	-28.1701	-0.669008	1.84447e-06	1.84447e-06		-1.25599	-2.23109	-6.77112	2	132.151		25.6797	1.04329e-05
-43.8902	-38.3017	-0.150502	4.81157e-07	4.81157e-07		7.44365	-10.8971	-3.80307	2	111.163		33.272	1.04409e-05
8.27485	10.6661	14.4385	4.86956e-06	4.86956e-06		6.77078	13.1193	3.23514	1	153.038		33.5258	1.0451e-05
10.2139	8.57598	1.26482	6.50836e-05	6.50836e-05		20.0602	17.3817	-0.68837	1	44.5423		33.8759	1.04546e-05
8.85581	-15.1193	-0.945217	3.91221e-05	3.91221e-05		0.830858	-18.071	3.2271	2	134.078		18.2451	1.04617e-05
-19.1624	4.97351	-0.0755713	3.625e-05	3.625e-05		3.69672	-7.54028	-0.876863	2	247.375		22.4564	1.04643e-05
-35.3665	27.0272	0.795507	1.20406e-06	1.20406e-06		-24.8244	9.45033	-1.38683	3	53.5325		24.8416	1.04692e-05
-1.61268	12.079	28.8443	1.32911e-06	1.32911e-06		4.00126	-11.1418	-0.291435	2	305.602		28.4836	1.04702e-05
26.5992	2.34435	-17.0325	1.92824e-06	1.92824e-06		8.83349	9.61042	1.75956	1	321.529		19.5079	1.04975e-05
19.0197	-7.65876	-1.9871	1.09593e-05	1.09593e-05		-14.3167	2.02205	-0.911887	3	220.707		35.8844	1.05051e-05
-7.81216	-35.3558	-2.53439	1.0953e-06	1.0953e-06		13.5759	8.06829	3.45844	1	176.76		22.896	1.05088e-05
-8.62891	-26.2343	12.2034	1.5468e-06	1.5468e-06		3.58328	-20.5746	0.108763	2	125.229		31.6901	1.05138e-05
2.28326	-14.1293	-9.42349	6.29101e-06	6.29101e-06		-17.9828	16.6696	-1.0363	3	38.9589		21.9999	1.05143e-05
4.26545	5.63092	0.0750121	4.96369e-05	4.96369e-05		7.90444	-17.6767	-3.14398	2	180.598		20.9959	1.05303e-05
8.54174	-21.0933	-10.5482	3.84719e-06	3.84719e-06		-18.9295	14.3413	-1.61064	3	46.5691		26.1675	1.05331e-05
9.28164	14.4389	-0.832082	4.61427e-05	4.61427e-05		0.710719	-11.5128	1.84353	2	268.986		32.985	1.05406e-05
-1.50152	-11.2784	3.84256	2.86773e-05	2.86773e-05		17.6714	14.5952	5.18187	1	37.8938		21.0053	1.05458e-05
-14.8033	54.2209	-2.68112	4.84609e-07	4.84609e-07		-15.9965	-6.05769	-5.89764	3	43.3343		28.5995	1.05458e-05
3.74454	21.7564	11.806	2.51442e-06	2.51442e-06		16.5229	16.7626	-0.349461	1	104.417		31.9485	1.05509e-05
-13.8379	1.87075	1.91484	4.77714e-05	4.77714e-05		-16.5177	6.06631	3.59357	3	147.697		23.282	1.05527e-05
10.7567	18.0318	-1.79875	4.57367e-05	4.57367e-05		-2.2555	14.4981	-0.244702	1	76.8274		31.552	1.05559e-05
-12.0272	7.05343	0.903672	3.96929e-05	3.96929e-05		17.2904	-20.6748	-5.65595	2	29.069		29.0083	1.05604e-05
-16.7313	-4.74957	9.88532	5.01275e-06	5.01275e-06		-12.8035	3.71833	-2.28664	3	187.008		28.2446	1.05605e-05
13.7877	14.0403	-35.9532	7.47826e-07	7.47826e-07		-9.06634	14.9768	12.227	3	26.0572		32.2036	1.05626e-05
1.72909	-17.0285	-23.2473	2.13282e-06	2.13282e-06		-8.97406	11.9433	5.24997	3	51.9089		30.0771	1.05639e-05
14.0008	-26.0158	-13.2343	1.74914e-06	1.74914e-06		-1.45049	13.102	-9.334	1	35.6148		21.1304	1.05642e-05
10.2127	-32.1648	18.6878	1.31314e-06	1.31314e-06		4.03366	-14.5128	4.86579	2	178.214		26.0267	1.05704e-05
-8.74875	9.06743	6.3846	1.38256e-05	1.38256e-05		12.0839	-2.60494	-4.37501	2	64.6426		20.5759	1.05722e-05
4.93344	6.73061	2.49778	3.98673e-05	3.98673e-05		-24.2023	-4.168	-2.79629	3	80.4734		32.6627	1.05842e-05
-4.6719	1.83507	23.2087	1.80459e-06	1.80459e-06		1.99349	-13.1265	1.38068	2	307.967		19.513	1.0594e-05
1.8025	-6.63832	11.7039	6.91795e-06	6.91795e-06		22.0904	17.5674	1.69769	1	34.1114		22.5105	1.05982e-05
-20.9194	-0.248603	-12.2827	4.67531e-06	4.67531e-06		9.24948	10.3901	-3.79911	1	153.698		24.7774	1.06001e-05
-4.01685	11.6527	8.98166	9.57432e-06	9.57432e-06		-7.1273	13.88	8.7539	3	38.3068		33.3752	1.06079e-05
8.51156	7.29989	-1.52055	5.52808e-05	5.52808e-05		-20.4075	-2.07651	-1.45843	3	187.197		35.1185	1.06085e-05
-13.7869	0.97739	-0.506207	4.33389e-05	4.33389e-05		-16.8346	0.869587	-3.07736	3	167.484		18.8025	1.06118e-05
10.8011	-16.121	-2.37158	3.53863e-05	3.53863e-05		-7.60852	3.23632	-11.2139	3	37.3677		30.225	1.06165e-05
6.0275	18.0184	-0.476237	2.16975e-05	2.16975e-05		-21.7923	13.5614	1.75914	3	42.2948		25.2139	1.06318e-05
10.9566	-17.3821	-2.53845	3.74715e-05	3.74715e-05		-17.3474	10.9033	3.25407	3	60.128		29.0962	1.06328e-05
-25.2561	10.1553	3.40719	9.35401e-06	9.35401e-06		11.4567	-2.62521	2.15087	2	75.9996		30.9025	1.06393e-05
17.4238	-15.1379	-3.01279	1.12627e-05	1.12627e-05		-20.8297	0.514312	-0.966021	3	253.213		30.6839	1.06435e-05
7.86148	5.05884	-0.0749121	5.05656e-05	5.05656e-05		-6.27457	-1.3252	-2.94207	3	211.416		37.1445	1.06481e-05
0.558569	-8.07304	12.0744	5.72364e-06	5.72364e-06		-2.28823	-17.6307	9.68484	2	33.4403		18.8528	1.06598e-05
15.6987	-10.3755	-0.785823	8.93501e-06	8.93501e-06		2.63348	2.73196	-14.2821	1	27.1548		34.9788	1.06601e-05
-8.19567	7.88717	9.45981	1.01365e-05	1.01365e-05		13.9034	-0.657328	4.56452	1	57.5348		26.0739	1.06642e-05
10.0034	-2.47946	-5.18545	1.64579e-05	1.64579e-05		11.6532	3.00674	13.4161	1	26.8361		22.6361	1.06659e-05
-4.23745	0.747478	-11.8064	7.82676e-06	7.82676e-06		8.38168	18.8169	-3.67611	1	137.463		35.2265	1.06661e-05
9.58742	9.98365	1.39771	6.60346e-05	6.60346e-05		-4.39083	-22.8938	1.58045	2	36.908		16.8207	1.06699e-05
-16.7648	-9.57855	4.95424	8.42797e-06	8.42797e-06		4.34709	-12.8835	-0.625181	2	280.113		17.2256	1.06776e-05
0.869203	7.32574	-0.398158	3.56482e-05	3.56482e-05		-24.2838	13.5623	1.49784	3	36.2544		18.656	1.06854e-05
4.39666	-5.76318	-7.37949	2.13537e-05	2.13537e-05		-15.1121	5.14407	7.21202	3	85.1713		26.1931	1.06958e-05
-9.43323	3.20567	-1.31616	5.17077e-05	5.17077e-05		-3.36596	16.9391	-7.11919	1	31.5103		17.5052	1.07011e-05
-0.0399126	8.02279	-0.0555643	3.14997e-05	3.14997e-05		-24.2752	-10.9967	1.26593	3	31.8916		28.6862	1.07039e-05
2.75293	8.09139	-1.59209	3.91749e-05	3.91749e-05		9.07408	-0.81975	0.765641	1	108.575		29.8204	1.07047e-05
-3.75601	20.4867	-2.06268	7.94877e-06	7.94877e-06		4.72194	-0.0758337	-10.6057	1	56.1832		21.2877	1.07048e-05
6.39302	-0.234609	-9.58716	1.1818e-05	1.1818e-05		-1.38486	-7.73485	-12.1154	2	50.4328		37.5564	1.07065e-05
-8.35349	5.40342	-3.1227	3.27898e-05	3.27898e-05		-19.8286	7.36988	1.00644	3	111.577		28.7979	1.07187e-05
-8.34329	3.58199	5.35588	2.09413e-05	2.09413e-05		7.32388	-2.00605	-1.62965	2	140.717		24.5313	1.07188e-05
-10.9916	0.671894	-1.76594	4.23594e-05	4.23594e-05		-2.59093	-2.89336	2.23977	3	161.083		32.9307	1.07198e-05
3.35213	4.37969	2.48129	3.40286e-05	3.40286e-05		14.5899	7.38609	-7.87128	1	34.5835		23.3495	1.07234e-05
-4.78983	-1.93539	5.76765	1.94155e-05	1.94155e-05		11.8136	9.41544	4.6288	1	197.359		23.6139	1.07246e-05
-0.453719	-1.7572	-0.257845	3.9424e-05	3.9424e-05		7.786	-5.54778	-3.3284	2	123.898		34.4137	1.07284e-05
-10.0398	0.390526	1.4504	4.23978e-05	4.23978e-05		-1.19629	-17.2163	7.41361	2	66.0195		28.8984	1.07391e-05
-2.55904	6.66617	-1.13264	3.02511e-05	3.02511e-05		-2.88355	-12.9097	-1.72831	2	101.129		31.5574	1.07532e-05
-6.85119	3.31854	-6.58632	2.2219e-05	2.2219e-05		1.92806	-8.87369	3.2117	2	195.763		20.1373	1.07537e-05
-5.58711	-4.21562	-4.10106	3.19705e-05	3.19705e-05		3.61279	-0.759024	-13.5848	2	32.087		17.9885	1.07623e-05
4.02309	3.17024	5.93648	1.5128e-05	1.5128e-05		5.5628	-10.1352	-1.59765	2	225.629		21.2702	1.07718e-05
-6.86804	-10.4989	1.06193	1.67629e-05	1.67629e-05		6.33641	-3.79539	-12.0633	2	35.8907		19.7575	1.07822e-05
7.22442	6.70273	-4.95887	2.98835e-05	2.98835e-05		4.1147	-7.8081	-0.00556435	2	244.842		33.3631	1.07969e-05
-5.84658	-3.17392	2.49526	2.87737e-05	2.87737e-05		-4.96377	13.091	-8.12715	1	34.2923		33.0332	1.08024e-05
9.63254	-16.2608	0.648357	3.51053e-05	3.51053e-05		8.30816	-28.6147	0.744898	2	45.3126		31.7178	1.0808e-05
15.7139	-2.96701	1.66061	1.12697e-05	1.12697e-05		11.6846	20.48	-2.29909	1	155.489		38.2768	1.08174e-05
25.076	-24.9298	21.4274	7.46948e-07	7.46948e-07		-19.6609	7.89384	1.94466	3	95.275		22.9618	1.08243e-05
-7.47919	5.72434	-11.5312	6.00293e-06	6.00293e-06		7.09354	4.05434	-0.195104	1	228.664		37.2362	1.08261e-05
-14.7176	6.16399	5.10006	2.82893e-05	2.82893e-05		16.5275	-14.453	-2.98615	2	57.8277		36.3211	1.08325e-05
5.89854	-13.1266	5.27646	2.71962e-05	2.71962e-05		-23.634	10.4872	3.43126	3	50.5046		31.9488	1.08479e-05
-7.56012	-0.794753	-10.2373	9.57352e-06	9.57352e-06		12.2407	18.1946	-1.8031	1	216.882		31.4055	1.08511e-05
18.1351	8.73479	0.372613	1.08024e-05	1.08024e-05		-9.32357	-4.73821	0.193952	3	117.457		32.5235	1.08521e-05
7.54434	23.4056	-1.19799	1.40883e-05	1.40883e-05		2.62691	5.68975	-2.48255	1	203.9		24.9442	1.08527e-05
-13.7372	6.77408	3.28812	3.7245e-05	3.7245e-05		-5.98318	6.42627	-2.19985	3	148.339		20.8821	1.08575e-05
-9.13357	-15.1422	-6.11505	5.86612e-06	5.86612e-06		-21.5822	-1.2421	-9.58395	3	26.3297		27.9661	1.08578e-05
15.019	9.80828	-8.93375	6.74866e-06	6.74866e-06		13.4502	7.71515	2.81694	1	186.451		21.905	1.08713e-05
2.00689	-24.3061	12.9651	3.69905e-06	3.69905e-06		1.25975	8.13444	13.4572	1	39.1675		30.6662	1.08811e-05
14.3918	-2.50823	-3.96501	9.81526e-06	9.81526e-06		5.04409	-17.4886	-3.35735	2	126.258		24.1441	1.08916e-05
5.55007	-9.91609	-1.12417	4.73571e-05	4.73571e-05		-3.89203	-13.916	12.3989	2	27.372		22.4793	1.08973e-05
-8.07408	-13.587	-4.36502	8.73333e-06	8.73333e-06		9.69615	7.08311	-3.65199	1	159.463		23.025	1.09093e-05
20.4874	20.7417	0.104001	8.00027e-06	8.00027e-06		-0.32771	5.61461	-2.52182	1	164.061		22.0589	1.09166e-05
-14.3359	28.1696	11.9441	1.55718e-06	1.55718e-06		4.21974	11.8254	-10.7117	1	33.1572		29.7972	1.09234e-05
2.01404	-11.3174	0.748311	6.34154e-05	6.34154e-05		0.691521	-14.5714	7.34857	2	89.5747		22.4933	1.09276e-05
15.6734	-0.46387	6.56744	7.17029e-06	7.17029e-06		-15.1492	6.6338	4.49957	3	145.63		31.1772	1.09284e-05
-1.45922	-10.7553	2.03809	3.59601e-05	3.59601e-05		3.17654	20.1576	0.177876	1	53.4789		20.5193	1.09304e-05
-25.4018	-0.727652	-3.36256	1.82407e-05	1.82407e-05		-5.81187	6.63172	4.92639	3	81.2677		19.2877	1.09319e-05
-9.10672	-0.101133	-6.64805	1.90423e-05	1.90423e-05		9.96872	6.17321	2.77329	1	231.195		21.8712	1.09361e-05
-13.9706	0.95144	9.12512	1.06642e-05	1.06642e-05		-6.87194	-8.42074	-13.3403	3	32.6662		34.8359	1.09388e-05
2.69612	5.93817	-2.96592	3.92659e-05	3.92659e-05		-6.39586	-8.25842	0.524393	3	108.538		18.079	1.09418e-05
-26.7266	4.61517	-2.26801	1.37182e-05	1.37182e-05		-13.8637	-0.582501	13.338	3	25.7428		21.4376	1.09583e-05
-0.411753	5.32908	9.41109	8.40933e-06	8.40933e-06		6.93615	18.667	1.6159	1	88.4254		23.1973	1.09593e-05
8.97412	-12.3074	-3.01741	2.17252e-05	2.17252e-05		2.77231	8.85444	-4.95558	1	127.233		31.7492	1.0964e-05
8.62403	5.30513	-11.5833	5.55284e-06	5.55284e-06		5.72522	-3.33478	-2.69067	2	164.391		26.7586	1.09652e-05
2.88079	-16.0956	0.935933	4.75793e-05	4.75793e-05		7.26257	-12.7475	7.99211	2	59.6847		31.2055	1.09711e-05
10.47	7.2022	4.1862	4.18297e-05	4.18297e-05		4.60353	8.82558	7.29387	1	69.8293		35.2898	1.09731e-05
10.33	-2.34449	-2.98845	1.88918e-05	1.88918e-05		6.56291	5.65732	-0.327096	1	278.424		18.4262	1.09761e-05
21.8914	13.6521	2.57553	6.1146e-06	6.1146e-06		7.29761	-16.2524	-5.29097	2	90.3019		32.096	1.09803e-05
4.9433	-5.73211	-1.03749	3.87305e-05	3.87305e-05		3.08604	-15.8215	1.87911	2	253.58		27.4538	1.09816e-05
14.3597	18.8622	-15.4274	1.93116e-06	1.93116e-06		-5.34883	-4.61398	1.16864	3	159.92		34.4794	1.09895e-05
-22.3013	-4.17975	-3.22216	1.98543e-05	1.98543e-05		-21.3506	0.680571	-1.38107	3	245.029		26.2826	1.09994e-05
-19.387	-24.2266	18.6537	1.25497e-06	1.25497e-06		2.53644	4.65767	-10.7122	1	58.6905		24.252	1.10131e-05
22.6209	3.55013	-4.1657	6.27493e-06	6.27493e-06		3.86978	-0.621793	3.14512	2	117.808		20.416	1.1014e-05
10.0021	14.0122	3.65682	3.2156e-05	3.2156e-05		-6.04517	-0.0716341	-5.25504	3	172.447		30.6312	1.10225e-05
-17.9967	-19.9286	-18.1213	9.11386e-07	9.11386e-07		-4.17069	3.03212	1.91446	3	153.568		32.2212	1.10264e-05
-14.762	1.72226	18.664	1.99786e-06	1.99786e-06		-7.59297	-4.71675	-0.57923	3	148.381		32.3543	1.10267e-05
-9.59167	-4.58261	0.0194645	2.33481e-05	2.33481e-05		9.93069	-20.4517	-1.09884	2	182.905		28.5331	1.10285e-05
-12.0037	14.9653	-1.78879	1.02782e-05	1.02782e-05		15.0986	-2.28884	2.12427	2	58.7118		25.53	1.1039e-05
17.2307	1.69445	-0.115535	1.22021e-05	1.22021e-05		4.86571	4.8279	-2.06104	1	236.306		16.7624	1.10406e-05
3.69551	-10.762	2.35723	5.59612e-05	5.59612e-05		-0.169209	4.54838	-8.01335	1	96.4774		32.2162	1.10445e-05
-11.6685	23.5711	-5.42849	3.67718e-06	3.67718e-06		9.56874	-1.31591	7.67969	2	45.898		18.1613	1.10594e-05
11.716	-36.6579	6.60612	1.69331e-06	1.69331e-06		-7.49553	-3.44958	1.5167	3	141.323		25.1455	1.10605e-05
-7.67379	2.1125	-2.33964	4.79861e-05	4.79861e-05		-19.7828	-10.1824	3.61751	3	28.8422		23.1094	1.10607e-05
22.7328	2.90333	-3.50937	6.61447e-06	6.61447e-06		1.48646	-13.3047	1.03676	2	290.14		37.2803	1.10678e-05
-13.979	8.14037	4.75544	2.33673e-05	2.33673e-05		-19.0377	1.11232	-1.80706	3	259.904		29.4644	1.1076e-05
-28.082	5.65058	-2.11178	9.44568e-06	9.44568e-06		8.5498	-16.672	-1.98201	2	212.617		37.9596	1.10792e-05
-12.7275	11.4219	27.5524	1.30084e-06	1.30084e-06		6.44026	-13.3823	6.1433	2	100.001		18.3769	1.10818e-05
42.0352	-17.6304	-24.709	4.81114e-07	4.81114e-07		-7.1453	-0.0326476	-3.69916	3	203.497		30.854	1.10826e-05
-24.3076	0.956901	-1.04944	2.76597e-05	2.76597e-05		3.05811	4.55488	-0.213443	1	222.761		27.2592	1.10946e-05
-2.27757	-15.0286	1.38142	2.5364e-05	2.5364e-05		1.27977	-16.0195	3.11816	2	204.353		23.0989	1.11019e-05
-26.9847	-9.65617	-5.77492	4.7991e-06	4.7991e-06		-13.576	0.402807	3.16334	3	171.41		18.8492	1.11074e-05
-5.13385	0.186486	-2.36915	4.67304e-05	4.67304e-05		2.55019	-6.6326	-9.97698	2	65.5197		21.6403	1.11134e-05
8.06526	9.32191	1.08047	6.41153e-05	6.41153e-05		11.3005	7.27223	7.39626	1	91.0807		25.9699	1.11154e-05
0.123862	18.8031	2.35091	1.02534e-05	1.02534e-05		8.60892	-2.34529	-3.81008	2	114.471		20.9286	1.1117e-05
-9.43457	4.45763	-3.32428	3.50327e-05	3.50327e-05		-18.4776	1.84385	0.170198	3	242.947		31.087	1.11258e-05
22.8054	5.37914	8.29695	3.1228e-06	3.1228e-06		-2.46692	-13.5809	4.06979	2	121.495		26.7043	1.11271e-05
15.714	0.0665433	2.49297	1.19708e-05	1.19708e-05		-0.234108	5.32748	8.68423	1	44.9737		33.0473	1.11413e-05
4.88885	-18.4994	-1.94743	3.19919e-05	3.19919e-05		13.6775	18.9061	-1.63929	1	168.381		33.9096	1.11441e-05
16.6639	2.32106	-0.0581309	1.2536e-05	1.2536e-05		-19.6219	1.02275	1.17339	3	203.553		27.9914	1.11465e-05
4.10485	18.7036	-6.26422	8.62948e-06	8.62948e-06		6.64435	-19.7457	0.697431	2	173.406		33.1143	1.115e-05
-19.9881	-6.58222	-2.09646	1.32834e-05	1.32834e-05		12.2685	-18.1082	-2.68042	2	154.503		24.9919	1.11508e-05
-6.81064	6.47227	0.0720947	3.19349e-05	3.19349e-05		3.02968	3.92868	0.160854	1	214.211		35.7721	1.11535e-05
1.99795	-14.7879	10.061	9.21573e-06	9.21573e-06		-1.07813	-13.5981	9.69892	2	45.196		25.7185	1.11577e-05
31.3992	28.3127	12.9192	8.38293e-07	8.38293e-07		14.3799	-6.3641	1.44819	2	53.7683		23.1367	1.11606e-05
-9.79629	16.3713	-0.4767	1.04018e-05	1.04018e-05		-19.8669	1.9468	6.56112	3	41.1139		21.7053	1.11673e-05
2.02902	-13.1879	2.56985	5.7437e-05	5.7437e-05		9.31755	9.78149	1.57232	1	328.949		20.562	1.11704e-05
3.31012	9.32912	6.3232	1.53217e-05	1.53217e-05		5.70261	-2.66165	-6.84942	2	117.178		28.5554	1.11766e-05
-4.99755	-4.57196	-7.15431	1.9783e-05	1.9783e-05		-2.57097	-0.301835	-4.99976	3	176.696		33.044	1.1185e-05
-4.82704	-1.34656	-1.58836	4.47277e-05	4.47277e-05		8.06255	-5.90589	-0.889219	2	127.9		31.8244	1.11945e-05
-9.95683	-10.7643	-3.64254	1.00795e-05	1.00795e-05		6.71414	9.28624	-2.94879	1	208.293		32.9035	1.11953e-05
-2.82679	-7.91943	-5.23433	2.35493e-05	2.35493e-05		-4.99286	-3.84362	-9.48865	3	65.3478		16.9402	1.1197e-05
10.8381	-11.9129	-4.37394	1.2647e-05	1.2647e-05		-15.0986	4.57921	-3.24432	3	123.156		28.4197	1.12039e-05
2.5809	-12.2659	0.099792	6.29961e-05	6.29961e-05		7.97527	4.13959	1.49095	1	201.681		36.4014	1.12087e-05
-14.8145	-33.2202	30.1233	5.15484e-07	5.15484e-07		-8.5613	-11.2492	3.36886	3	74.8677		23.6237	1.12182e-05
-8.15271	1.63606	-1.43536	5.03486e-05	5.03486e-05		-7.01818	-9.75353	2.61141	2	87.1145		21.8244	1.12222e-05
-33.8394	-14.8436	-20.9731	8.55582e-07	8.55582e-07		-17.3668	0.142153	4.04076	3	107.357		30.9932	1.12291e-05
15.5156	15.5073	5.4257	8.77865e-06	8.77865e-06		-15.135	2.0327	2.6019	3	205.519		31.5013	1.1232e-05
-22.0952	-11.4634	-2.73991	8.80616e-06	8.80616e-06		-11.8336	-6.06445	0.468746	3	80.5841		21.1839	1.12363e-05
-19.0437	8.60472	-17.0085	2.4283e-06	2.4283e-06		-14.6412	5.4279	3.02454	3	210.309		22.4172	1.12366e-05
15.1665	-15.5407	-10.3178	4.08338e-06	4.08338e-06		-15.0303	-4.2571	-1.9093	3	70.9127		18.5975	1.12367e-05
14.1253	9.16844	-0.121767	3.1329e-05	3.1329e-05		-20.944	4.87758	-2.96858	3	141.944		18.3262	1.12395e-05
12.3123	1.23752	5.65932	1.35019e-05	1.35019e-05		-4.38543	-3.01358	-0.624943	3	203.87		22.473	1.1241e-05
0.703439	-1.64428	5.98764	1.54059e-05	1.54059e-05		1.84637	-5.88877	-1.08333	2	238.45		28.0727	1.12485e-05
9.57172	8.31567	2.74514	5.86708e-05	5.86708e-05		-18.7842	-2.50648	-2.6923	3	143.634		32.1766	1.12504e-05
4.5618	1.90134	0.624178	3.7148e-05	3.7148e-05		-13.8108	-11.7548	-10.2913	3	25.021		28.9358	1.12627e-05
8.02965	5.27621	-8.62839	1.04066e-05	1.04066e-05		-9.71139	2.44346	-1.59031	3	253.773		30.2683	1.12628e-05
7.27643	9.39581	-6.30023	1.85108e-05	1.85108e-05		-10.6153	0.798364	-1.83486	3	217.417		23.5745	1.12634e-05
12.514	-3.39716	10.8513	7.50303e-06	7.50303e-06		-3.03332	12.678	12.0169	1	29.2953		31.7115	1.12643e-05
-4.33388	18.5904	6.16283	6.98896e-06	6.98896e-06		16.4563	14.8004	0.639254	1	103.515		23.8512	1.12678e-05
11.2178	-16.6192	-1.71716	3.65032e-05	3.65032e-05		8.94823	-6.70714	14.5859	2	27.1354		17.48	1.1268e-05
-15.8104	10.9662	2.05704	1.48429e-05	1.48429e-05		-21.5473	5.67319	7.29631	3	27.2506		17.9937	1.12697e-05
5.83741	4.68083	-0.239296	5.06568e-05	5.06568e-05		8.21894	-18.3991	-1.35059	2	223.257		37.2068	1.12745e-05
5.21832	-4.99627	11.7353	8.25782e-06	8.25782e-06		7.04432	9.40642	-0.117734	1	293.42		31.1667	1.12774e-05
15.2627	-3.40466	-3.92784	9.33289e-06	9.33289e-06		3.89771	-14.9449	0.123257	2	265.164		21.2781	1.12776e-05
24.7416	-10.8308	-10.3101	2.73579e-06	2.73579e-06		-9.96341	3.76773	0.132518	3	275.294		30.8796	1.1282e-05
19.6523	17.9729	3.96625	6.9623e-06	6.9623e-06		21.2432	-19.0916	-4.43124	2	30.4089		19.9569	1.12898e-05
1.80785	-35.6832	-26.9184	1.00597e-06	1.00597e-06		-0.330879	0.200606	-9.32081	3	79.0579		25.6714	1.12907e-05
14.5324	3.859	-22.24	1.7035e-06	1.7035e-06		-10.6114	5.58633	4.61648	3	149.16		23.3507	1.12938e-05
-1.65829	-4.17497	5.21874	1.98778e-05	1.98778e-05		7.15085	13.213	1.8575	1	190.928		34.7103	1.12971e-05
22.2386	-6.51171	-7.15548	4.86167e-06	4.86167e-06		-12.8605	-2.05943	6.27545	3	69.0971		27.8707	1.13078e-05
9.6645	-37.72	-59.3598	6.89696e-07	6.89696e-07		-22.3102	-2.67866	-2.41153	3	143.036		22.8994	1.13125e-05
2.78693	-27.0994	6.03216	7.75549e-06	7.75549e-06		7.48286	-4.37521	8.05371	2	49.6251		16.6642	1.13189e-05
-27.8832	-11.7497	-32.3544	5.06889e-07	5.06889e-07		-0.352007	-15.2056	-2.90449	2	92.0396		18.4647	1.1319e-05
6.4767	-21.4067	4.97322	1.06079e-05	1.06079e-05		1.66095	-10.0945	1.83507	2	274.989		19.6664	1.13209e-05
18.4931	-11.6308	4.39826	7.52262e-06	7.52262e-06		0.286542	-6.35037	-9.89405	2	70.1684		27.6437	1.13223e-05
34.7039	14.6818	4.71885	1.38565e-06	1.38565e-06		-3.40306	-5.77531	0.645348	2	171.676		25.5678	1.13293e-05
-2.83351	-11.0216	34.5166	5.85954e-07	5.85954e-07		-10.5128	0.567099	-1.21149	3	226.565		20.7667	1.13318e-05
26.4289	20.3601	17.4222	8.46023e-07	8.46023e-07		8.36926	22.6151	-4.11571	1	73.404		21.0771	1.13358e-05
9.02418	11.7898	6.97713	2.02111e-05	2.02111e-05		4.37085	5.8855	10.0026	1	37.6652		21.0816	1.1343e-05
-25.872	-9.91437	-0.359515	6.43739e-06	6.43739e-06		-10.8029	5.62763	1.25842	3	240.829		34.791	1.13462e-05
17.6334	-9.65257	-2.21069	9.47211e-06	9.47211e-06		1.17738	10.9194	4.53129	1	84.1297		20.9083	1.13651e-05
6.43801	-15.8278	25.8712	1.72027e-06	1.72027e-06		0.0596725	24.6835	-2.80779	1	37.7089		34.3069	1.13657e-05
-32.4938	14.1306	-0.458731	1.48569e-06	1.48569e-06		12.7658	21.9216	-2.72954	1	100.297		27.639	1.13863e-05
-36.9258	-2.45904	4.69696	1.52828e-06	1.52828e-06		13.816	18.208	-0.776475	1	175.876		33.2518	1.13982e-05
-3.71858	16.426	11.6095	4.69327e-06	4.69327e-06		13.9087	23.2579	-4.2025	1	51.2178		25.3543	1.14082e-05
11.2692	10.9012	-0.836512	5.06334e-05	5.06334e-05		-20.1682	-15.6594	-4.749	3	32.8388		33.3283	1.14505e-05
0.185891	8.00725	-3.10668	2.94237e-05	2.94237e-05		6.0134	-17.7892	-0.248341	2	212.918		18.0983	1.1454e-05
-12.975	-0.377252	-18.694	2.66891e-06	2.66891e-06		-8.05485	-25.4861	2.56458	2	26.1231		30.1252	1.14549e-05
20.3333	24.9335	-29.1117	6.31047e-07	6.31047e-07		-2.90169	24.0441	-0.138394	1	35.7694		26.7962	1.14586e-05
-16.3666	20.0028	-15.1036	1.3315e-06	1.3315e-06		9.05338	13.7579	1.03815	1	235.434		27.7987	1.14596e-05
28.2414	14.7269	-1.31743	3.34302e-06	3.34302e-06		11.4473	10.3715	5.69683	1	151.976		21.6817	1.14712e-05
-12.065	15.2974	16.2372	3.71982e-06	3.71982e-06		-12.0327	1.73946	0.477908	3	267.326		35.787	1.14732e-05
-39.654	14.2853	28.5551	5.08292e-07	5.08292e-07		-9.57909	4.97561	-0.638873	3	237.458		24.9507	1.14809e-05
11.9923	15.4687	-8.52325	7.48895e-06	7.48895e-06		-11.0789	-2.00393	11.1284	3	43.4799		18.4783	1.14828e-05
-22.2647	-10.793	-0.230471	8.2601e-06	8.2601e-06		11.3855	-14.6383	2.36175	2	81.8837		32.721	1.14854e-05
-11.497	6.91633	0.650883	3.99118e-05	3.99118e-05		4.33826	-23.4032	1.61962	2	73.3636		20.7174	1.1493e-05
1.47373	13.6418	35.0225	1.36338e-06	1.36338e-06		18.1441	23.9085	-1.29427	1	43.5849		19.0626	1.14986e-05
-62.7516	-9.23548	22.4811	4.78633e-07	4.78633e-07		13.4978	17.1653	-0.853767	1	202.228		19.858	1.15031e-05
3.50462	2.79959	3.27705	2.75241e-05	2.75241e-05		10.3896	16.6485	-4.39832	1	144.126		18.1871	1.15031e-05
3.53513	6.23924	0.902219	4.4254e-05	4.4254e-05		-19.029	-17.8975	-2.88475	3	25.9299		28.5581	1.1507e-05
-3.24868	10.2355	3.17281	1.73492e-05	1.73492e-05		-0.412149	13.6145	-0.892739	1	91.3922		22.1377	1.15246e-05
3.56913	6.14697	11.7865	7.16747e-06	7.16747e-06		13.3979	6.62564	8.08622	1	62.1175		20.244	1.1531e-05
7.2276	11.2463	0.221028	5.14829e-05	5.14829e-05		10.4828	-11.5692	7.80207	2	42.5079		28.2362	1.15312e-05
-6.80076	11.5755	-3.22914	1.18376e-05	1.18376e-05		16.5616	22.3637	-1.10858	1	65.9948		38.0435	1.1532e-05
-29.4052	-18.9687	-20.2296	1.09946e-06	1.09946e-06		25.4238	11.0215	0.715426	1	26.2155		37.0504	1.15336e-05
-3.1836	12.0897	0.536154	1.83509e-05	1.83509e-05		10.3581	-16.8894	-5.10758	2	106.259		29.1296	1.15482e-05
-2.96051	-40.2126	13.2829	7.68631e-07	7.68631e-07		-8.15265	10.565	2.71505	3	71.5096		28.0299	1.15655e-05
1.02768	-11.4411	8.05581	1.35133e-05	1.35133e-05		7.97479	5.72244	-2.48223	1	225.489		24.9687	1.1566e-05
-5.90028	-8.11836	4.65531	1.68748e-05	1.68748e-05		-20.2882	4.617	-3.26189	3	145.579		22.0312	1.15684e-05
5.48657	5.56853	-1.72662	5.15632e-05	5.15632e-05		10.7122	13.3418	1.0065	1	259.992		29.508	1.15737e-05
10.8556	13.8305	-4.71668	2.14773e-05	2.14773e-05		18.3828	-1.42639	-3.35615	1	46.3286		20.0628	1.1574e-05
16.6293	3.81957	-1.43381	1.1282e-05	1.1282e-05		20.4156	2.37944	-3.32114	1	41.3657		29.3555	1.15746e-05
1.20274	-2.86936	-5.2959	3.45918e-05	3.45918e-05		11.8676	8.89168	-1.83929	1	183.823		28.1735	1.15764e-05
2.48619	0.814612	-7.77586	2.09061e-05	2.09061e-05		-22.2281	-8.12569	-1.10045	3	52.7288		27.1126	1.15852e-05
-24.6483	-35.2798	-7.44728	8.10992e-07	8.10992e-07		7.61043	-1.66435	-0.218406	2	128.965		35.1979	1.15917e-05
11.9532	-16.3946	-1.8845	3.20869e-05	3.20869e-05		-4.59825	12.8498	-0.141133	1	75.8923		20.0639	1.16075e-05
13.0975	50.9097	9.39425	7.04485e-07	7.04485e-07		12.9463	11.3528	5.83168	1	112.045		20.4547	1.16104e-05
-6.60441	-29.6423	16.472	1.4443e-06	1.4443e-06		0.530745	7.39059	9.21698	1	46.7929		21.4433	1.16132e-05
12.6884	7.61114	1.73966	4.42278e-05	4.42278e-05		8.88004	9.49957	-0.930467	1	296.726		25.7858	1.16201e-05
-24.2729	13.529	-25.6583	1.1075e-06	1.1075e-06		6.88001	10.4503	4.49539	1	161.147		26.2766	1.16322e-05
16.6132	7.19052	7.56958	8.88963e-06	8.88963e-06		9.50804	-2.68989	11.3689	2	41.7674		37.5049	1.16411e-05
8.18598	-8.72505	3.80493	2.05628e-05	2.05628e-05		-7.59318	2.05234	3.1511	3	153.886		18.1635	1.16599e-05
0.0884532	-20.1405	-1.52979	1.32496e-05	1.32496e-05		9.56106	9.67143	0.876281	1	334.74		37.9738	1.16626e-05
3.42399	-12.2711	9.84278	1.03835e-05	1.03835e-05		7.74252	-17.9982	-1.23161	2	223.148		31.8494	1.16632e-05
-29.0443	-27.4289	-11.5863	7.75493e-07	7.75493e-07		16.6542	10.9151	4.00072	1	69.8736		20.1149	1.16663e-05
-18.9345	-32.6263	-7.50201	6.50267e-07	6.50267e-07		12.0495	9.8503	2.086	1	273.783		24.5188	1.16663e-05
-9.94804	-0.531697	51.0547	5.03299e-07	5.03299e-07		16.6144	13.4585	-8.27204	1	30.5558		24.9215	1.16679e-05
-14.46	-18.2751	-4.06643	6.92294e-06	6.92294e-06		21.8015	-7.74013	-2.86912	2	45.7853		21.3854	1.16712e-05
-9.87983	-2.12079	2.97383	2.3389e-05	2.3389e-05		-13.3258	-13.2373	-8.14817	3	28.3528		37.6879	1.16739e-05
-3.92561	1.83827	-2.50977	4.28956e-05	4.28956e-05		-24.3595	-4.15094	-1.34047	3	76.3393		19.5465	1.16746e-05
2.70738	7.54329	-3.60113	3.45461e-05	3.45461e-05		-12.8747	2.2212	5.75519	3	123.843		33.8081	1.16779e-05
4.14824	-6.84049	-8.27337	1.62584e-05	1.62584e-05		-16.9465	0.403823	2.07042	3	171.228		25.4282	1.16923e-05
0.363527	-0.663284	-32.9675	1.01512e-06	1.01512e-06		8.9385	13.1734	1.1108	1	247.967		19.3784	1.17018e-05
12.4606	-8.51018	28.8966	1.01449e-06	1.01449e-06		-5.15217	-3.59307	-6.85338	3	110.896		36.3329	1.17118e-05
13.6669	-0.632542	1.74135	1.3187e-05	1.3187e-05		3.80383	-11.0026	0.210893	2	316.332		17.6814	1.17143e-05
13.3378	-3.62554	-7.79592	6.59656e-06	6.59656e-06		-20.4939	1.52263	-1.12534	3	261.956		21.0591	1.17381e-05
9.11555	-3.10742	-10.7131	7.3918e-06	7.3918e-06		-12.6521	-9.68628	2.46206	3	62.7068		36.9165	1.17415e-05
9.11747	8.65947	2.67734	5.93487e-05	5.93487e-05		-2.95899	23.9734	-0.540325	1	37.5058		17.2756	1.17424e-05
37.0078	2.96442	6.44608	1.44864e-06	1.44864e-06		0.577141	-16.4181	2.00158	2	182.862		25.2758	1.17434e-05
0.990065	-1.33716	-3.52484	3.89288e-05	3.89288e-05		2.15026	-9.76336	-12.4629	2	36.5575		29.7106	1.17546e-05
15.0676	8.81309	-3.39874	1.27612e-05	1.27612e-05		12.7399	15.5824	-4.80573	1	109.774		23.8906	1.1755e-05
-16.8088	-1.84717	6.33326	1.05331e-05	1.05331e-05		4.71221	-15.042	-4.1833	2	102.341		22.2508	1.17688e-05
11.4156	12.3208	1.29365	5.40001e-05	5.40001e-05		10.9874	-1.79206	14.2339	2	34.7435		36.3089	1.17809e-05
10.7949	11.6202	1.70427	5.79611e-05	5.79611e-05		1.79321	-10.3913	0.304361	2	303.122		32.5156	1.17968e-05
1.63911	2.4236	0.128281	3.82624e-05	3.82624e-05		-18.4066	-2.83318	-1.33163	3	141.398		30.1897	1.18017e-05
14.4511	13.9555	10.4508	3.85965e-06	3.85965e-06		14.9732	13.0066	1.15818	1	146.336		31.5472	1.18024e-05
-6.7438	-17.5731	1.75704	1.05842e-05	1.05842e-05		-12.8055	-1.89368	0.141302	3	135.536		20.8409	1.18068e-05
-5.64356	-6.71943	12.5025	6.04634e-06	6.04634e-06		-4.15069	-4.96708	0.929603	3	169.593		24.0922	1.1808e-05
-16.3489	7.71496	9.00189	8.79811e-06	8.79811e-06		11.8356	15.2577	-0.460916	1	245.214		23.3045	1.1818e-05
5.21178	-2.15331	9.3527	8.95439e-06	8.95439e-06		5.9011	12.4036	7.03651	1	75.6308		37.4094	1.18185e-05
3.80634	7.95317	2.4745	3.46802e-05	3.46802e-05		4.40241	-3.54046	-5.28977	2	159.066		21.8375	1.18223e-05
-0.296174	18.7178	0.592101	1.02624e-05	1.02624e-05		-10.0467	3.68332	-0.958036	3	263.227		19.4728	1.18241e-05
-11.3258	10.6112	7.74429	8.87535e-06	8.87535e-06		0.658217	-24.0077	-0.435069	2	43.8072		25.6422	1.18254e-05
-4.79662	17.3098	13.5615	3.953e-06	3.953e-06		9.42096	13.2937	0.769421	1	256.143		27.8204	1.18376e-05
-8.5794	-0.4613	-19.6939	2.03861e-06	2.03861e-06		-3.10884	-1.00545	-4.83098	3	183.992		19.893	1.18459e-05
3.04496	9.38669	-16.7435	3.66276e-06	3.66276e-06		-19.0827	-1.26672	-1.35675	3	212.297		35.0853	1.1857e-05
7.34815	17.9629	7.38736	8.91807e-06	8.91807e-06		-0.355308	-14.6158	4.53383	2	158.51		31.5201	1.18592e-05
23.754	-13.8869	-14.8614	1.98183e-06	1.98183e-06		13.0299	-20.2581	-2.55547	2	114.589		36.2906	1.18627e-05
-2.67262	5.1336	-27.171	1.64539e-06	1.64539e-06		-3.89865	-6.6759	-0.926495	2	165.718		20.5861	1.18681e-05
-24.6342	1.58168	-6.84835	8.55773e-06	8.55773e-06		6.66414	4.75501	-0.587833	1	254.513		28.3198	1.18693e-05
-6.0626	10.5025	-16.8929	2.84371e-06	2.84371e-06		-3.07885	11.2107	0.309773	1	100.413		26.3854	1.18822e-05
-17.4112	0.230046	4.99685	1.71061e-05	1.71061e-05		4.12851	1.96672	0.899475	1	184.105		29.5886	1.18897e-05
-22.9444	6.82164	0.60773	1.97292e-05	1.97292e-05		-20.0295	8.27927	3.29452	3	73.1075		25.5847	1.18918e-05
10.5937	7.19104	1.20046	5.64592e-05	5.64592e-05		5.49378	2.58866	-0.523925	1	204.124		33.4169	1.1895e-05
12.1502	-14.808	-1.70889	2.53277e-05	2.53277e-05		10.0775	11.8746	4.06639	1	205.348		27.9028	1.19021e-05
-35.7831	13.4577	32.9833	5.12819e-07	5.12819e-07		9.43571	-20.0088	-1.6145	2	197.885		21.9906	1.19044e-05
15.2877	-18.7987	-1.50014	1.6069e-05	1.6069e-05		22.3428	-5.98717	-1.72793	2	42.0189		33.0811	1.19073e-05
10.7943	-20.8713	-1.93481	3.18361e-05	3.18361e-05		1.03732	-10.294	-1.19259	2	256.763		30.9241	1.19177e-05
-38.9644	1.93589	12.9697	7.71664e-07	7.71664e-07		0.92778	23.6167	-2.12584	1	40.5977		16.4118	1.19185e-05
6.99933	-7.66721	-1.5023	3.26277e-05	3.26277e-05		16.8725	15.9342	-1.29113	1	96.5208		21.2801	1.19193e-05
9.38654	8.29022	1.35864	6.5779e-05	6.5779e-05		-13.1697	7.09004	1.99437	3	197.229		24.6889	1.19281e-05
6.30752	-4.56925	-15.6141	4.05822e-06	4.05822e-06		-13.8232	5.56801	2.32423	3	234.084		25.9544	1.19369e-05
11.6635	-2.01881	-1.16832	1.59443e-05	1.59443e-05		9.78429	0.904054	8.21338	1	47.3079		17.7493	1.195e-05
0.511038	3.35626	-27.4028	1.61086e-06	1.61086e-06		-18.8661	-14.4217	-3.10522	3	36.6314		31.0408	1.19657e-05
12.0282	27.8871	2.57378	3.96069e-06	3.96069e-06		4.91859	-30.2197	2.1523	2	38.3733		29.9845	1.19708e-05
-4.29426	-1.69599	2.80291	2.97575e-05	2.97575e-05		4.19023	-15.485	1.54182	2	266.197		21.8176	1.1993e-05
-1.69983	-6.45334	1.76545	3.34672e-05	3.34672e-05		10.2565	9.65003	-0.0804207	1	310.417		31.2953	1.19943e-05
-12.7624	-5.27542	-33.8834	9.30752e-07	9.30752e-07		17.3217	12.9946	-2.69839	1	66.0466		24.9065	1.19957e-05
6.71231	0.593014	30.5315	1.18668e-06	1.18668e-06		-2.54181	16.9164	3.35196	1	59.0338		29.7515	1.19971e-05
-1.24769	-15.4109	3.3926	2.98573e-05	2.98573e-05		0.41887	0.413127	15.5502	1	26.5027		23.9386	1.19979e-05
2.80194	13.2903	-2.9187	1.76362e-05	1.76362e-05		1.32451	14.9545	4.91266	1	72.6172		36.8512	1.20057e-05
12.4093	17.3306	-1.39925	4.59164e-05	4.59164e-05		-7.04875	-6.43556	7.44135	3	63.3355		33.1473	1.20256e-05
9.89506	18.5559	-1.51849	4.19157e-05	4.19157e-05		-7.75703	8.6997	-10.015	3	28.2207		21.3931	1.20389e-05
-11.9521	4.74832	1.8329	5.34989e-05	5.34989e-05		-18.3854	2.56018	6.76315	3	51.227		28.7064	1.20422e-05
21.2013	-0.0736545	-15.093	1.71029e-06	1.71029e-06		-8.76066	6.14128	-0.761521	3	188.089		22.8116	1.20575e-05
3.32407	-27.6283	18.526	1.37381e-06	1.37381e-06		-21.1072	3.23003	0.794517	3	178.553		17.7812	1.20711e-05
-21.0517	4.4943	-3.2093	2.89352e-05	2.89352e-05		-8.24356	-10.5469	8.93689	3	49.3872		19.0289	1.20886e-05
11.936	17.0504	-1.54163	4.77826e-05	4.77826e-05		-10.7297	-6.54315	0.133605	3	84.8707		24.7698	1.21075e-05
-13.6444	1.81426	0.47325	5.00447e-05	5.00447e-05		-1.27286	7.71356	-7.53008	1	79.0288		19.0349	1.2108e-05
2.6613	-17.4381	1.41639	3.84693e-05	3.84693e-05		-8.69496	3.00638	-0.880193	3	261.933		17.7026	1.21121e-05
-32.6151	-42.9396	35.717	4.81162e-07	4.81162e-07		-18.8854	0.525434	1.48184	3	189.945		20.1262	1.21236e-05
-30.9906	-65.8897	-2.65811	4.79473e-07	4.79473e-07		-2.12345	7.27024	-2.14362	1	143.682		26.1668	1.21549e-05
-37.8456	-68.555	2.36382	4.79473e-07	4.79473e-07		-5.4056	6.34703	-0.261524	3	155.66		20.3184	1.21561e-05
23.0605	23.4272	23.1994	5.40264e-07	5.40264e-07		-2.49722	5.99446	-8.0535	1	76.8175		19.7276	1.21784e-05
31.7192	22.9176	29.8604	5.75817e-07	5.75817e-07		12.0189	17.0875	-1.58448	1	237.163		25.7769	1.21786e-05
30.849	26.4109	7.38667	1.15518e-06	1.15518e-06		-0.884228	-16.0191	5.44548	2	115.073		16.1845	1.2179e-05
-22.9702	-6.74194	-67.2822	4.78633e-07	4.78633e-07		-5.13557	-4.44641	3.18961	3	130.664		24.0128	1.2193e-05
21.8186	26.0819	1.57093	3.77806e-06	3.77806e-06		16.4917	10.2511	-1.62501	1	74.5566		36.1584	1.21958e-05
30.3568	9.87738	0.76891	2.99034e-06	2.99034e-06		4.39811	4.93372	0.711735	1	233.228		18.6982	1.21961e-05
38.6736	16.7138	10.3744	5.09004e-07	5.09004e-07		8.52573	7.6066	3.26901	1	248.84		31.3205	1.22021e-05
11.3002	37.2838	13.9069	6.99695e-07	6.99695e-07		-6.22953	4.9709	-0.51716	3	194.143		24.2951	1.22055e-05
-27.4782	-0.610869	-1.90785	1.09731e-05	1.09731e-05		16.1568	-3.25859	1.18339	2	55.4088		22.9479	1.22097e-05
-33.4669	21.3567	-52.4862	4.78634e-07	4.78634e-07		-15.0488	0.45791	2.48176	3	176.118		30.4993	1.22216e-05
-6.94212	-29.1667	5.21215	2.56549e-06	2.56549e-06		-6.81158	14.5238	8.39461	3	37.3905		25.2917	1.22254e-05
-4.58168	-31.4265	11.5223	2.09615e-06	2.09615e-06		10.1387	17.3315	-4.72078	1	130.301		28.3727	1.2228e-05
-21.046	-17.0345	-19.8336	1.15942e-06	1.15942e-06		3.68099	-12.1983	-1.74568	2	244.645		29.2343	1.22567e-05
-1.51168	-15.508	4.87365	2.40188e-05	2.40188e-05		16.7524	17.5361	3.05846	1	53.3006		30.7692	1.22592e-05
-2.20073	-5.68288	-6.12951	2.57974e-05	2.57974e-05		17.9129	25.3262	-2.74695	1	27.7545		22.1014	1.22619e-05
-18.1697	-2.69715	-1.29036	2.85245e-05	2.85245e-05		-21.7246	-5.68043	-2.44249	3	80.8567		22.2731	1.22677e-05
34.9567	31.9701	10.325	5.96487e-07	5.96487e-07		-23.5957	0.555848	-9.35624	3	26.611		20.2406	1.22688e-05
1.75281	-14.4703	2.27588	5.37546e-05	5.37546e-05		-10.0365	3.54284	-1.61065	3	247.212		17.5102	1.22808e-05
9.17896	33.9838	-1.85377	1.33448e-06	1.33448e-06		-20.2358	0.231507	-2.06369	3	252.33		33.7183	1.22816e-05
0.0828377	59.1436	9.42526	4.78653e-07	4.78653e-07		16.1761	21.3049	0.214098	1	72.4148		25.7222	1.22836e-05
2.79444	3.17751	5.74278	1.5912e-05	1.5912e-05		10.5575	14.243	0.65907	1	247.236		30.83	1.22928e-05
4.6261	-9.21149	-19.3855	3.39685e-06	3.39685e-06		-0.0818903	-4.56695	0.455073	2	202.061		20.8854	1.22932e-05
5.49249	-15.5071	3.85833	3.63389e-05	3.63389e-05		-16.1407	6.12188	4.27025	3	140.76		30.0441	1.22983e-05
33.2799	-5.39392	-2.36504	2.86404e-06	2.86404e-06		4.98611	-18.8219	-6.28649	2	49.0922		29.6044	1.22996e-05
9.84192	-39.9087	3.40635	9.17543e-07	9.17543e-07		7.21967	-1.82236	-3.12449	2	139.73		18.9814	1.23208e-05
32.7982	-12.6381	9.89604	1.74321e-06	1.74321e-06		11.1962	12.2624	4.10459	1	187.573		17.4816	1.23217e-05
-9.80993	30.0823	-3.31159	2.10727e-06	2.10727e-06		3.06456	1.34681	-0.110236	1	190.746		32.5535	1.23299e-05
36.0519	36.6234	-1.20721	8.6021e-07	8.6021e-07		10.3127	-22.5631	-2.6567	2	114.252		31.4427	1.23299e-05
-26.6031	1.09227	-9.08461	3.67988e-06	3.67988e-06		5.80485	-21.9983	-0.369511	2	127.036		26.3248	1.23312e-05
-27.8973	4.61574	17.2355	1.45099e-06	1.45099e-06		19.4297	15.0975	3.3122	1	40.408		23.2172	1.23326e-05
-24.5615	-11.3399	-0.883957	7.54739e-06	7.54739e-06		13.9659	11.414	4.12995	1	136.016		27.6675	1.2341e-05
-28.4867	14.0745	-16.6644	8.7783e-07	8.7783e-07		7.89533	7.64872	0.464678	1	320.375		19.9843	1.23438e-05
21.9353	-3.56643	11.2523	2.07099e-06	2.07099e-06		18.4216	-2.49555	1.62987	2	48.8337		18.917	1.23561e-05
31.5427	-2.15443	6.22173	2.77027e-06	2.77027e-06		17.3516	-16.1188	-4.79024	2	48.397		31.0431	1.23592e-05
10.7358	-4.7433	-2.63269	1.71331e-05	1.71331e-05		9.91006	-15.1185	4.82902	2	63.1348		19.4097	1.23618e-05
66.0653	-4.75961	3.82044	4.92379e-07	4.92379e-07		-6.5566	1.27723	-3.00916	3	229.523		37.773	1.23668e-05
-5.88075	3.81496	-5.12909	2.91625e-05	2.91625e-05		10.2991	15.7931	-1.32799	1	241.166		22.3035	1.23698e-05
-4.09371	17.7082	-4.86396	7.07129e-06	7.07129e-06		-10.1548	-4.38723	-1.99819	3	110.909		31.2582	1.238e-05
-27.8032	-4.70791	-3.08161	6.26969e-06	6.26969e-06		15.0196	-3.49435	8.57599	2	30.6543		21.6267	1.24031e-05
-25.7047	-2.14584	-21.194	1.13035e-06	1.13035e-06		-10.1718	4.26076	1.39421	3	260.819		29.3046	1.24038e-05
-14.0955	7.53992	2.88139	3.34741e-05	3.34741e-05		0.469445	-12.2189	-2.95589	2	155.943		22.8258	1.24071e-05
-13.9001	6.15801	5.65197	2.60749e-05	2.60749e-05		-26.8101	11.7737	3.69573	3	32.1391		30.1293	1.24081e-05
-33.6385	-6.30543	8.80438	2.42213e-06	2.42213e-06		21.6402	-19.9637	-3.52198	2	29.3259		29.2731	1.24235e-05
-7.3659	6.7084	-3.45638	2.47514e-05	2.47514e-05		-12.1265	-17.1323	-4.85552	2	32.8141		28.6294	1.24376e-05
-17.2568	0.495896	4.41974	2.05696e-05	2.05696e-05		4.29999	-11.4198	3.52063	2	231.944		27.0134	1.24392e-05
-20.2934	7.62516	7.09154	7.10716e-06	7.10716e-06		-16.2833	-7.81821	2.493	3	51.083		22.6798	1.2452e-05
-33.5443	-4.08903	-1.73691	1.74335e-06	1.74335e-06		9.32996	-17.231	-3.09005	2	188.781		32.3165	1.2455e-05
-26.0665	-1.69385	-29.364	5.94316e-07	5.94316e-07		-1.2762	3.95617	-7.18694	1	107.053		25.02	1.24694e-05
1.91317	-6.74652	3.16634	3.07855e-05	3.07855e-05		2.15797	7.58978	12.3439	1	41.3802		31.9959	1.24779e-05
1.27488	-1.77547	-9.76752	1.51308e-05	1.51308e-05		2.70318	-8.01259	-13.1074	2	36.7572		27.9506	1.24783e-05
8.83111	-22.4441	-3.30372	2.1443e-05	2.1443e-05		7.18638	-21.5405	-0.452559	2	152.282		21.8519	1.24835e-05
14.0274	10.4039	-6.53357	9.338e-06	9.338e-06		9.64452	11.6907	1.54365	1	293.724		27.6653	1.24872e-05
36.8454	11.5295	-9.75574	1.01689e-06	1.01689e-06		-22.0958	4.81064	-6.01839	3	53.9844		26.0131	1.24921e-05
19.0501	-13.1755	-7.52701	6.12446e-06	6.12446e-06		-11.0917	1.32747	-0.0733122	3	258.882		28.3863	1.25142e-05
22.6624	13.1351	-7.57131	3.71979e-06	3.71979e-06		-3.62848	-8.3928	-2.7915	2	133.02		32.9596	1.25175e-05
5.43249	7.1448	16.6919	3.81521e-06	3.81521e-06		4.53605	-17.2183	1.87766	2	210.608		37.4755	1.25195e-05
-15.4955	-34.2134	48.9625	4.8861e-07	4.8861e-07		-18.8659	2.10903	-1.02379	3	258.855		30.8679	1.25302e-05
9.01209	24.1474	-1.87856	1.31522e-05	1.31522e-05		13.2327	15.471	-0.636751	1	216.982		30.7889	1.2536e-05
-35.3137	-21.1148	-5.40845	1.2151e-06	1.2151e-06		1.71627	4.02857	5.24221	1	89.177		19.793	1.25414e-05
6.46352	6.00002	-1.79197	5.32129e-05	5.32129e-05		12.5463	17.628	-2.08327	1	215.55		31.2336	1.25497e-05
13.2829	-14.7781	-3.31233	1.86353e-05	1.86353e-05		20.8783	10.9264	-0.640128	1	34.9195		23.18	1.255e-05
-10.9034	25.5551	-6.99678	3.93298e-06	3.93298e-06		-4.77314	9.51017	10.2494	3	43.2714		18.2606	1.25504e-05
12.4176	-0.219336	12.1782	6.55651e-06	6.55651e-06		3.88798	-7.13882	-1.48974	2	233.311		18.0315	1.25609e-05
14.5338	3.20075	5.52148	1.24038e-05	1.24038e-05		-9.54946	-6.5418	-2.85125	3	89.4036		18.292	1.25669e-05
6.47226	-10.8575	4.18956	3.01513e-05	3.01513e-05		-16.5805	-2.38129	4.86024	3	66.7156		24.6888	1.25746e-05
7.97133	-21.8977	-4.26626	1.77703e-05	1.77703e-05		-12.0626	5.87066	0.581556	3	240.52		19.1104	1.25774e-05
-1.59011	-20.0481	5.48473	1.1895e-05	1.1895e-05		-13.9081	-6.29999	3.44649	3	68.4883		32.6893	1.25906e-05
7.10732	14.5643	-2.72727	2.77529e-05	2.77529e-05		-0.159836	18.1508	5.05585	1	49.164		20.3752	1.25913e-05
5.50456	17.9239	-7.98613	6.45403e-06	6.45403e-06		-1.87825	6.22744	-7.23084	1	89.2819		26.1603	1.26032e-05
-0.0353469	10.1209	3.67892	1.84077e-05	1.84077e-05		-13.1822	-3.44354	3.89549	3	80.3938		35.7416	1.26185e-05
-41.6107	-16.3248	-8.17054	6.26122e-07	6.26122e-07		-24.1755	-0.405243	-2.65383	3	135.117		29.7608	1.26201e-05
0.145454	-0.207398	-5.80365	3.00806e-05	3.00806e-05		-3.47022	-17.5376	-0.340857	2	64.2844		24.3558	1.26249e-05
1.12259	2.83333	-2.80137	3.52343e-05	3.52343e-05		4.20499	-11.4212	1.49873	2	308.79		27.4817	1.2627e-05
10.5005	7.5114	9.23094	1.10946e-05	1.10946e-05		17.1126	-2.70921	-2.98985	2	49.5368		34.0875	1.26387e-05
3.99579	34.2225	-8.37989	1.12579e-06	1.12579e-06		-8.2069	-1.78082	-4.9589	3	136.153		28.8857	1.26424e-05
-8.59557	-30.5627	16.6135	1.33476e-06	1.33476e-06		15.9353	15.1334	-1.55989	1	120.129		24.6435	1.2647e-05
11.2306	10.5243	1.37913	6.06471e-05	6.06471e-05		-5.28101	11.5975	4.3728	3	66.2859		33.2772	1.26523e-05
-23.9516	-13.8953	-11.0853	1.68889e-06	1.68889e-06		17.6086	-8.39439	-8.59483	2	30.4758		19.2831	1.26543e-05
-3.11531	-11.7279	3.96856	2.16319e-05	2.16319e-05		-24.609	0.36765	-2.15818	3	129.123		18.0214	1.26668e-05
-2.21258	9.46187	-0.38552	2.51169e-05	2.51169e-05		-8.97886	-0.268794	-2.10984	3	206.107		17.5449	1.26671e-05
13.6905	5.87682	2.86859	2.76756e-05	2.76756e-05		2.44705	-9.7151	0.703275	2	299.213		37.1296	1.2668e-05
4.45513	4.82331	-2.73079	4.35911e-05	4.35911e-05		4.39255	23.7746	1.04629	1	35.7663		22.6873	1.26798e-05
17.4288	1.51356	-0.732049	1.18592e-05	1.18592e-05		-8.4934	5.15563	12.0992	3	40.179		31.5942	1.26984e-05
2.27854	-11.9516	6.43032	2.2766e-05	2.2766e-05		11.9034	15.7171	-0.768348	1	245.073		16.6313	1.27008e-05
10.1925	8.11356	0.787913	6.32972e-05	6.32972e-05		8.05006	-2.39913	7.99783	2	45.343		18.6507	1.27017e-05
-6.58974	4.04181	5.93577	1.57696e-05	1.57696e-05		13.2953	-3.66397	2.90058	2	59.7502		25.8779	1.2704e-05
4.14944	7.00671	-1.63352	4.80127e-05	4.80127e-05		-8.10069	-1.28746	-3.97951	3	166.497		26.4586	1.27091e-05
-1.7802	-4.49958	4.1632	2.38317e-05	2.38317e-05		-3.68405	-15.651	0.513705	2	84.0502		22.1099	1.27151e-05
-9.9337	2.75254	-6.09178	1.93382e-05	1.93382e-05		7.22152	-0.343726	-12.9695	1	27.9387		27.5324	1.27156e-05
7.32058	17.6041	-1.37651	3.03946e-05	3.03946e-05		-13.161	7.09026	-1.6929	3	138.098		32.1893	1.27301e-05
-8.00687	-7.45014	37.1396	5.40439e-07	5.40439e-07		-6.10156	-1.1374	-3.56	3	206.064		27.6362	1.27347e-05
13.9779	-16.4161	-37.4544	6.6117e-07	6.6117e-07		12.8629	17.6974	-1.28443	1	214.711		30.0976	1.2737e-05
-12.0615	7.02815	1.7357	3.99595e-05	3.99595e-05		-12.6924	-0.222381	-4.0888	3	106.454		28.3765	1.27487e-05
33.8787	-34.6536	-19.6059	4.79249e-07	4.79249e-07		-0.602235	9.40005	2.93583	1	102.882		21.6764	1.27543e-05
11.2466	-4.41598	-2.73755	1.59618e-05	1.59618e-05		-11.4081	-7.28114	5.8281	3	64.4776		30.5276	1.2756e-05
-11.3286	-20.5616	12.5284	2.04059e-06	2.04059e-06		-3.23727	-8.4676	1.51741	2	141.359		30.3959	1.27612e-05
5.2492	14.5279	-31.1728	6.69508e-07	6.69508e-07		15.469	-9.95795	-4.15563	2	44.7375		24.8874	1.27794e-05
6.70925	12.9692	3.04744	3.19154e-05	3.19154e-05		9.95106	-15.2667	-1.2661	2	181.459		30.142	1.27919e-05
6.23132	29.223	-1.04254	2.92699e-06	2.92699e-06		10.621	7.54499	1.22384	1	293.169		17.7059	1.27946e-05
-16.1742	16.4137	15.4044	2.89945e-06	2.89945e-06		-20.8483	6.54701	0.346931	3	125.754		29.82	1.27949e-05
-16.0464	-18.5357	-5.36758	5.62131e-06	5.62131e-06		2.28041	-4.45543	-7.41504	2	122.956		31.0806	1.28176e-05
-6.13958	-6.84633	-3.18218	2.48466e-05	2.48466e-05		5.34628	-7.37611	2.93848	2	149.539		31.3042	1.28569e-05
-17.4794	0.761206	-2.23958	4.24844e-05	4.24844e-05		4.45356	-12.9741	7.84099	2	78.712		19.9048	1.28668e-05
-5.27372	17.356	13.2029	4.12098e-06	4.12098e-06		-11.6443	-12.2171	-7.20745	3	30.5157		30.2131	1.28707e-05
3.08428	-13.7351	22.7011	1.40546e-06	1.40546e-06		2.95367	-4.8525	-10.7838	2	59.5966		17.2696	1.2879e-05
14.678	11.5503	6.21891	1.39798e-05	1.39798e-05		-7.55008	-11.7401	-4.18773	2	55.1426		16.1999	1.28848e-05
-2.9082	0.434511	-22.2123	2.26968e-06	2.26968e-06		8.52189	23.1228	1.40148	1	54.82		20.5713	1.28872e-05
-24.8058	-4.32912	3.48595	4.44241e-06	4.44241e-06		-21.0718	0.498704	-1.52829	3	250.411		29.549	1.289e-05
-1.38938	15.8108	-7.33258	6.95275e-06	6.95275e-06		18.9548	-0.950652	3.62329	1	35.6881		19.9065	1.28955e-05
13.8802	20.2705	4.64067	6.56868e-06	6.56868e-06		2.17853	-10.3377	1.29657	2	301.715		36.6289	1.28983e-05
25.7063	-6.26107	9.33954	2.79586e-06	2.79586e-06		-7.14805	3.24046	0.0248696	3	234.1		36.9933	1.29114e-05
-30.3736	-16.1923	-7.9515	2.77829e-06	2.77829e-06		8.18531	22.251	-2.79581	1	93.6695		24.1078	1.29197e-05
1.08526	-9.01949	1.8923	4.76312e-05	4.76312e-05		-8.8197	-24.3315	0.042667	2	32.8798		24.1078	1.29197e-05
6.75744	-4.65328	10.3814	8.99097e-06	8.99097e-06		-6.41866	3.11605	-1.00845	3	233.416		28.394	1.29202e-05
-39.3434	-20.6303	8.67647	1.00028e-06	1.00028e-06		15.0242	21.6421	0.974044	1	68.2029		21.5375	1.29227e-05
1.32046	-15.5065	2.72762	4.51424e-05	4.51424e-05		11.3228	-16.1659	-2.34107	2	168.047		18.3352	1.29234e-05
21.3548	-32.7244	-5.9078	8.37723e-07	8.37723e-07		10.4157	-15.1225	-0.803744	2	167.77		17.025	1.29285e-05
24.9638	-28.4672	-7.21049	1.55674e-06	1.55674e-06		15.163	14.4581	6.60998	1	40.0757		37.1188	1.29354e-05
-5.05531	33.953	6.63259	1.17491e-06	1.17491e-06		-20.8593	-1.81862	-1.04208	3	191.704		34.278	1.29369e-05
-4.81325	64.9224	-4.2776	5.60183e-07	5.60183e-07		13.4038	-24.9518	0.250081	2	48.2478		31.7376	1.29416e-05
45.443	4.11056	-18.8861	4.92195e-07	4.92195e-07		10.688	9.4719	0.790712	1	319.652		20.6426	1.29473e-05
28.0319	6.35751	12.8363	2.69936e-06	2.69936e-06		13.1336	21.3964	-4.90965	1	66.9403		16.8745	1.29485e-05
19.2995	30.4083	-5.93464	1.06626e-06	1.06626e-06		-17.888	5.40553	-0.271701	3	174.935		20.3808	1.29526e-05
-24.9236	4.69603	-5.45078	9.44223e-06	9.44223e-06		9.35825	-18.5891	-1.5134	2	220.772		20.1156	1.29533e-05
-21.7599	-3.07954	-1.65699	2.83004e-05	2.83004e-05		8.47006	8.29194	0.570727	1	331.018		27.5506	1.29556e-05
9.00104	-16.9755	4.45024	1.53659e-05	1.53659e-05		12.9903	-17.0709	-2.16581	2	137.951		22.0421	1.2957e-05
-4.40243	-8.42378	12.8929	4.99034e-06	4.99034e-06		9.76945	-31.5912	0.943082	2	25.0602		31.9941	1.29696e-05
-7.26971	-0.424582	27.1257	1.99471e-06	1.99471e-06		9.70477	16.198	-2.13882	1	218.239		28.0521	1.29735e-05
-4.19862	-14.0197	-3.34315	1.20422e-05	1.20422e-05		-17.1242	4.85792	1.93105	3	179.06		35.7222	1.29772e-05
-25.7537	11.1121	-4.85398	4.1873e-06	4.1873e-06		11.1137	18.8942	-0.891759	1	206.56		25.3174	1.29787e-05
-13.5951	-12.1698	-16.8364	1.51489e-06	1.51489e-06		10.795	8.51851	1.98209	1	306.053		17.5396	1.29817e-05
0.620808	-5.53744	-2.5588	4.44967e-05	4.44967e-05		-4.37761	11.6017	7.22732	1	56.3399		27.6878	1.29932e-05
-13.105	4.37618	3.22685	4.67514e-05	4.67514e-05		7.085	-15.1776	-7.22664	2	45.3306		37.1854	1.30014e-05
-8.99048	18.669	1.19998	7.3849e-06	7.3849e-06		14.9181	-23.2253	-2.58557	2	45.807		21.6081	1.30097e-05
21.2849	-17.1493	-1.80314	7.55012e-06	7.55012e-06		-8.90522	13.0785	3.61153	3	52.8194		29.234	1.30119e-05
-20.9101	2.43309	-1.0024	4.80367e-05	4.80367e-05		9.62055	6.71336	0.25103	1	283.486		28.3373	1.30175e-05
20.9274	41.9591	40.1901	4.78633e-07	4.78633e-07		16.5426	-16.259	2.07404	2	38.1574		20.5535	1.30322e-05
-32.3399	-23.7473	-11.9481	7.6143e-07	7.6143e-07		-11.9823	12.6652	3.82782	3	50.1074		36.958	1.30327e-05
18.6579	-9.89646	19.9546	1.5673e-06	1.5673e-06		-2.14004	-7.2997	-10.2253	2	63.1246		27.7446	1.30361e-05
-22.7869	-4.76769	32.5973	8.34312e-07	8.34312e-07		-4.87105	1.78676	-5.49343	3	162.932		30.7774	1.30424e-05
13.4021	16.8162	8.27957	5.20661e-06	5.20661e-06		11.3989	7.46424	1.69264	1	266.393		17.4158	1.30437e-05
-16.9407	-7.31497	-25.7841	1.49166e-06	1.49166e-06		7.52057	-26.3027	0.160258	2	61.8339		18.6052	1.30507e-05
27.7202	34.3287	-0.683928	7.25834e-07	7.25834e-07		18.5373	5.9276	1.5033	1	53.5991		29.9143	1.30516e-05
13.2527	-5.78695	-13.6531	2.75955e-06	2.75955e-06		-22.339	-9.4297	2.61847	3	29.4492		32.0702	1.30564e-05
48.7436	-27.4852	0.115388	5.89091e-07	5.89091e-07		-3.30168	-14.633	-9.23819	2	28.6352		32.2943	1.30593e-05
5.68317	-11.2816	0.875213	5.34572e-05	5.34572e-05		-11.4829	-1.82504	-4.23025	3	100.585		18.1475	1.30696e-05
-9.08945	10.7664	-38.2733	4.80038e-07	4.80038e-07		13.6794	-19.7535	-3.47002	2	94.9911		20.1444	1.30791e-05
-11.0344	7.51618	-22.9458	2.23783e-06	2.23783e-06		-0.0956618	0.490007	-4.38852	1	171.361		17.0203	1.30806e-05
-36.5579	-21.0739	13.8769	1.13479e-06	1.13479e-06		-11.4379	-7.75546	2.93303	3	73.6067		21.9353	1.30859e-05
-54.8158	9.92852	32.3356	4.78633e-07	4.78633e-07		18.6516	-16.4699	-0.761307	2	48.4692		22.2871	1.31039e-05
-52.0795	-7.86549	27.9481	4.78633e-07	4.78633e-07		15.6596	-22.8289	-2.17117	2	42.094		16.6555	1.31043e-05
-14.5418	9.93672	-25.5568	1.21952e-06	1.21952e-06		15.6533	-15.3081	-3.46117	2	67.846		27.0207	1.31079e-05
-11.2145	-23.3293	26.1775	1.40177e-06	1.40177e-06		0.935084	-3.97943	12.2789	2	32.1477		21.9113	1.31102e-05
34.7716	-9.51008	17.7857	9.50943e-07	9.50943e-07		5.43158	-4.07062	-0.72246	2	164.04		17.9894	1.31227e-05
-14.0558	35.1141	11.4659	1.59428e-06	1.59428e-06		18.5565	-12.0696	2.02336	2	34.8111		29.5335	1.3126e-05
20.3361	-10.493	10.7951	2.11731e-06	2.11731e-06		10.85	-5.43935	-5.41951	2	63.2716		24.0598	1.31423e-05
-21.0177	0.257711	-0.851112	4.89034e-05	4.89034e-05		5.46619	-9.84362	-8.62238	2	45.0704		31.8001	1.31454e-05
20.0453	-22.1941	3.32544	2.49656e-06	2.49656e-06		20.7447	6.24989	3.90194	1	33.3992		32.8306	1.31522e-05
42.3019	-4.32293	19.7477	6.21403e-07	6.21403e-07		18.2222	4.61909	-3.99692	1	37.6664		22.0686	1.31814e-05
41.4297	4.87781	5.51912	1.1196e-06	1.1196e-06		4.72955	-4.98679	5.78286	2	78.5744		28.0229	1.3187e-05
2.27364	-13.2216	0.61667	6.12693e-05	6.12693e-05		3.37576	-4.67021	5.92049	2	77.4834		36.2967	1.31906e-05
-48.4546	-34.6654	12.8493	4.78883e-07	4.78883e-07		8.74373	7.4919	10.1503	1	43.3741		16.7549	1.31909e-05
35.8463	2.69173	27.7282	5.03504e-07	5.03504e-07		11.1047	4.48242	0.573503	1	159.027		31.8761	1.31924e-05
-39.8541	-1.95773	34.7541	5.34168e-07	5.34168e-07		20.8059	-17.4561	-2.52322	2	41.1202		33.008	1.3194e-05
-52.7975	-9.95118	8.51771	6.17871e-07	6.17871e-07		12.1588	10.5833	1.87911	1	268.147		37.2173	1.3199e-05
35.1003	21.5198	18.2848	6.06828e-07	6.06828e-07		5.07445	2.23062	4.2692	1	105.838		31.1261	1.32039e-05
-15.3774	-17.8023	28.2409	7.35809e-07	7.35809e-07		-3.4623	6.38833	2.7081	3	111.558		33.6278	1.32093e-05
-12.1691	-2.06116	6.26159	1.41763e-05	1.41763e-05		6.72256	7.93524	-3.08375	1	223.49		17.4052	1.32202e-05
-17.4353	5.45599	-23.3455	1.49911e-06	1.49911e-06		-2.29833	-10.3414	11.3777	2	28.0839		27.6559	1.3221e-05
-0.479545	7.28598	-39.6647	7.95815e-07	7.95815e-07		8.93358	-7.1238	-4.52248	2	84.416		20.4723	1.32276e-05
8.42345	23.1368	-13.9693	3.16132e-06	3.16132e-06		6.2146	-17.0769	-0.550537	2	220.218		21.1382	1.32432e-05
3.42332	9.06563	-17.3691	3.6573e-06	3.6573e-06		15.1682	-11.4561	1.44252	2	45.8801		32.7081	1.32496e-05
-2.9651	49.9265	-22.568	4.78636e-07	4.78636e-07		-20.3776	9.45982	-4.03984	3	43.6252		27.4522	1.32572e-05
-21.9691	6.70491	-12.127	3.45935e-06	3.45935e-06		15.7879	9.16389	-3.56814	1	56.387		31.069	1.32592e-05
-0.98938	6.23267	-30.1079	1.13937e-06	1.13937e-06		6.88415	10.1487	-3.51931	1	171.326		28.1749	1.326e-05
-3.11771	-3.69137	-2.74212	4.08566e-05	4.08566e-05		11.1024	7.163	5.54392	1	150.745		22.0176	1.32779e-05
16.7894	1.19982	-33.29	9.91756e-07	9.91756e-07		-8.58694	17.6058	0.189908	3	46.1997		20.2727	1.32781e-05
23.9382	-14.4358	-20.4542	1.5751e-06	1.5751e-06		4.2968	7.47795	7.19276	1	67.3694		26.8367	1.32834e-05
-9.896	11.7189	-22.5818	2.16753e-06	2.16753e-06		12.9724	-1.40601	2.50326	1	68.0157		22.8104	1.32932e-05
-22.2959	-5.04957	-5.84629	9.75751e-06	9.75751e-06		15.0081	-21.9395	-5.69237	2	33.376		34.4249	1.33097e-05
37.2332	0.742207	-26.3048	6.3538e-07	6.3538e-07		8.63995	-20.8731	-2.22933	2	170.184		31.6443	1.33405e-05
25.8207	15.1074	-31.4658	9.945e-07	9.945e-07		7.4891	8.28147	0.204498	1	318.193		25.4471	1.33431e-05
40.066	-22.7264	14.1066	5.76937e-07	5.76937e-07		8.52423	-16.8165	-1.3194	2	222.591		22.8328	1.33736e-05
8.45284	-7.81688	4.83075	1.62331e-05	1.62331e-05		11.1137	18.8942	-0.891759	1	206.56		18.5635	1.33743e-05
13.9038	-8.81491	21.1396	1.74959e-06	1.74959e-06		-10.1928	3.55857	0.982843	3	275.366		31.5737	1.33867e-05
-13.7009	0.793649	-2.20248	3.36142e-05	3.36142e-05		7.19083	20.3751	-7.81799	1	33.8504		34.3468	1.33881e-05
-9.67073	12.2937	5.22867	9.60724e-06	9.60724e-06		6.90055	6.78149	-0.374817	1	300.15		35.826	1.3403e-05
-12.4075	3.73215	1.4789	5.65719e-05	5.65719e-05		7.42526	-19.4865	-1.43922	2	201.344		18.2139	1.34066e-05
-40.6909	-3.84682	9.08448	1.31202e-06	1.31202e-06		17.1359	-20.2749	-1.87099	2	48.9252		30.5516	1.34068e-05
28.724	-8.09696	-5.71694	2.89911e-06	2.89911e-06		21.0905	-11.2694	-3.61755	2	37.6971		22.1101	1.34117e-05
28.4375	-18.7537	5.21619	1.45535e-06	1.45535e-06		8.31474	-7.32696	-0.0396166	2	127.448		18.0957	1.3414e-05
21.2162	14.7621	-11.8879	3.14665e-06	3.14665e-06		-3.18546	14.0044	9.75166	1	36.9735		31.1322	1.34168e-05
8.7166	-7.97196	1.16726	2.3146e-05	2.3146e-05		-11.9131	3.89784	0.099792	3	280.698		29.4846	1.34261e-05
5.05586	1.21586	-2.97043	3.37082e-05	3.37082e-05		17.5446	18.6133	-2.75644	1	60.979		24.6169	1.34316e-05
0.0920769	-20.5439	-27.7871	8.67986e-07	8.67986e-07		8.72221	17.6147	5.55313	1	53.6954		19.1757	1.34383e-05
19.9835	-1.86201	20.4526	1.25789e-06	1.25789e-06		4.88806	-4.66232	2.09442	2	131.195		27.7185	1.34492e-05
-2.49665	3.51347	-3.11108	3.43403e-05	3.43403e-05		-5.15466	-7.03778	-1.83178	2	142.12		28.5617	1.3458e-05
-15.6117	7.01683	-23.2473	1.97437e-06	1.97437e-06		1.48749	-13.3051	1.03608	2	290.16		21.4171	1.34739e-05
-24.3115	29.4114	18.2637	7.77537e-07	7.77537e-07		-23.31	-0.866882	-1.89172	3	162.941		27.8444	1.34779e-05
5.18929	-17.2338	4.58987	2.61736e-05	2.61736e-05		20.8342	-8.20316	-2.73323	2	48.6576		27.2036	1.35019e-05
1.47918	18.9912	9.50328	4.35791e-06	4.35791e-06		13.2912	14.4425	2.63292	1	150.311		36.128	1.35103e-05
0.997969	-13.4105	2.1253	5.36628e-05	5.36628e-05		-21.5614	-0.16809	6.28486	3	29.0495		25.6559	1.35133e-05
26.9925	-28.8726	-0.506528	1.40702e-06	1.40702e-06		10.2061	14.7861	-0.715281	1	245.073		30.0701	1.35149e-05
-12.211	0.661374	-0.462125	4.51449e-05	4.51449e-05		-12.5106	3.74374	2.09551	3	271.509		31.7082	1.35156e-05
13.6395	11.3166	0.21676	3.95987e-05	3.95987e-05		6.61893	15.7477	2.91306	1	104.278		30.8786	1.3522e-05
-21.4271	19.2604	25.0274	9.14579e-07	9.14579e-07		-10.0211	6.93423	-5.8225	3	63.0158		22.9968	1.35405e-05
16.9593	-3.05462	-15.5241	2.01054e-06	2.01054e-06		10.0014	16.3287	-3.02273	1	196.526		29.1876	1.35409e-05
-21.5726	3.1924	-7.63555	8.01721e-06	8.01721e-06		2.86241	20.4351	-1.80406	1	54.997		34.2468	1.35467e-05
26.9463	-4.88587	-15.189	1.4139e-06	1.4139e-06		14.6991	3.79975	-7.05398	1	30.7186		33.0976	1.35564e-05
-19.298	-11.2906	-5.44752	7.4903e-06	7.4903e-06		-11.5902	4.39424	0.816916	3	280.875		32.0348	1.35646e-05
-32.7982	-15.6667	1.763	1.42207e-06	1.42207e-06		19.4603	16.376	3.6413	1	38.9837		28.593	1.35692e-05
-41.7021	-16.518	-15.2912	5.83804e-07	5.83804e-07		16.8713	3.48696	1.53833	1	64.0879		18.7081	1.35698e-05
10.3275	-21.8339	-2.07395	2.80906e-05	2.80906e-05		4.50486	-17.7355	1.23805	2	202.069		26.8157	1.35788e-05
7.45045	8.93044	-1.15761	5.76605e-05	5.76605e-05		2.35141	15.3843	-5.55856	1	50.2295		33.9987	1.35812e-05
9.2794	13.4818	-0.343605	4.93972e-05	4.93972e-05		-17.2694	16.6909	3.87386	3	26.4621		16.3948	1.35859e-05
0.831635	13.8415	14.607	3.80621e-06	3.80621e-06		23.4791	-10.8615	-2.69286	2	26.969		24.5033	1.35888e-05
4.05793	32.7121	-12.0422	8.93709e-07	8.93709e-07		5.37252	9.53186	4.5705	1	132.852		20.1152	1.36001e-05
-21.3346	9.13049	-6.75785	5.56572e-06	5.56572e-06		-0.27719	0.655238	15.6761	1	25.5443		34.3535	1.3602e-05
-0.262769	18.8948	7.94915	5.40166e-06	5.40166e-06		2.18387	-10.0402	-2.56945	2	225.696		24.3396	1.3602e-05
3.35678	20.4836	3.29999	7.94586e-06	7.94586e-06		-20.4158	-1.81224	-2.68219	3	182.107		27.4898	1.36031e-05
1.93404	14.6314	2.39168	1.83392e-05	1.83392e-05		6.85461	-5.35096	12.4815	2	39.0464		22.2874	1.3604e-05
6.1274	28.4561	2.54985	4.42251e-06	4.42251e-06		19.2665	12.5281	-7.78321	1	26.4243		25.7254	1.36064e-05
2.93969	25.6299	20.2512	1.42983e-06	1.42983e-06		-1.42649	14.2205	2.62854	1	83.3349		36.1546	1.36083e-05
-16.886	33.7924	0.322587	7.45526e-07	7.45526e-07		-14.3314	5.06592	1.53225	3	242.056		19.2347	1.36258e-05
-1.14452	18.1626	6.16013	8.30744e-06	8.30744e-06		4.42831	-28.3565	1.27067	2	39.1554		37.2379	1.36271e-05
7.10691	-5.12926	-6.45686	1.96221e-05	1.96221e-05		10.2346	23.2433	-2.49577	1	82.645		26.3393	1.36359e-05
-12.4111	-9.10488	4.98236	1.30791e-05	1.30791e-05		4.62906	-17.7795	5.43923	2	102.134		35.5808	1.36406e-05
3.86872	31.192	9.72824	1.88881e-06	1.88881e-06		-18.2762	11.8014	7.544	3	28.4409		31.2578	1.36433e-05
-22.8586	32.3655	-2.17192	1.24982e-06	1.24982e-06		13.9499	-7.07439	0.366982	2	55.8522		32.3586	1.366e-05
-26.4029	28.4481	6.50492	8.73238e-07	8.73238e-07		15.57	1.03411	1.56965	1	63.1006		28.3843	1.36695e-05
-6.60734	11.3698	-0.253007	1.47098e-05	1.47098e-05		7.71121	8.46829	4.37018	1	190.291		24.9478	1.3675e-05
-20.6212	9.21495	19.6857	1.46004e-06	1.46004e-06		-16.0051	-0.878607	2.65952	3	131.544		21.6705	1.36977e-05
-20.5594	12.8514	3.3351	8.09798e-06	8.09798e-06		1.88005	-3.32964	-6.96733	2	136.162		22.7636	1.3708e-05
-14.7303	10.67	-1.0765	1.46173e-05	1.46173e-05		7.6883	5.17185	-2.51489	1	217.826		29.9377	1.37129e-05
3.32494	17.8315	43.7228	5.93665e-07	5.93665e-07		-13.0239	-5.51014	5.28218	3	64.6136		36.6809	1.37182e-05
13.406	2.36212	-3.17141	1.13078e-05	1.13078e-05		19.3713	20.7912	-0.35961	1	48.1827		23.9008	1.3719e-05
-19.3317	-13.8578	0.464189	5.74613e-06	5.74613e-06		2.82148	-20.0289	-0.32889	2	120.628		17.5507	1.37312e-05
6.24968	-19.9504	-1.93551	3.34314e-05	3.34314e-05		18.3609	1.65247	-3.13345	1	48.3761		19.8716	1.37515e-05
35.767	-17.1535	-15.7841	6.0865e-07	6.0865e-07		9.09146	14.3467	2.2183	1	192.385		33.2576	1.37607e-05
15.8341	2.26486	-13.6172	2.49175e-06	2.49175e-06		13.8328	-21.8352	-2.45272	2	76.324		29.1672	1.37667e-05
17.6356	-8.54219	-10.1537	4.87089e-06	4.87089e-06		11.8324	-22.1255	0.423052	2	95.9546		28.5713	1.37709e-05
-4.86088	29.6805	-7.4666	2.75575e-06	2.75575e-06		-3.72502	-5.00788	-6.08145	2	126.25		23.6793	1.3779e-05
16.8468	-15.7964	-17.1319	2.13952e-06	2.13952e-06		15.44	-12.5088	2.41511	2	44.3312		25.2773	1.3783e-05
4.278	-1.13481	-6.08071	2.73484e-05	2.73484e-05		-5.85397	-3.19076	-0.106036	3	186.863		28.8464	1.37929e-05
16.1749	-5.81822	10.2193	4.63208e-06	4.63208e-06		-3.09306	4.48313	-10.242	3	53.3295		21.7486	1.37973e-05
22.4439	-1.13963	-6.41333	3.79598e-06	3.79598e-06		-0.560288	9.29371	1.26453	1	126.438		17.7231	1.38046e-05
12.1169	-21.084	-10.2628	3.88736e-06	3.88736e-06		-12.3885	-5.43698	-3.55853	3	64.7366		19.2951	1.3816e-05
-8.03646	-21.9197	-0.884417	9.3482e-06	9.3482e-06		19.5268	15.2588	-2.69822	1	42.8354		22.9424	1.38194e-05
22.2305	-34.6407	3.84642	1.03183e-06	1.03183e-06		-0.0370198	-6.18095	-2.37353	2	218.785		34.2407	1.38196e-05
19.7543	-4.07467	14.7536	1.96509e-06	1.96509e-06		-18.5063	0.657942	6.172	3	55.8831		27.2825	1.38256e-05
5.55064	-11.2355	-5.48066	1.83721e-05	1.83721e-05		-0.594883	-1.97619	-0.414153	2	199.979		17.8768	1.38386e-05
3.23346	-15.8568	-23.8607	1.65944e-06	1.65944e-06		-19.6191	-0.373831	-4.30555	3	150.436		19.9065	1.38728e-05
10.4345	-24.4885	-1.65949	1.63092e-05	1.63092e-05		-22.579	5.97111	1.56261	3	99.7174		17.9674	1.38776e-05
17.7752	-8.68126	2.31338	7.15985e-06	7.15985e-06		-11.8725	4.39214	-3.89504	3	127.176		30.4832	1.38827e-05
6.97526	-16.6746	-12.1012	4.39275e-06	4.39275e-06		-4.29226	9.73687	-2.93007	1	95.6512		36.8588	1.38962e-05
22.7927	12.9101	2.76219	5.35958e-06	5.35958e-06		-11.8747	10.0775	4.0664	3	81.0528		31.6582	1.3928e-05
-15.4434	-53.1705	5.92206	4.82143e-07	4.82143e-07		-9.42608	5.87971	13.4844	3	34.0166		21.9167	1.39459e-05
-1.9478	-3.16397	-4.90672	3.49522e-05	3.49522e-05		-7.60663	4.20033	3.09368	3	154.741		21.2777	1.39578e-05
-26.2732	0.56226	2.77784	7.33918e-06	7.33918e-06		-0.441077	5.88673	1.16995	1	155.202		27.8356	1.39596e-05
-24.5837	-14.3317	14.8154	1.49852e-06	1.49852e-06		-13.8407	7.7342	5.68494	3	105.915		28.5109	1.39649e-05
2.75609	7.60262	4.22679	2.27495e-05	2.27495e-05		-15.4476	15.675	0.652397	3	44.4095		22.1105	1.39659e-05
-19.6443	10.7335	10.9219	3.56785e-06	3.56785e-06		16.9321	-8.20347	7.99705	2	31.0361		20.0743	1.39731e-05
1.76867	13.2996	8.56816	1.04643e-05	1.04643e-05		8.128	-19.6587	-1.15147	2	206.082		32.4581	1.39747e-05
-16.9283	7.55672	9.36792	7.65249e-06	7.65249e-06		-27.3139	2.63225	-1.3212	3	65.9529		31.2597	1.39793e-05
-11.5434	-5.0239	-9.40188	6.24855e-06	6.24855e-06		-26.9463	2.13722	1.1492	3	55.7674		31.2325	1.39798e-05
-5.05374	-4.69927	1.51401	3.13053e-05	3.13053e-05		9.19127	11.22	3.03311	1	258.284		16.7046	1.40003e-05
8.15865	4.14776	-10.1612	7.64549e-06	7.64549e-06		3.65909	-22.256	-0.151999	2	95.4585		33.8033	1.40006e-05
-14.0658	6.79366	-0.57113	3.39847e-05	3.39847e-05		13.7195	8.54573	-3.66898	1	76.4006		23.4184	1.40039e-05
4.37636	7.1939	6.47956	1.56244e-05	1.56244e-05		9.01014	-30.2666	2.14545	2	35.0351		21.6738	1.40088e-05
6.3014	-13.6779	4.55584	3.01834e-05	3.01834e-05		15.9637	23.512	-0.965529	1	59.0926		18.1935	1.40101e-05
3.00702	-28.8211	-18.1363	8.06143e-07	8.06143e-07		-24.5929	5.60538	-1.17799	3	98.7819		20.4869	1.40155e-05
[truncated: 6,492 more rows]
