# Supplementary material for: Direct observation of the conformational states of PIEZO1
Source: Nature. 2023 Aug 16;620(7976):1117–25. doi: 10.1038/s41586-023-06427-4 (PMC10468401; doi:10.1038/s41586-023-06427-4)
Supplement: Supplementary file 5 — Source Data Fig. 2 [file 41586_2023_6427_MOESM5_ESM.xlsx]

## Sheet: Figure Data
MINFLUX Super-Particle (Fig. 2c)						GMM Fit Error (Fig. 2d)				TCO*K 103 scatter plot (Fig. 2e)				TCO*K 103 detergent scatter plot (Fig. 2f)				TCO*K 103 GsMTx-4 scatter plot (Fig. 2g)
x	y	z	color value	size value		stdev x	stdev y	stdev z		PIEZO2 Cryo-EM I79	PIEZO1 AlphaFold II Q103	MINFLUX TCO*K 103		TCO*K 103 Membrane	TCO*K 103 Detergent	PIEZO1 AlphaFold II Q103		TCO*K 103	TCO*K 103 + GsMTx-4	PIEZO1 AlphaFold II Q103
18.9578	2.6089	-0.225736	0.000125436	2392.51		6.60959	5.78729	7.31683		18.405	19.16	29.1179		29.1179	15.2862	19.16		29.1179	30.7936	19.16
-3.6799	10.552	-0.0749951	0.000538425	10269.6		7.40338	6.38593	13.6935				25.0074		25.0074	14.8264			25.0074	16.6466
-15.2997	-13.1685	0.295161	0.000156628	2987.44		9.47363	7.68353	8.23397				21.7012		21.7012	25.407			21.7012	19.2592
11.2228	-1.85946	-0.814786	0.000292585	5580.62		3.54672	4.89577	5.90158				13.1946		13.1946	17.6488			13.1946	12.1673
-3.76714	9.80106	-0.693376	0.000495883	9458.22		4.82162	8.96505	4.9851				18.9001		18.9001	13.846			18.9001	19.6266
-11.7953	-10.992	0.197927	0.000236903	4518.56		5.07706	7.4827	4.08333				31.6005		31.6005	14.5188			31.6005	22.8923
15.1374	1.5304	-0.431091	0.000202992	3871.77		7.39372	7.784	7.58656				32.6657		32.6657	18.4044			32.6657	15.2108
-4.1596	9.19927	0.330258	0.00045266	8633.81		9.24508	10.4778	6.1843				20.987		20.987				20.987	22.8258
-6.5971	8.85469	-0.0411983	0.000304902	5815.55		8.05399	9.36517	7.26739				38.8342		38.8342				38.8342	13.8749
8.90589	-1.45019	-1.12485	0.000297659	5677.39		3.39712	4.04045	2.90961				34.5258		34.5258				34.5258	15.1455
-2.99766	-6.5905	1.28164	0.000159793	3047.81		2.34257	1.49603	1.22245				33.4616		33.4616				33.4616	19.7297
11.6769	1.33852	-0.0719086	0.000272698	5201.3		6.02287	2.11984	2.60939				22.4943		22.4943				22.4943	35.986
-6.05485	15.0968	-3.14086	0.000142195	2712.15		7.07336	5.37536	3.16641				25.9212		25.9212				25.9212	21.3569
-4.7233	16.5386	0.255913	0.000221777	4230.06		2.20477	6.31265	5.36227				29.3757		29.3757				29.3757	35.4834
11.9628	-2.13253	0.0113651	0.000276844	5280.38		3.77214	3.42881	4.66878				31.4231		31.4231				31.4231	23.728
-7.33094	-14.0464	-0.0376697	0.000140072	2671.65		7.87226	8.60552	6.14552				16.0553		16.0553				16.0553	19.4444
-9.68049	-12.5885	0.40631	0.000244598	4665.34		6.50293	4.92558	8.39325				30.7961		30.7961				30.7961	16.5345
12.3119	1.47166	-0.0956818	0.000262624	5009.16		7.13927	6.02729	6.46581				24.0248		24.0248				24.0248	19.4809
-2.94614	11.0913	-0.0932868	0.000520003	9918.28		8.68626	5.18021	5.89514				15.916		15.916				15.916	19.5162
-4.85937	10.5002	-0.236383	0.00050868	9702.3		7.75456	5.59744	7.66004				29.533		29.533				29.533	14.3796
9.26768	-2.5801	2.2393	0.00022462	4284.28		6.0297	4.33744	5.48972				37.7346		37.7346				37.7346
-3.51023	-10.0042	-1.64054	0.000213946	4080.69		5.77606	3.87038	2.48701				26.1383		26.1383				26.1383
-3.38273	17.3682	0.563293	0.000164413	3135.93		4.96797	4.62218	5.28162				22.9229		22.9229				22.9229
9.85172	0.89669	-0.0820636	0.000270823	5165.53		4.37544	5.84153	3.3042				18.4288		18.4288				18.4288
-9.7652	-11.0419	0.229575	0.000250906	4785.65		8.79019	9.63861	6.20298				38.4571		38.4571				38.4571
-1.07338	10.1851	0.0611322	0.000387134	7383.99		5.73372	5.76185	8.56008				20.0817		20.0817				20.0817
6.32629	-3.48137	0.532789	0.000242581	4626.86		4.12821	3.65109	8.4068				12.8783		12.8783				12.8783
-5.64272	-3.30927	-0.175987	0.000148066	2824.13		13.8535	13.2637	11.567				10.7987		10.7987				10.7987
-0.819634	8.45806	-0.0102463	0.000289765	5526.82		6.31987	14.405	4.73942				23.1674		23.1674				23.1674
-4.92011	-2.87249	0.654328	0.000137429	2621.24		9.07539	11.6895	9.0746				25.2265		25.2265				25.2265
6.89653	-2.83398	0.0146192	0.00027871	5315.97		5.74737	6.09009	3.3705				17.3162		17.3162				17.3162
9.57192	-0.379929	-0.0928059	0.000313243	5974.64		8.84727	5.28956	5.37298				16.8964		16.8964				16.8964
-2.5373	-10.1002	-0.164395	0.000224982	4291.2		6.15374	5.99421	8.18424				37.2481		37.2481				37.2481
-2.61386	12.3661	0.140718	0.000438767	8368.81		5.84053	5.56133	3.89787				30.0736		30.0736				30.0736
5.68461	-2.48436	-0.0176993	0.000219018	4177.43		4.92493	5.83268	3.51981				28.2014		28.2014				28.2014
-6.69176	-9.16786	0.0560984	0.000233758	4458.58		3.69202	5.88661	5.12514				25.7759		25.7759				25.7759
2.09823	10.9765	-0.0721874	0.000132105	2519.7		5.14558	3.54672	3.69077				24.6175		24.6175				24.6175
16.5375	-1.76765	-0.136611	0.000175709	3351.38		3.05403	2.54563	3.55294				30.3168		30.3168				30.3168
-2.46531	10.6801	-0.00667877	0.000499391	9525.13		8.70745	5.89942	6.98423				23.0004		23.0004				23.0004
15.1384	2.1099	-0.0766523	0.000192358	3668.94		10.2569	11.5315	9.43495				19.0698		19.0698				19.0698
-13.0859	-12.8403	0.205293	0.000233598	4455.54		6.23499	7.60383	7.55029				16.2551		16.2551				16.2551
-4.25156	10.5508	-0.207592	0.000532261	10152.1		4.81588	5.25573	5.24647
-5.11499	-8.09956	-0.0928059	0.000242204	4619.68		8.02199	2.988	2.77946
-7.03772	-6.16664	0.053207	0.000188493	3595.22		5.05024	4.45955	3.48626
-8.91644	10.4106	-0.155655	0.000201831	3849.62		7.0367	8.6954	10.3983
16.1098	-4.44078	0.248898	0.000160189	3055.36		5.88059	4.70502	4.22452
-4.28674	13.8113	0.32623	0.00037312	7116.7		6.40335	4.60481	4.46078
6.89653	-2.83398	0.0146191	0.00027871	5315.97		3.56813	2.79446	3.47086
-2.20694	-11.0078	-0.322409	0.00020145	3842.36		5.86728	3.92082	4.52838
-9.287	10.0467	-0.464851	0.000174533	3328.96		6.94065	7.20345	4.67372
-6.24478	-5.34178	0.289724	0.000193077	3682.65		5.26323	5.51523	4.27782
15.2303	-4.66277	0.184778	0.000162086	3091.55		6.45551	6.93656	4.81351
-3.67114	10.5551	-0.0721869	0.000538432	10269.8		3.92631	5.05595	7.35072
-14.876	-13.5777	-0.0438469	0.000167155	3188.22		3.99894	7.96026	7.82395
18.5368	2.87879	0.266893	0.00013182	2514.26		3.05049	5.24467	4.52626
-4.50371	15.0154	0.21079	0.000299684	5716.02		5.25868	2.72479	4.41824
-4.88147	-11.3983	-0.0956818	0.000217097	4140.79		5.06257	4.97692	6.50335
9.72785	-3.09094	0.0497909	0.000295256	5631.56		8.44311	5.29982	10.1631
-3.67114	10.5551	-0.0721874	0.000538432	10269.8		6.42692	5.63713	4.84642
-5.0985	16.3348	0.26586	0.000227295	4335.32		6.12097	7.10486	5.75138
7.55802	-5.89768	0.0176787	0.000161452	3079.46		6.06669	11.986	6.00248
-2.10141	-10.2677	-0.145745	0.000209398	3993.94		4.54725	5.19881	5.89752
-11.5261	-13.1443	-0.198717	0.000247156	4714.12		7.62451	5.86238	8.27581
-6.38725	12.041	0.0338494	0.000380048	7248.84		14.4081	6.85106	11.1189
-9.13693	-9.91514	0.165912	0.00022306	4254.52		7.30902	9.89902	3.44266
15.609	-3.27034	0.153116	0.00019034	3630.46		6.0345	5.65168	3.00022
-6.21065	11.2097	-0.439531	0.000415081	7917.04		5.88228	8.9863	5.26353
-11.5971	-12.5828	0.26586	0.000260766	4973.73		8.42645	6.82047	5.22887
11.5027	1.92574	-0.142291	0.000246808	4707.49		9.2118	7.01115	5.92789
-0.697771	10.3803	0.0417197	0.000355008	6771.25		7.67368	7.75159	8.05097
						3.23512	3.57555	7.11624
						5.80146	6.11001	6.08184
						4.9663	5.93285	4.67126
						5.61922	3.47377	7.36576
						7.33097	10.4493	5.99397
						6.75818	7.7575	6.51861
						7.34716	5.31865	3.93022
						7.75798	4.10566	4.31686
						3.15207	2.59856	3.90993
						3.44159	5.82854	3.83726
						4.1965	5.75471	4.8571
						2.4304	4.45634	5.56956
						3.40867	4.12385	2.76223
						5.13779	0.225646	1.72183
						6.6609	6.28455	5.59641
						5.86896	3.02826	5.59439
						5.14853	4.36301	4.10019
						7.38439	7.03761	6.21324
						4.96385	4.14517	3.78237
						2.97786	2.81368	4.93316
						5.94788	4.04459	7.30088
						5.88913	2.75786	8.40649
						5.50965	5.46677	4.90962
						8.12981	10.3548	13.7705
						6.05578	4.11278	1.52174
						8.4601	7.35843	8.97349
						6.7042	6.39842	4.27612
						5.09075	4.99103	3.80513
						4.18611	5.10786	3.13583
						7.70228	8.11776	5.59602
						3.97936	5.99779	6.96332
						8.34176	5.02233	6.34678
						5.52695	6.7754	6.63104
						7.89105	7.87736	17.8939
						5.88089	4.88897	7.54887
						4.89446	5.89574	4.82963
						10.8133	3.81288	2.78813
						6.6197	6.42014	6.58732
						5.30387	5.03512	4.92214
						3.13728	7.01341	4.59555
						4.66458	5.78982	4.2317
						5.52412	4.3643	6.93121
						5.29068	5.97316	3.72492
						3.29566	4.81925	2.6722
						4.75223	4.78548	5.48863
						7.95038	7.29565	7.78937
						7.48081	5.01092	4.77401
						6.64272	8.55171	5.53665
						6.38969	2.9511	6.46993
						7.92407	2.76537	3.21523
						4.59147	2.37817	6.06835
						11.029	4.39225	3.36767
						9.31305	4.50202	5.10879

## Sheet: GMM_TCOK 103
	Cell #1																							Median values
	x	y	z	stdev x	stdev y	stdev z	DBSCAN ID	Inter-blade angle	Inter-blade distance	Average inter-blade distance			All avg inter-blade distances	mean/stdev	n =		All Inter-blade angles	Inter-blade angles -60 degrees		stdev x	stdev y	stdev z		stdev x	stdev y	stdev z
	12302.7	-3212.35	-6.66965	6.60959	5.78729	7.31683	1	94.7886	23.4996	29.1179			29.1179	25.1254	41		94.7886	34.7886		6.60959	5.78729	7.31683		5.94788	5.59744	5.36227
	12323.2	-3212.3	-23.6904	7.40338	6.38593	13.6935	1	38.8897	26.6072				25.0074	7.3904			38.8897	21.1103		7.40338	6.38593	13.6935
	12294.2	-3233.27	-13.1936	9.47363	7.68353	8.23397	1	46.3217	37.2469				21.7012				46.3217	13.6783		9.47363	7.68353	8.23397
	11246.3	3043.59	-102.065	3.54672	4.89577	5.90158	8	40.284	32.8253	25.0074			13.1946				40.284	19.716		3.54672	4.89577	5.90158
	11251.9	3049.41	-120.93	4.82162	8.96505	4.9851	8	101.169	20.5105				18.9001				101.169	41.1691		4.82162	8.96505	4.9851
	11238.1	3038.2	-133.389	5.07706	7.4827	4.08333	8	38.5469	21.6865				31.6005				38.5469	21.4531		5.07706	7.4827	4.08333
	14352.6	2359.28	-119.778	7.39372	7.784	7.58656	10	54.2327	22.4852	21.7012			32.6657				54.2327	5.7673		7.39372	7.784	7.58656
	14359.1	2338.8	-114.155	9.24508	10.4778	6.1843	10	63.0824	22.1894				20.987				63.0824	3.0824		9.24508	10.4778	6.1843
	14370.6	2348.49	-127.952	8.05399	9.36517	7.26739	10	62.6849	20.4291				38.8342				62.6849	2.6849		8.05399	9.36517	7.26739
	13039.8	5752.98	-138.128	3.39712	4.04045	2.90961	16	45.1873	17.1957	13.1946			34.5258				45.1873	14.8127		3.39712	4.04045	2.90961
	13034.9	5758.13	-145.946	2.34257	1.49603	1.22245	16	95.9651	10.5556				33.4616				95.9651	35.9651		2.34257	1.49603	1.22245
	13033.3	5749.25	-153.607	6.02287	2.11984	2.60939	16	38.8476	11.8326				22.4943				38.8476	21.1524		6.02287	2.11984	2.60939
	16234.7	12029.4	-122.831	7.07336	5.37536	3.16641	19	37.6433	15.7517	18.9001			25.9212				37.6433	22.3567		7.07336	5.37536	3.16641
	16216.8	12020	-137.712	2.20477	6.31265	5.36227	19	37.8661	25.1008				29.3757				37.8661	22.1339		2.20477	6.31265	5.36227
	16231.9	12018.1	-133.352	3.77214	3.42881	4.66878	19	104.491	15.8479				31.4231				104.491	44.4906		3.77214	3.42881	4.66878
	7747.57	-8007.32	-147.821	7.87226	8.60552	6.14552	20	25.4112	41.6437	31.6005			16.0553				25.4112	34.5888		7.87226	8.60552	6.14552
	7714.44	-8000.02	-138.159	6.50293	4.92558	8.39325	20	96.7901	35.2725				30.7961				96.7901	36.7901		6.50293	4.92558	8.39325
	7707.45	-8016.21	-141.099	7.13927	6.02729	6.46581	20	57.7987	17.8853				24.0248				57.7987	2.20134		7.13927	6.02729	6.46581
	8722.27	-10107.6	103.885	8.68626	5.18021	5.89514	6	27.0921	34.2794	32.6657			15.916				27.0921	32.9079		8.68626	5.18021	5.89514
	8702.91	-10139.4	81.2444	7.75456	5.59744	7.66004	6	50.2872	43.5839				29.533				50.2872	9.71282		7.75456	5.59744	7.66004
	8699.07	-10119.7	81.7256	6.0297	4.33744	5.48972	6	102.621	20.1338				37.7346				102.621	42.6207		6.0297	4.33744	5.48972
	10942.9	11108.6	93.0494	5.77606	3.87038	2.48701	7	23.7027	26.7739	20.987			26.1383				23.7027	36.2973		5.77606	3.87038	2.48701
	10921	11096.6	87.1474	4.96797	4.62218	5.28162	7	84.0171	25.5838				22.9229				84.0171	24.0171		4.96797	4.62218	5.28162
	10917.6	11100.4	96.4643	4.37544	5.84153	3.3042	7	72.2802	10.6032				18.4288				72.2802	12.2802		4.37544	5.84153	3.3042
	10438.6	-3515.11	94.3899	8.79019	9.63861	6.20298	8	59.9614	49.4017	38.8342			38.4571				59.9614	0.0386016		8.79019	9.63861	6.20298
	10437.2	-3506.01	72.3654	5.73372	5.76185	8.56008	8	90.736	23.8688				20.0817				90.736	30.736		5.73372	5.76185	8.56008
	10480.4	-3504.82	70.148	4.12821	3.65109	8.4068	8	29.3026	43.2322				12.8783				29.3026	30.6974		4.12821	3.65109	8.4068
	9117.99	-890.411	387.818	13.8535	13.2637	11.567	9	73.0042	34.1398	34.5258			10.7987				73.0042	13.0042		13.8535	13.2637	11.567
	9103.7	-908.108	407.743	6.31987	14.405	4.73942	9	56.6102	30.2378				23.1674				56.6102	3.38977		6.31987	14.405	4.73942
	9127.18	-922.282	379.733	9.07539	11.6895	9.0746	9	50.3856	39.1998				25.2265				50.3856	9.6144		9.07539	11.6895	9.0746
	10647.3	-9265.12	87.464	5.74737	6.09009	3.3705	13	48.0446	42.5507	33.4616			17.3162				48.0446	11.9554		5.74737	6.09009	3.3705
	10626.3	-9279.58	93.2447	8.84727	5.28956	5.37298	13	93.9549	26.1573				16.8964				93.9549	33.9549		8.84727	5.28956	5.37298
	10634	-9302.99	73.3521	6.15374	5.99421	8.18424	13	38.0005	31.6768				37.2481				38.0005	21.9995		6.15374	5.99421	8.18424
	6577.98	1102.32	66.7978	5.84053	5.56133	3.89787	16	32.6635	25.4187	22.4943			30.0736				32.6635	27.3365		5.84053	5.56133	3.89787
	6563.64	1081.99	55.6573	4.92493	5.83268	3.51981	16	67.2709	27.2568				28.2014				67.2709	7.27092		4.92493	5.83268	3.51981
	6555.12	1092.95	60.8079	3.69202	5.88661	5.12514	16	80.0655	14.8074				25.7759				80.0655	20.0655		3.69202	5.88661	5.12514
	10507.6	2686.02	106.705	5.14558	3.54672	3.69077	19	48.3082	35.5444	25.9212			24.6175				48.3082	11.6918		5.14558	3.54672	3.69077
	10519.6	2681.22	99.1703	3.05403	2.54563	3.55294	19	108.076	14.9706				30.3168				108.076	48.0759		3.05403	2.54563	3.55294
	10519.1	2654.16	95.9682	8.70745	5.89942	6.98423	19	23.6159	27.2487				23.0004				23.6159	36.3841		8.70745	5.89942	6.98423
													19.0698				42.7787	17.2213		10.2569	11.5315	9.43495
													16.2551				98.1996	38.1996		6.23499	7.60383	7.55029
																	39.0216	20.9784		4.81588	5.25573	5.24647
	Cell #2																53.1318	6.86824		8.02199	2.988	2.77946
	x	y	z	stdev x	stdev y	stdev z	DBSCAN ID	Inter-blade angle	Inter-blade distance	Average inter-blade distance							111.924	51.9239		5.05024	4.45955	3.48626
	6838.46	-20926	-12.8954	10.2569	11.5315	9.43495	1	42.7787	37.7197	29.3757							14.9444	45.0556		7.0367	8.6954	10.3983
	6816.1	-20923.3	-21.1563	6.23499	7.60383	7.55029	1	98.1996	23.9912								47.7737	12.2263		5.88059	4.70502	4.22452
	6803.78	-20933.8	-0.278474	4.81588	5.25573	5.24647	1	39.0216	26.4163								50.9396	9.06043		6.40335	4.60481	4.46078
	4433.04	-20153.4	-342.074	8.02199	2.988	2.77946	3	53.1318	44.1377	31.4231							81.2867	21.2867		3.56813	2.79446	3.47086
	4430.43	-20142.7	-346.996	5.05024	4.45955	3.48626	3	111.924	12.0882								25.5105	34.4895		5.86728	3.92082	4.52838
	4393.25	-20134.7	-345.874	7.0367	8.6954	10.3983	3	14.9444	38.0434								82.1802	22.1802		6.94065	7.20345	4.67372
	4341.75	-19528.5	-361.11	5.88059	4.70502	4.22452	7	47.7737	14.8441	16.0553							72.3093	12.3093		5.26323	5.51523	4.27782
	4340.32	-19544.4	-372.06	6.40335	4.60481	4.46078	7	50.9396	19.2935								44.4052	15.5948		6.45551	6.93656	4.81351
	4336.49	-19542.2	-358.735	3.56813	2.79446	3.47086	7	81.2867	14.0285								47.0645	12.9355		3.92631	5.05595	7.35072
	6786.41	-19952.2	261.688	5.86728	3.92082	4.52838	13	25.5105	38.6706	30.7961							88.5304	28.5304		3.99894	7.96026	7.82395
	6774.83	-19917.3	257.513	6.94065	7.20345	4.67372	13	82.1802	37.0638								44.4997	15.5003		3.05049	5.24467	4.52626
	6769.91	-19919.2	273.301	5.26323	5.51523	4.27782	13	72.3093	16.6537								56.791	3.20899		5.25868	2.72479	4.41824
																	78.7093	18.7093		5.06257	4.97692	6.50335
																	53.4026	6.59739		8.44311	5.29982	10.1631
																	92.5818	32.5818		6.42692	5.63713	4.84642
	Cell #3																34.0156	25.9844		6.12097	7.10486	5.75138
	x	y	z	stdev x	stdev y	stdev z	DBSCAN ID	Inter-blade angle	Inter-blade distance	Average inter-blade distance							83.111	23.111		6.06669	11.986	6.00248
	-17618.9	4249.1	-148.588	6.45551	6.93656	4.81351	14	44.4052	21.5872	24.0248							38.1279	21.8721		4.54725	5.19881	5.89752
	-17615.4	4223.87	-163.893	3.92631	5.05595	7.35072	14	47.0645	29.7082								58.7611	1.2389		7.62451	5.86238	8.27581
	-17605.2	4241.94	-163.647	3.99894	7.96026	7.82395	14	88.5304	20.779								43.9782	16.0218		14.4081	6.85106	11.1189
	-14865.5	5424.7	307.546	3.05049	5.24467	4.52626	23	44.4997	15.914	15.916							80.8842	20.8842		7.30902	9.89902	3.44266
	-14853.8	5429.7	293.917	5.25868	2.72479	4.41824	23	56.791	18.6467								55.1376	4.86237		6.0345	5.65168	3.00022
	-14852.6	5418.46	300.701	5.06257	4.97692	6.50335	23	78.7093	13.1873								41.1725	18.8275		5.88228	8.9863	5.26353
	-12953.1	4059.69	-154.949	8.44311	5.29982	10.1631	36	53.4026	37.6193	29.533							65.2977	5.29768		8.42645	6.82047	5.22887
	-12951.1	4075.95	-142.617	6.42692	5.63713	4.84642	36	92.5818	20.4978								73.5298	13.5298		9.2118	7.01115	5.92789
	-12923.3	4082.63	-153.245	6.12097	7.10486	5.75138	36	34.0156	30.4817								44.8727	15.1273		7.67368	7.75159	8.05097
	-16463.4	10417.7	65.6178	6.06669	11.986	6.00248	43	83.111	27.9517	37.7346							69.1557	9.15572		3.23512	3.57555	7.11624
	-16457.4	10386.3	88.2292	4.54725	5.19881	5.89752	43	38.1279	39.1969								65.9715	5.97153		5.80146	6.11001	6.08184
	-16467.5	10399.1	45.166	7.62451	5.86238	8.27581	43	58.7611	46.0551								81.1402	21.1402		4.9663	5.93285	4.67126
	-16964.6	9892.81	-86.4714	14.4081	6.85106	11.1189	45	43.9782	30.6974	26.1383							34.5693	25.4307		5.61922	3.47377	7.36576
	-16964.2	9884.07	-63.0081	7.30902	9.89902	3.44266	45	80.8842	25.0419								64.2905	4.29047		7.33097	10.4493	5.99397
	-16961.5	9906.22	-59.0275	6.0345	5.65168	3.00022	45	55.1376	22.6758								70.0977	10.0977		6.75818	7.7575	6.51861
	-15593.7	12421.4	-57.8511	5.88228	8.9863	5.26353	51	41.1725	24.6238	22.9229							37.8508	22.1492		7.34716	5.31865	3.93022
	-15618.7	12428.3	-60.8889	8.42645	6.82047	5.22887	51	65.2977	26.1076								72.0515	12.0515		7.75798	4.10566	4.31686
	-15615.7	12410.5	-60.473	9.2118	7.01115	5.92789	51	73.5298	18.0374								56.4904	3.50963		3.15207	2.59856	3.90993
	-13707.9	5821.49	-21.8606	7.67368	7.75159	8.05097	53	44.8727	20.5965	18.4288							69.3811	9.38109		3.44159	5.82854	3.83726
	-13719.7	5809.75	-31.8848	3.23512	3.57555	7.11624	53	69.1557	19.4111								54.1285	5.87146		4.1965	5.75471	4.8571
	-13722.2	5824.1	-36.5369	5.80146	6.11001	6.08184	53	65.9715	15.2788								59.355	0.645022		2.4304	4.45634	5.56956
	-15933.4	13707.2	-185.446	4.9663	5.93285	4.67126	57	81.1402	26.4186	38.4571							57.475	2.52504		3.40867	4.12385	2.76223
	-15919.1	13738.4	-210.666	5.61922	3.47377	7.36576	57	34.5693	42.616								63.1701	3.17006		5.13779	0.225646	1.72183
	-15936.9	13727.8	-169.238	7.33097	10.4493	5.99397	57	64.2905	46.3369								26.7855	33.2145		6.6609	6.28455	5.59641
	-14577.9	6488.12	-241.709	6.75818	7.7575	6.51861	64	70.0977	14.3406	20.0817							72.4039	12.4039		5.86896	3.02826	5.59439
	-14585.3	6496.54	-261.774	7.34716	5.31865	3.93022	64	37.8508	22.9663								80.8106	20.8106		5.14853	4.36301	4.10019
	-14576.2	6502.35	-241.518	7.75798	4.10566	4.31686	64	72.0515	22.9383								25.3379	34.6621		7.38439	7.03761	6.21324
	-10334.5	7871.53	-276.784	3.15207	2.59856	3.90993	73	56.4904	13.9251	12.8783							58.8252	1.17478		4.96385	4.14517	3.78237
	-10338.1	7863.68	-268.502	3.44159	5.82854	3.83726	73	69.3811	11.9912								95.8368	35.8368		2.97786	2.81368	4.93316
	-10330.4	7858.21	-277.005	4.1965	5.75471	4.8571	73	54.1285	12.7185								93.4407	33.4407		5.94788	4.04459	7.30088
	-17448.2	12869.4	-344.262	2.4304	4.45634	5.56956	75	59.355	9.64284	10.7987							49.0243	10.9757		5.88913	2.75786	8.40649
	-17437.5	12864.4	-343.852	3.40867	4.12385	2.76223	75	57.475	11.834								37.535	22.465		5.50965	5.46677	4.90962
	-17440.3	12874.9	-343.81	5.13779	0.225646	1.72183	75	63.1701	10.9191								41.8205	18.1795		8.12981	10.3548	13.7705
	-14044	2645.07	-168.566	6.6609	6.28455	5.59641	79	26.7855	27.7658	23.1674							26.1409	33.8591		6.05578	4.11278	1.52174
	-14057.8	2669.02	-160.939	5.86896	3.02826	5.59439	79	72.4039	28.7128								112.039	52.0387		8.4601	7.35843	8.97349
	-14062.7	2659.26	-153.855	5.14853	4.36301	4.10019	79	80.8106	13.0238								23.5934	36.4066		6.7042	6.39842	4.27612
																	87.4497	27.4497		5.09075	4.99103	3.80513
																	68.9568	8.95683		4.18611	5.10786	3.13583
																	20.3047	39.6953		7.70228	8.11776	5.59602
																	57.8661	2.13393		3.97936	5.99779	6.96332
	Cell #4																101.829	41.8292		8.34176	5.02233	6.34678
	x	y	z	stdev x	stdev y	stdev z	DBSCAN ID	Inter-blade angle	Inter-blade distance	Average inter-blade distance							93.4057	33.4057		5.52695	6.7754	6.63104
	13798.5	4222.65	-78.2618	7.38439	7.03761	6.21324	3	25.3379	28.1997	25.2265							30.7558	29.2442		7.89105	7.87736	17.8939
	13815.2	4250.83	-84.0451	4.96385	4.14517	3.78237	3	58.8252	33.2796								55.8385	4.16154		5.88089	4.88897	7.54887
	13805.9	4249.42	-73.4124	2.97786	2.81368	4.93316	3	95.8368	14.2002								87.847	27.847		4.89446	5.89574	4.82963
	11926.7	1275.7	206.807	5.94788	4.04459	7.30088	10	93.4407	16.6173	17.3162							52.7739	7.22607		10.8133	3.81288	2.78813
	11936	1285.33	205.194	5.88913	2.75786	8.40649	10	49.0243	13.4944								39.3791	20.6209		6.6197	6.42014	6.58732
	11923.7	1280.23	222.518	5.50965	5.46677	4.90962	10	37.535	21.837								22.9177	37.0823		5.30387	5.03512	4.92214
																	75.9856	15.9856		3.13728	7.01341	4.59555
																	81.0967	21.0967		4.66458	5.78982	4.2317
																	39.6705	20.3295		5.52412	4.3643	6.93121
																	119.292	59.2919		5.29068	5.97316	3.72492
	Cell #5																21.0375	38.9625		3.29566	4.81925	2.6722
	x	y	z	stdev x	stdev y	stdev z	DBSCAN ID	Inter-blade angle	Inter-blade distance	Average inter-blade distance							91.0282	31.0282		4.75223	4.78548	5.48863
	33618.5	8547.61	56.4403	8.12981	10.3548	13.7705	1	41.8205	11.2081	16.8964							52.8015	7.19851		7.95038	7.29565	7.78937
	33623.2	8567.61	47.3463	6.05578	4.11278	1.52174	1	26.1409	22.4684								36.1703	23.8297		7.48081	5.01092	4.77401
	33622.5	8557.14	60.7395	8.4601	7.35843	8.97349	1	112.039	17.0125								29.509	30.491		6.64272	8.55171	5.53665
	32897.7	8214.33	83.564	6.7042	6.39842	4.27612	8	23.5934	47.8405	37.2481							96.9037	36.9037		6.38969	2.9511	6.46993
	32906.3	8251.31	59.9291	5.09075	4.99103	3.80513	8	87.4497	44.7314								53.5874	6.41263		7.92407	2.76537	3.21523
	32892.9	8245.44	47.5358	4.18611	5.10786	3.13583	8	68.9568	19.1724								32.1427	27.8573		4.59147	2.37817	6.06835
	30655	9992.45	-131.496	7.70228	8.11776	5.59602	12	20.3047	35.4497	30.0736							88.9209	28.9209		11.029	4.39225	3.36767
	30681	9961.78	-124.254	3.97936	5.99779	6.96332	12	57.8661	40.8989								58.9364	1.06358		9.31305	4.50202	5.10879
	30667.6	9961.03	-120.971	8.34176	5.02233	6.34678	12	101.829	13.8723
	33978.3	8073.49	216.85	5.52695	6.7754	6.63104	16	93.4057	19.2591	28.2014
	33988.9	8066.38	190.653	7.89105	7.87736	17.8939	16	30.7558	29.1431
	33962.5	8082.09	209.862	5.88089	4.88897	7.54887	16	55.8385	36.2022
	34758.4	6805.87	339.529	4.89446	5.89574	4.82963	17	87.847	25.8079	25.7759
	34739.9	6804.33	345.622	10.8133	3.81288	2.78813	17	52.7739	19.5792
	34751.1	6795.64	317.001	6.6197	6.42014	6.58732	17	39.3791	31.9406
	25025.9	8438.92	-295.269	5.30387	5.03512	4.92214	18	22.9177	30.6333	24.6175
	25004.2	8459.45	-303.901	3.13728	7.01341	4.59555	18	75.9856	31.077
	25011.9	8459.3	-313.329	4.66458	5.78982	4.2317	18	81.0967	12.1423
	30696.6	6638.76	180.941	5.52412	4.3643	6.93121	19	39.6705	42.5045	30.3168
	30708.1	6639.67	168.127	5.29068	5.97316	3.72492	19	119.292	17.2369
	30698.8	6635.55	138.616	3.29566	4.81925	2.6722	19	21.0375	31.2091
	30389.2	6663.87	16.3702	4.75223	4.78548	5.48863	23	91.0282	23.2126	23.0004
	30373.9	6661.56	22.7788	7.95038	7.29565	7.78937	23	52.8015	16.6847
	30380.5	6672.92	-3.18872	7.48081	5.01092	4.77401	23	36.1703	29.104
	35296	8901.43	41.9597	6.64272	8.55171	5.53665	25	29.509	24.9145	19.0698
	35278.4	8899.67	51.4486	6.38969	2.9511	6.46993	25	96.9037	20.0556
	35277.6	8911.15	55.5848	7.92407	2.76537	3.21523	25	53.5874	12.2392
	32588.9	8103.98	304.092	4.59147	2.37817	6.06835	26	32.1427	20.7702	16.2551
	32588.1	8107.8	287.691	11.029	4.39225	3.36767	26	88.9209	16.8587
	32586.5	8097.22	284.604	9.31305	4.50202	5.10879	26	58.9364	11.1363

## Sheet: GMM_TCOK 103 detergent
	Cell #1
	x	y	z	stdev x	stdev y	stdev z	DBSCAN ID	Inter-blade angle	Inter-blade distance	Average inter-blade distance			All avg inter-blade distances	mean/stdev	n =
	-3093.33	-20723.3	20.8037	3.5725	9.90472	7.35017	1	49.0435	15.2065	15.2862			15.2862	17.13	7
	-3080.09	-20731	14.7179	5.07631	4.27986	5.61381	1	63.3843	16.4873				14.8264	4.01
	-3081.02	-20727.8	28.4911	3.75527	2.42061	6.11112	1	67.5722	14.1647				25.407
													17.6488
													13.846
													14.5188
	Cell #2												18.4044
	x	y	z	stdev x	stdev y	stdev z	DBSCAN ID	Inter-blade angle	Inter-blade distance	Average inter-blade distance
	15654.6	587.808	103.234	4.87068	4.48435	5.16311	1	40.6024	19.38	14.8264
	15664.9	591.134	108.719	6.54523	5.35678	4.29732	1	101.546	12.179
	15660.3	597.376	119.065	8.18092	4.09032	3.59298	1	37.8512	12.9203
	-15265	-13132.7	12.1339	5.62056	5.27613	9.24179	9	29.8739	23.9793	25.407
	-15258.1	-13166.2	14.5906	5.10291	5.98822	5.99625	9	41.0976	34.3301
	-15269.7	-13155.5	6.27615	5.89564	5.63023	8.95063	9	109.028	17.9117
	659.903	2514.11	-6.48438	5.82398	7.58218	6.85724	15	40.049	16.1308	17.6488
	643.201	2508.6	7.26861	5.43906	4.48503	5.35203	15	47.1399	22.3254
	644.356	2509.85	-7.1212	4.32043	4.14352	6.06089	15	92.8111	14.4902
	11001.3	11893.2	-9.32048	4.86675	4.11102	6.23624	18	40.2475	18.0355	13.846
	10997.1	11882.6	-12.8157	3.1335	4.92233	5.71529	18	98.9213	11.867
	10992	11879.1	-2.97868	5.07096	6.37372	6.04525	18	40.8313	11.6354
	Cell #3
	x	y	z	stdev x	stdev y	stdev z	DBSCAN ID	Inter-blade angle	Inter-blade distance	Average inter-blade distance
	-3796.6	2579.57	104.345	5.87373	4.79941	3.98334	2	35.8727	19.6211	14.5188
	-3799.94	2582.53	115.384	2.75049	3.94081	3.89956	2	107.509	11.9086
	-3790.46	2582.29	122.782	4.20911	3.55316	4.18278	2	36.6184	12.0268
	-7630.6	3429.91	69.5392	5.36384	7.42819	6.2133	3	37.1168	24.9279	18.4044
	-7625.23	3430.61	83.2688	3.9789	4.15124	3.38792	3	106.702	14.76
	-7636.25	3427.25	93.672	5.35707	6.61901	3.81106	3	36.1811	15.5252

## Sheet: GMM_TCO K 103 GsMTx-4
	Cell #1
	x	y	z	stdev x	stdev y	stdev z	DBSCAN ID	Inter-blade angle	Inter-blade distance	Average inter-blade distance			All avg inter-blade distances	mean/stdev	n =
	8392.8	-6440.9	-176.115	7.63031	5.5048	5.94462	6	88.159	32.4902	30.7936			30.7936	20.7	20
	8404.87	-6425.09	-184.188	6.26451	5.68577	4.34325	6	57.7539	21.4667				16.6466	6.6
	8366.9	-6421.57	-179.456	6.44527	7.05595	5.54193	6	34.0871	38.424				19.2592
	7657.72	-1712.25	-54.5898	6.26091	4.12549	5.00724	9	33.6887	16.395	16.6466			12.1673
	7651.19	-1729.36	-43.1393	3.62151	7.13279	4.48665	9	48.5467	21.5994				19.6266
	7661.74	-1726.76	-48.0866	4.96219	5.79955	6.73272	9	97.7646	11.9453				22.8923
	8799.39	-1726.46	-90.4013	7.53488	8.66668	9.07578	13	33.2906	19.914	19.2592			15.2108
	8816.22	-1743.76	-89.7112	5.14189	3.14998	3.90517	13	54.8406	24.14				22.8258
	8817.29	-1732.18	-96.9979	7.05512	4.50781	4.84421	13	91.8688	13.7235				13.8749
	8807.92	-10718.7	-100.125	3.40754	2.87892	2.85988	14	47.9951	12.0537	12.1673			15.1455
	8793.88	-10716.2	-100.279	2.92853	3.67263	4.2619	14	56.4299	14.2507				19.7297
	8798.61	-10722.6	-106.718	2.5935	2.00513	0.474771	14	75.5749	10.1973				35.986
	12229.8	-8417.11	-188.224	6.9771	6.16275	3.62614	15	25.7787	26.8985	19.6266			21.3569
	12221.1	-8407.27	-173.701	7.21309	7.95854	6.67034	15	110.92	19.6234				35.4834
	12209.4	-8404.13	-176.473	4.68798	7.09588	6.44297	15	43.301	12.3578				23.728
	11473.2	-768.596	-210.918	9.07929	5.47155	6.31668	17	72.1514	14.2327	22.8923			19.4444
	11450.8	-781.469	-201.141	8.36338	7.69654	5.51668	17	30.9307	27.6318				16.5345
	11477.5	-779.744	-203.168	7.15074	4.32071	3.72871	17	76.9179	26.8124				19.4809
	8778.43	-11012.7	-200.232	5.31438	3.57318	4.16611	18	44.9751	14.8056	15.2108			19.5162
	8772.66	-10997.1	-207.172	4.26452	4.12944	5.48849	18	55.867	17.9779				14.3796
	8784.95	-11000.8	-206.069	3.50493	5.78091	6.27743	18	79.1579	12.8489
	8058.68	-10203.7	-26.6469	7.15452	4.21932	7.05753	21	102.331	18.6015	22.8258
	8070.19	-10194.6	-39.8869	6.49106	4.77852	6.27065	21	38.2232	19.7267
	8043.71	-10208.6	-36.4949	3.91766	5.84621	3.71057	21	39.4462	30.1491
	8321.46	-12849.1	-54.339	4.79159	4.5453	4.22184	22	41.4681	12.4666	13.8749
	8330.85	-12860	-64.8118	4.87621	3.81016	2.69825	22	44.925	17.7957
	8332.26	-12849.6	-60.5502	3.49979	6.17599	4.72117	22	93.6069	11.3623
	Cell #2
	x	y	z	stdev x	stdev y	stdev z	DBSCAN ID	Inter-blade angle	Inter-blade distance	Average inter-blade distance
	-785.922	3110.75	-12.0469	2.64766	5.83409	4.50501	6	57.4376	13.5192	15.1455
	-772.114	3117.11	-20.3259	3.29787	0.769597	4.22684	6	48.7097	17.3098
	-775.466	3103.42	-16.4846	6.63978	5.86776	3.70994	6	73.8527	14.6075
	1046.87	-1566.94	129.44	5.45689	5.38006	4.93362	11	43.1693	24.2137	19.7297
	1028.5	-1567.43	124.455	4.66133	4.76382	4.45482	11	86.4743	19.0375
	1026.37	-1577.8	136.365	5.40702	10.1605	6.29313	11	50.3564	15.938
	594.525	2272.7	85.5422	6.30276	5.76787	6.11595	22	22.7491	45.7955	35.986
	637.927	2284.56	85.945	7.84213	8.77746	4.68589	22	81.0065	44.9945
	633.31	2291.58	100.914	5.61476	4.09682	3.50164	22	76.2444	17.168
	Cell #3
	x	y	z	stdev x	stdev y	stdev z	DBSCAN ID	Inter-blade angle	Inter-blade distance	Average inter-blade distance
	3623.8	-6371.83	295.66	4.61889	4.28843	2.0225	37	88.4523	26.0349	21.3569
	3630.87	-6371.21	288.134	5.07356	3.05027	2.08082	37	69.5855	10.3455
	3635.49	-6351.59	307.121	4.23717	5.5962	3.85624	37	21.9622	27.6902
	3510.99	-2485.32	121.35	6.95041	5.70531	6.09394	45	16.6018	45.0152	35.4834
	3531.44	-2441.98	122.386	5.1198	4.73982	3.77296	45	70.5001	47.9389
	3521.58	-2442.78	131.565	2.68867	4.11043	3.12145	45	92.8982	13.4963
	4250.67	-1492.08	268.539	6.41818	6.97407	5.75118	55	25.9325	22.047	23.728
	4258.78	-1461.56	277.824	8.29884	4.76948	4.90027	55	36.6124	32.9121
	4263.15	-1473.9	268.238	6.9195	4.41219	5.02184	55	117.455	16.2249
	3902.99	-1836.27	374.988	3.5636	4.75092	4.38156	62	112.917	18.7726	19.4444
	3913.14	-1841.74	369.14	3.06031	4.73895	4.23042	62	40.8934	12.9321
	3905.55	-1818.01	378.541	7.48363	5.55652	4.78257	62	26.1891	26.6286
	4728.7	1974.23	322.154	6.92563	3.82289	5.30316	63	73.2745	19.5312	16.5345
	4726.01	1965.18	316.596	6.45052	3.40155	7.73655	63	74.0458	10.9521
	4712.3	1966.89	329.812	3.29188	5.46326	3.56018	63	32.6796	19.1203
	6556.1	683.144	113.002	4.96948	4.75827	3.83396	68	38.9254	21.3319	19.4809
	6546.19	664.093	105.527	5.67935	4.4338	5.29708	68	65.7177	22.7381
	6554.59	662.253	117.046	5.20799	7.12292	3.02223	68	75.3568	14.3726
	4711.54	-7107.56	183.28	6.06466	3.36654	2.41163	71	48.3812	26.574	19.5162
	4710.85	-7106.37	194.28	4.6141	3.81583	3.58837	71	108.078	11.0851
	4703.49	-7087.27	198.434	6.32972	4.3518	5.54203	71	23.5409	20.8896
	3341.95	6029.55	332.324	4.02176	5.724	3.19506	75	33.8684	19.3186	14.3796
	3351.94	6036.63	330.89	6.7945	5.62686	5.14482	75	108.269	12.3309
	3349.66	6044.52	322.857	8.01853	4.76689	4.37368	75	37.8623	11.4892
