# Supplementary material for: Direct observation of the conformational states of PIEZO1
Source: Nature. 2023 Aug 16;620(7976):1117–25. doi: 10.1038/s41586-023-06427-4 (PMC10468401; doi:10.1038/s41586-023-06427-4)
Supplement: Supplementary file 6 — Source Data Fig. 3 [file 41586_2023_6427_MOESM6_ESM.xlsx]

## Sheet: Figure Data
Inter-PIEZO repeat binding energy (Fig. 3b)						Inter-blade distances (Fig. 3c)						Variance (Fig. 3d)							GMM Fit Error (Fig. 3e)							Inter-blade angles (Fig. 3f)
PIEZO repeat	PIEZO2 ΔG	PIEZO2 TMDs ΔG	PIEZO1 ΔG	PIEZO1 TMDs ΔG		AlphaFold II Q103	TCO*K 103	Cryo-EM D670	TCO*K 670	Flattend Cryo-EM D670		TCO*K 103			TCO*K 670				TCO*K 103			TCO*K 670				TCO*K 103	TCO*K 670	TCO*K 103 Δ from 60 degrees	TCO*K 670 Δ from 60 degrees
B	50.6	38.6	56.9	44.4		19.16	29.1179	15.421	23.8448	21.778		Mean	Upper limit	Lower limit	Mean	Upper limit	Lower limit		stdev x	stdev y	stdev z	stdev x	stdev y	stdev z		94.7886	64.7175	34.7886	4.71754
C	58.2	26	48.7	32.1			25.0074		20.0073			54.618	89.4166	36.8159	17.5914	30.1978	11.5096		6.60959	5.78729	7.31683	6.83889	6.53257	14.3515		38.8897	47.0844	21.1103	12.9156
D	56.8	29.3	60.2	37.7			21.7012		15.2081										7.40338	6.38593	13.6935	5.73891	5.73685	4.81093		46.3217	68.1981	13.6783	8.19808
E	59.5	37.8	63.5	43.6			13.1946		14.661										9.47363	7.68353	8.23397	7.46314	5.00485	10.1885		40.284	40.4501	19.716	19.5499
F	45.4	40.6	40.3	38.6			18.9001		19.0575										3.54672	4.89577	5.90158	8.05194	8.2282	7.62841		101.169	106.552	41.1691	46.5517
G	39.7	34.5	41	40.3			31.6005		14.9942										4.82162	8.96505	4.9851	9.34479	7.74438	3.4399		38.5469	32.9981	21.4531	27.0019
H	27.8	24.1	38.5	36.9			32.6657		14.8851										5.07706	7.4827	4.08333	10.0565	6.65092	2.70532		54.2327	70.7032	5.7673	10.7032
I	12.2	11.1	14	13.2			20.987		19.4952										7.39372	7.784	7.58656	6.53465	4.78018	5.07466		63.0824	60.7835	3.0824	0.783507
							38.8342		23.0958										9.24508	10.4778	6.1843	6.08695	4.42038	5.60148		62.6849	48.5133	2.6849	11.4867
							34.5258		17.9917										8.05399	9.36517	7.26739	7.23203	6.86549	3.40739		45.1873	43.2937	14.8127	16.7063
							33.4616		22.3088										3.39712	4.04045	2.90961	5.74123	5.76603	5.46341		95.9651	46.3552	35.9651	13.6448
							22.4943		19.5043										2.34257	1.49603	1.22245	3.80342	2.97612	1.82098		38.8476	90.3511	21.1524	30.3511
							25.9212		26.4535										6.02287	2.11984	2.60939	4.21395	2.42784	8.17135		37.6433	68.2992	22.3567	8.2992
							29.3757		13.8062										7.07336	5.37536	3.16641	8.52552	5.55045	5.85229		37.8661	49.9661	22.1339	10.0339
							31.4231		14.3569										2.20477	6.31265	5.36227	7.23938	6.93096	4.26129		104.491	61.7347	44.4906	1.73473
							16.0553		12.5322										3.77214	3.42881	4.66878	4.16193	4.8637	4.69415		25.4112	33.9389	34.5888	26.0611
							30.7961		18.4753										7.87226	8.60552	6.14552	6.50748	7.06161	3.3913		96.7901	106.136	36.7901	46.1358
							24.0248		15.209										6.50293	4.92558	8.39325	3.67289	7.32862	3.60336		57.7987	39.9253	2.20134	20.0747
							15.916		19.9118										7.13927	6.02729	6.46581	2.19525	4.76077	5.36849		27.0921	61.258	32.9079	1.25797
							29.533		17.8165										8.68626	5.18021	5.89514	7.72487	6.80819	3.13523		50.2872	70.7608	9.71282	10.7608
							37.7346		12.9676										7.75456	5.59744	7.66004	7.44333	4.78844	2.86689		102.621	47.9813	42.6207	12.0187
							26.1383		14.1025										6.0297	4.33744	5.48972	6.62089	4.7329	3.01291		23.7027	28.6572	36.2973	31.3428
							22.9229		20.4767										5.77606	3.87038	2.48701	4.14556	5.06214	2.94425		84.0171	83.1102	24.0171	23.1102
							18.4288		20.5808										4.96797	4.62218	5.28162	5.96985	5.82083	5.15465		72.2802	68.2326	12.2802	8.23262
							38.4571		22.2674										4.37544	5.84153	3.3042	6.20463	7.6676	4.36092		59.9614	65.3169	0.0386016	5.31687
							20.0817		16.9235										8.79019	9.63861	6.20298	9.35181	8.29644	7.32296		90.736	65.748	30.736	5.74798
							12.8783		12.9404										5.73372	5.76185	8.56008	3.58166	6.17763	6.66161		29.3026	48.9351	30.6974	11.0649
							10.7987		27.0268										4.12821	3.65109	8.4068	5.28174	4.53669	4.96866		73.0042	67.7405	13.0042	7.74047
							23.1674		16.1102										13.8535	13.2637	11.567	4.52989	4.76481	5.50318		56.6102	53.9464	3.38977	6.05362
							25.2265		11.2484										6.31987	14.405	4.73942	7.17732	5.21308	4.72582		50.3856	58.3131	9.6144	1.68685
							17.3162		16.5016										9.07539	11.6895	9.0746	4.24807	5.71959	5.18311		48.0446	70.4284	11.9554	10.4284
							16.8964		13.3419										5.74737	6.09009	3.3705	6.74782	7.54899	6.5585		93.9549	35.1518	33.9549	24.8482
							37.2481		25.1139										8.84727	5.28956	5.37298	5.08616	6.38921	6.32058		38.0005	74.4198	21.9995	14.4198
							30.0736		14.1341										6.15374	5.99421	8.18424	3.96834	3.4674	3.45329		32.6635	70.5889	27.3365	10.5889
							28.2014		14.5937										5.84053	5.56133	3.89787	5.28607	6.1661	9.12061		67.2709	58.8897	7.27092	1.11028
							25.7759												4.92493	5.83268	3.51981	4.75746	5.12045	4.68988		80.0655	50.5214	20.0655	9.47861
							24.6175												3.69202	5.88661	5.12514	4.67079	3.96857	5.63838		48.3082	22.389	11.6918	37.611
							30.3168												5.14558	3.54672	3.69077	5.30584	7.21702	5.13203		108.076	82.8816	48.0759	22.8816
							23.0004												3.05403	2.54563	3.55294	4.48152	4.64304	9.48231		23.6159	74.7294	36.3841	14.7294
							19.0698												8.70745	5.89942	6.98423	6.67801	4.35678	6.67094		42.7787	63.9367	17.2213	3.93674
							16.2551												10.2569	11.5315	9.43495	4.12051	6.91996	2.19714		98.1996	72.5867	38.1996	12.5867
																			6.23499	7.60383	7.55029	6.40906	4.46537	5.9759		39.0216	43.4766	20.9784	16.5234
																			4.81588	5.25573	5.24647	3.91893	3.58706	4.88134		53.1318	56.842	6.86824	3.15802
																			8.02199	2.988	2.77946	4.71146	4.81182	6.32487		111.924	64.4002	51.9239	4.40015
																			5.05024	4.45955	3.48626	3.64363	3.38281	7.81098		14.9444	58.7579	45.0556	1.24213
																			7.0367	8.6954	10.3983	4.23537	4.44991	6.54359		47.7737	49.1658	12.2263	10.8342
																			5.88059	4.70502	4.22452	6.92957	6.81124	4.44957		50.9396	49.4994	9.06043	10.5006
																			6.40335	4.60481	4.46078	4.86626	1.81328	3.36135		81.2867	81.3348	21.2867	21.3348
																			3.56813	2.79446	3.47086	6.56733	3.6318	5.30843		25.5105	50.7132	34.4895	9.28683
																			5.86728	3.92082	4.52838	8.20142	7.06389	6.09944		82.1802	65.6314	22.1802	5.63135
																			6.94065	7.20345	4.67372	5.32773	5.48288	5.73667		72.3093	63.6555	12.3093	3.65548
																			5.26323	5.51523	4.27782	7.11369	4.5289	4.38917		44.4052	58.8012	15.5948	1.19877
																			6.45551	6.93656	4.81351	7.24267	5.67723	4.25883		47.0645	56.2557	12.9355	3.74431
																			3.92631	5.05595	7.35072	5.46629	4.7007	5.84973		88.5304	64.9431	28.5304	4.94308
																			3.99894	7.96026	7.82395	3.49645	5.06607	5.32675		44.4997	63.3769	15.5003	3.37691
																			3.05049	5.24467	4.52626	5.10169	6.07053	3.50777		56.791	80.4175	3.20899	20.4175
																			5.25868	2.72479	4.41824	7.39983	6.71853	2.72467		78.7093	36.2056	18.7093	23.7944
																			5.06257	4.97692	6.50335	4.58414	3.54996	6.67684		53.4026	40.3585	6.59739	19.6415
																			8.44311	5.29982	10.1631	4.4858	7.61077	3.57209		92.5818	110.693	32.5818	50.6928
																			6.42692	5.63713	4.84642	6.22489	8.83362	3.4737		34.0156	28.9487	25.9844	31.0513
																			6.12097	7.10486	5.75138	3.78165	6.12879	3.71233		83.111	110.157	23.111	50.1565
																			6.06669	11.986	6.00248	4.80684	3.98809	3.69657		38.1279	36.9618	21.8721	23.0382
																			4.54725	5.19881	5.89752	5.25173	4.64206	7.76677		58.7611	32.8816	1.2389	27.1184
																			7.62451	5.86238	8.27581	2.84956	2.2743	0.956475		43.9782	73.3011	16.0218	13.3011
																			14.4081	6.85106	11.1189	3.39562	3.79475	4.83508		80.8842	42.7231	20.8842	17.2769
																			7.30902	9.89902	3.44266	7.44747	8.17629	9.24055		55.1376	63.9758	4.86237	3.9758
																			6.0345	5.65168	3.00022	4.41399	4.04886	3.95499		41.1725	49.5556	18.8275	10.4444
																			5.88228	8.9863	5.26353	5.88102	8.74672	5.6733		65.2977	61.5058	5.29768	1.5058
																			8.42645	6.82047	5.22887	5.31082	1.73925	3.2386		73.5298	68.9386	13.5298	8.93863
																			9.2118	7.01115	5.92789	8.39653	6.92321	9.85758		44.8727	55.9169	15.1273	4.08306
																			7.67368	7.75159	8.05097	3.1041	4.93571	3.65833		69.1557	87.9961	9.15572	27.9961
																			3.23512	3.57555	7.11624	5.20392	6.99321	3.89752		65.9715	36.0869	5.97153	23.9131
																			5.80146	6.11001	6.08184	6.04128	6.82189	6.46666		81.1402	26.876	21.1402	33.124
																			4.9663	5.93285	4.67126	4.44896	4.27119	4.94381		34.5693	48.1515	25.4307	11.8485
																			5.61922	3.47377	7.36576	5.31523	4.98774	4.6922		64.2905	104.973	4.29047	44.9726
																			7.33097	10.4493	5.99397	5.80144	4.6811	3.55425		70.0977	75.8329	10.0977	15.8329
																			6.75818	7.7575	6.51861	3.56545	6.26895	4.56445		37.8508	65.0011	22.1492	5.0011
																			7.34716	5.31865	3.93022	4.30581	5.87206	3.12893		72.0515	39.166	12.0515	20.834
																			7.75798	4.10566	4.31686	6.20785	5.46336	3.41601		56.4904	80.8115	3.50963	20.8115
																			3.15207	2.59856	3.90993	3.37977	6.16997	3.44974		69.3811	50.6946	9.38109	9.30536
																			3.44159	5.82854	3.83726	3.4481	5.44311	3.80694		54.1285	48.4938	5.87146	11.5062
																			4.1965	5.75471	4.8571	6.64795	4.22927	3.48957		59.355	20.044	0.645022	39.956
																			2.4304	4.45634	5.56956	4.04085	5.92222	4.24575		57.475	77.9854	2.52504	17.9854
																			3.40867	4.12385	2.76223	5.22918	4.5352	4.9239		63.1701	81.9706	3.17006	21.9706
																			5.13779	0.225646	1.72183	5.50858	4.18482	5.29187		26.7855	57.2532	33.2145	2.74676
																			6.6609	6.28455	5.59641	6.77892	4.54962	4.26187		72.4039	46.9908	12.4039	13.0092
																			5.86896	3.02826	5.59439	8.46251	4.98684	2.17756		80.8106	75.756	20.8106	15.756
																			5.14853	4.36301	4.10019	5.8197	4.83471	4.66972		25.3379	74.391	34.6621	14.391
																			7.38439	7.03761	6.21324	5.29004	2.90565	2.22996		58.8252	47.2812	1.17478	12.7188
																			4.96385	4.14517	3.78237	4.06149	4.00624	1.95911		95.8368	58.3279	35.8368	1.67213
																			2.97786	2.81368	4.93316	3.6536	2.71449	0.900286		93.4407	34.8992	33.4407	25.1008
																			5.94788	4.04459	7.30088	8.30832	5.95428	6.69776		49.0243	69.5469	10.9757	9.54691
																			5.88913	2.75786	8.40649	2.76002	3.39649	3.4682		37.535	75.5539	22.465	15.5539
																			5.50965	5.46677	4.90962	3.03708	3.75299	2.92462		41.8205	30.5172	18.1795	29.4828
																			8.12981	10.3548	13.7705	3.25528	3.61853	4.95305		26.1409	118.853	33.8591	58.853
																			6.05578	4.11278	1.52174	5.21043	3.87809	4.62596		112.039	30.6297	52.0387	29.3703
																			8.4601	7.35843	8.97349	3.89621	5.14463	2.51798		23.5934	50.065	36.4066	9.93503
																			6.7042	6.39842	4.27612	7.2587	6.01849	6.90151		87.4497	46.9673	27.4497	13.0327
																			5.09075	4.99103	3.80513	6.63624	6.8296	4.28384		68.9568	82.9677	8.95683	22.9677
																			4.18611	5.10786	3.13583	7.85254	7.23838	6.72694		20.3047	29.2766	39.6953	30.7234
																			7.70228	8.11776	5.59602	6.05301	5.29859	6.50882		57.8661	101.736	2.13393	41.7365
																			3.97936	5.99779	6.96332	2.30385	2.12522	3.19079		101.829	48.9869	41.8292	11.0131
																			8.34176	5.02233	6.34678	2.20638	4.6923	2.26065		93.4057	55.1823	33.4057	4.81766
																			5.52695	6.7754	6.63104	7.67948	3.10061	3.48751		30.7558	77.5186	29.2442	17.5186
																			7.89105	7.87736	17.8939	1.71022	3.2081	4.31227		55.8385	47.2991	4.16154	12.7009
																			5.88089	4.88897	7.54887	3.7572	4.07401	2.93239		87.847		27.847
																			4.89446	5.89574	4.82963					52.7739		7.22607
																			10.8133	3.81288	2.78813					39.3791		20.6209
																			6.6197	6.42014	6.58732					22.9177		37.0823
																			5.30387	5.03512	4.92214					75.9856		15.9856
																			3.13728	7.01341	4.59555					81.0967		21.0967
																			4.66458	5.78982	4.2317					39.6705		20.3295
																			5.52412	4.3643	6.93121					119.292		59.2919
																			5.29068	5.97316	3.72492					21.0375		38.9625
																			3.29566	4.81925	2.6722					91.0282		31.0282
																			4.75223	4.78548	5.48863					52.8015		7.19851
																			7.95038	7.29565	7.78937					36.1703		23.8297
																			7.48081	5.01092	4.77401					29.509		30.491
																			6.64272	8.55171	5.53665					96.9037		36.9037
																			6.38969	2.9511	6.46993					53.5874		6.41263
																			7.92407	2.76537	3.21523					32.1427		27.8573
																			4.59147	2.37817	6.06835					88.9209		28.9209
																			11.029	4.39225	3.36767					58.9364		1.06358
																			9.31305	4.50202	5.10879

## Sheet: GMM_TCOK 103
	Cell #1																							Median values
	x	y	z	stdev x	stdev y	stdev z	DBSCAN ID	Inter-blade angle	Inter-blade distance	Average inter-blade distance			All avg inter-blade distances	mean/stdev	n =		All Inter-blade angles	Inter-blade angles -60 degrees		stdev x	stdev y	stdev z		stdev x	stdev y	stdev z
	12302.7	-3212.35	-6.66965	6.60959	5.78729	7.31683	1	94.7886	23.4996	29.1179			29.1179	25.1	41		94.7886	34.7886		6.60959	5.78729	7.31683		5.95	5.6	5.36
	12323.2	-3212.3	-23.6904	7.40338	6.38593	13.6935	1	38.8897	26.6072				25.0074	7.4			38.8897	21.1103		7.40338	6.38593	13.6935
	12294.2	-3233.27	-13.1936	9.47363	7.68353	8.23397	1	46.3217	37.2469				21.7012				46.3217	13.6783		9.47363	7.68353	8.23397
	11246.3	3043.59	-102.065	3.54672	4.89577	5.90158	8	40.284	32.8253	25.0074			13.1946				40.284	19.716		3.54672	4.89577	5.90158
	11251.9	3049.41	-120.93	4.82162	8.96505	4.9851	8	101.169	20.5105				18.9001				101.169	41.1691		4.82162	8.96505	4.9851
	11238.1	3038.2	-133.389	5.07706	7.4827	4.08333	8	38.5469	21.6865				31.6005				38.5469	21.4531		5.07706	7.4827	4.08333
	14352.6	2359.28	-119.778	7.39372	7.784	7.58656	10	54.2327	22.4852	21.7012			32.6657				54.2327	5.7673		7.39372	7.784	7.58656
	14359.1	2338.8	-114.155	9.24508	10.4778	6.1843	10	63.0824	22.1894				20.987				63.0824	3.0824		9.24508	10.4778	6.1843
	14370.6	2348.49	-127.952	8.05399	9.36517	7.26739	10	62.6849	20.4291				38.8342				62.6849	2.6849		8.05399	9.36517	7.26739
	13039.8	5752.98	-138.128	3.39712	4.04045	2.90961	16	45.1873	17.1957	13.1946			34.5258				45.1873	14.8127		3.39712	4.04045	2.90961
	13034.9	5758.13	-145.946	2.34257	1.49603	1.22245	16	95.9651	10.5556				33.4616				95.9651	35.9651		2.34257	1.49603	1.22245
	13033.3	5749.25	-153.607	6.02287	2.11984	2.60939	16	38.8476	11.8326				22.4943				38.8476	21.1524		6.02287	2.11984	2.60939
	16234.7	12029.4	-122.831	7.07336	5.37536	3.16641	19	37.6433	15.7517	18.9001			25.9212				37.6433	22.3567		7.07336	5.37536	3.16641
	16216.8	12020	-137.712	2.20477	6.31265	5.36227	19	37.8661	25.1008				29.3757				37.8661	22.1339		2.20477	6.31265	5.36227
	16231.9	12018.1	-133.352	3.77214	3.42881	4.66878	19	104.491	15.8479				31.4231				104.491	44.4906		3.77214	3.42881	4.66878
	7747.57	-8007.32	-147.821	7.87226	8.60552	6.14552	20	25.4112	41.6437	31.6005			16.0553				25.4112	34.5888		7.87226	8.60552	6.14552
	7714.44	-8000.02	-138.159	6.50293	4.92558	8.39325	20	96.7901	35.2725				30.7961				96.7901	36.7901		6.50293	4.92558	8.39325
	7707.45	-8016.21	-141.099	7.13927	6.02729	6.46581	20	57.7987	17.8853				24.0248				57.7987	2.20134		7.13927	6.02729	6.46581
	8722.27	-10107.6	103.885	8.68626	5.18021	5.89514	6	27.0921	34.2794	32.6657			15.916				27.0921	32.9079		8.68626	5.18021	5.89514
	8702.91	-10139.4	81.2444	7.75456	5.59744	7.66004	6	50.2872	43.5839				29.533				50.2872	9.71282		7.75456	5.59744	7.66004
	8699.07	-10119.7	81.7256	6.0297	4.33744	5.48972	6	102.621	20.1338				37.7346				102.621	42.6207		6.0297	4.33744	5.48972
	10942.9	11108.6	93.0494	5.77606	3.87038	2.48701	7	23.7027	26.7739	20.987			26.1383				23.7027	36.2973		5.77606	3.87038	2.48701
	10921	11096.6	87.1474	4.96797	4.62218	5.28162	7	84.0171	25.5838				22.9229				84.0171	24.0171		4.96797	4.62218	5.28162
	10917.6	11100.4	96.4643	4.37544	5.84153	3.3042	7	72.2802	10.6032				18.4288				72.2802	12.2802		4.37544	5.84153	3.3042
	10438.6	-3515.11	94.3899	8.79019	9.63861	6.20298	8	59.9614	49.4017	38.8342			38.4571				59.9614	0.0386016		8.79019	9.63861	6.20298
	10437.2	-3506.01	72.3654	5.73372	5.76185	8.56008	8	90.736	23.8688				20.0817				90.736	30.736		5.73372	5.76185	8.56008
	10480.4	-3504.82	70.148	4.12821	3.65109	8.4068	8	29.3026	43.2322				12.8783				29.3026	30.6974		4.12821	3.65109	8.4068
	9117.99	-890.411	387.818	13.8535	13.2637	11.567	9	73.0042	34.1398	34.5258			10.7987				73.0042	13.0042		13.8535	13.2637	11.567
	9103.7	-908.108	407.743	6.31987	14.405	4.73942	9	56.6102	30.2378				23.1674				56.6102	3.38977		6.31987	14.405	4.73942
	9127.18	-922.282	379.733	9.07539	11.6895	9.0746	9	50.3856	39.1998				25.2265				50.3856	9.6144		9.07539	11.6895	9.0746
	10647.3	-9265.12	87.464	5.74737	6.09009	3.3705	13	48.0446	42.5507	33.4616			17.3162				48.0446	11.9554		5.74737	6.09009	3.3705
	10626.3	-9279.58	93.2447	8.84727	5.28956	5.37298	13	93.9549	26.1573				16.8964				93.9549	33.9549		8.84727	5.28956	5.37298
	10634	-9302.99	73.3521	6.15374	5.99421	8.18424	13	38.0005	31.6768				37.2481				38.0005	21.9995		6.15374	5.99421	8.18424
	6577.98	1102.32	66.7978	5.84053	5.56133	3.89787	16	32.6635	25.4187	22.4943			30.0736				32.6635	27.3365		5.84053	5.56133	3.89787
	6563.64	1081.99	55.6573	4.92493	5.83268	3.51981	16	67.2709	27.2568				28.2014				67.2709	7.27092		4.92493	5.83268	3.51981
	6555.12	1092.95	60.8079	3.69202	5.88661	5.12514	16	80.0655	14.8074				25.7759				80.0655	20.0655		3.69202	5.88661	5.12514
	10507.6	2686.02	106.705	5.14558	3.54672	3.69077	19	48.3082	35.5444	25.9212			24.6175				48.3082	11.6918		5.14558	3.54672	3.69077
	10519.6	2681.22	99.1703	3.05403	2.54563	3.55294	19	108.076	14.9706				30.3168				108.076	48.0759		3.05403	2.54563	3.55294
	10519.1	2654.16	95.9682	8.70745	5.89942	6.98423	19	23.6159	27.2487				23.0004				23.6159	36.3841		8.70745	5.89942	6.98423
													19.0698				42.7787	17.2213		10.2569	11.5315	9.43495
													16.2551				98.1996	38.1996		6.23499	7.60383	7.55029
																	39.0216	20.9784		4.81588	5.25573	5.24647
	Cell #2																53.1318	6.86824		8.02199	2.988	2.77946
	x	y	z	stdev x	stdev y	stdev z	DBSCAN ID	Inter-blade angle	Inter-blade distance	Average inter-blade distance							111.924	51.9239		5.05024	4.45955	3.48626
	6838.46	-20926	-12.8954	10.2569	11.5315	9.43495	1	42.7787	37.7197	29.3757							14.9444	45.0556		7.0367	8.6954	10.3983
	6816.1	-20923.3	-21.1563	6.23499	7.60383	7.55029	1	98.1996	23.9912								47.7737	12.2263		5.88059	4.70502	4.22452
	6803.78	-20933.8	-0.278474	4.81588	5.25573	5.24647	1	39.0216	26.4163								50.9396	9.06043		6.40335	4.60481	4.46078
	4433.04	-20153.4	-342.074	8.02199	2.988	2.77946	3	53.1318	44.1377	31.4231							81.2867	21.2867		3.56813	2.79446	3.47086
	4430.43	-20142.7	-346.996	5.05024	4.45955	3.48626	3	111.924	12.0882								25.5105	34.4895		5.86728	3.92082	4.52838
	4393.25	-20134.7	-345.874	7.0367	8.6954	10.3983	3	14.9444	38.0434								82.1802	22.1802		6.94065	7.20345	4.67372
	4341.75	-19528.5	-361.11	5.88059	4.70502	4.22452	7	47.7737	14.8441	16.0553							72.3093	12.3093		5.26323	5.51523	4.27782
	4340.32	-19544.4	-372.06	6.40335	4.60481	4.46078	7	50.9396	19.2935								44.4052	15.5948		6.45551	6.93656	4.81351
	4336.49	-19542.2	-358.735	3.56813	2.79446	3.47086	7	81.2867	14.0285								47.0645	12.9355		3.92631	5.05595	7.35072
	6786.41	-19952.2	261.688	5.86728	3.92082	4.52838	13	25.5105	38.6706	30.7961							88.5304	28.5304		3.99894	7.96026	7.82395
	6774.83	-19917.3	257.513	6.94065	7.20345	4.67372	13	82.1802	37.0638								44.4997	15.5003		3.05049	5.24467	4.52626
	6769.91	-19919.2	273.301	5.26323	5.51523	4.27782	13	72.3093	16.6537								56.791	3.20899		5.25868	2.72479	4.41824
																	78.7093	18.7093		5.06257	4.97692	6.50335
																	53.4026	6.59739		8.44311	5.29982	10.1631
																	92.5818	32.5818		6.42692	5.63713	4.84642
	Cell #3																34.0156	25.9844		6.12097	7.10486	5.75138
	x	y	z	stdev x	stdev y	stdev z	DBSCAN ID	Inter-blade angle	Inter-blade distance	Average inter-blade distance							83.111	23.111		6.06669	11.986	6.00248
	-17618.9	4249.1	-148.588	6.45551	6.93656	4.81351	14	44.4052	21.5872	24.0248							38.1279	21.8721		4.54725	5.19881	5.89752
	-17615.4	4223.87	-163.893	3.92631	5.05595	7.35072	14	47.0645	29.7082								58.7611	1.2389		7.62451	5.86238	8.27581
	-17605.2	4241.94	-163.647	3.99894	7.96026	7.82395	14	88.5304	20.779								43.9782	16.0218		14.4081	6.85106	11.1189
	-14865.5	5424.7	307.546	3.05049	5.24467	4.52626	23	44.4997	15.914	15.916							80.8842	20.8842		7.30902	9.89902	3.44266
	-14853.8	5429.7	293.917	5.25868	2.72479	4.41824	23	56.791	18.6467								55.1376	4.86237		6.0345	5.65168	3.00022
	-14852.6	5418.46	300.701	5.06257	4.97692	6.50335	23	78.7093	13.1873								41.1725	18.8275		5.88228	8.9863	5.26353
	-12953.1	4059.69	-154.949	8.44311	5.29982	10.1631	36	53.4026	37.6193	29.533							65.2977	5.29768		8.42645	6.82047	5.22887
	-12951.1	4075.95	-142.617	6.42692	5.63713	4.84642	36	92.5818	20.4978								73.5298	13.5298		9.2118	7.01115	5.92789
	-12923.3	4082.63	-153.245	6.12097	7.10486	5.75138	36	34.0156	30.4817								44.8727	15.1273		7.67368	7.75159	8.05097
	-16463.4	10417.7	65.6178	6.06669	11.986	6.00248	43	83.111	27.9517	37.7346							69.1557	9.15572		3.23512	3.57555	7.11624
	-16457.4	10386.3	88.2292	4.54725	5.19881	5.89752	43	38.1279	39.1969								65.9715	5.97153		5.80146	6.11001	6.08184
	-16467.5	10399.1	45.166	7.62451	5.86238	8.27581	43	58.7611	46.0551								81.1402	21.1402		4.9663	5.93285	4.67126
	-16964.6	9892.81	-86.4714	14.4081	6.85106	11.1189	45	43.9782	30.6974	26.1383							34.5693	25.4307		5.61922	3.47377	7.36576
	-16964.2	9884.07	-63.0081	7.30902	9.89902	3.44266	45	80.8842	25.0419								64.2905	4.29047		7.33097	10.4493	5.99397
	-16961.5	9906.22	-59.0275	6.0345	5.65168	3.00022	45	55.1376	22.6758								70.0977	10.0977		6.75818	7.7575	6.51861
	-15593.7	12421.4	-57.8511	5.88228	8.9863	5.26353	51	41.1725	24.6238	22.9229							37.8508	22.1492		7.34716	5.31865	3.93022
	-15618.7	12428.3	-60.8889	8.42645	6.82047	5.22887	51	65.2977	26.1076								72.0515	12.0515		7.75798	4.10566	4.31686
	-15615.7	12410.5	-60.473	9.2118	7.01115	5.92789	51	73.5298	18.0374								56.4904	3.50963		3.15207	2.59856	3.90993
	-13707.9	5821.49	-21.8606	7.67368	7.75159	8.05097	53	44.8727	20.5965	18.4288							69.3811	9.38109		3.44159	5.82854	3.83726
	-13719.7	5809.75	-31.8848	3.23512	3.57555	7.11624	53	69.1557	19.4111								54.1285	5.87146		4.1965	5.75471	4.8571
	-13722.2	5824.1	-36.5369	5.80146	6.11001	6.08184	53	65.9715	15.2788								59.355	0.645022		2.4304	4.45634	5.56956
	-15933.4	13707.2	-185.446	4.9663	5.93285	4.67126	57	81.1402	26.4186	38.4571							57.475	2.52504		3.40867	4.12385	2.76223
	-15919.1	13738.4	-210.666	5.61922	3.47377	7.36576	57	34.5693	42.616								63.1701	3.17006		5.13779	0.225646	1.72183
	-15936.9	13727.8	-169.238	7.33097	10.4493	5.99397	57	64.2905	46.3369								26.7855	33.2145		6.6609	6.28455	5.59641
	-14577.9	6488.12	-241.709	6.75818	7.7575	6.51861	64	70.0977	14.3406	20.0817							72.4039	12.4039		5.86896	3.02826	5.59439
	-14585.3	6496.54	-261.774	7.34716	5.31865	3.93022	64	37.8508	22.9663								80.8106	20.8106		5.14853	4.36301	4.10019
	-14576.2	6502.35	-241.518	7.75798	4.10566	4.31686	64	72.0515	22.9383								25.3379	34.6621		7.38439	7.03761	6.21324
	-10334.5	7871.53	-276.784	3.15207	2.59856	3.90993	73	56.4904	13.9251	12.8783							58.8252	1.17478		4.96385	4.14517	3.78237
	-10338.1	7863.68	-268.502	3.44159	5.82854	3.83726	73	69.3811	11.9912								95.8368	35.8368		2.97786	2.81368	4.93316
	-10330.4	7858.21	-277.005	4.1965	5.75471	4.8571	73	54.1285	12.7185								93.4407	33.4407		5.94788	4.04459	7.30088
	-17448.2	12869.4	-344.262	2.4304	4.45634	5.56956	75	59.355	9.64284	10.7987							49.0243	10.9757		5.88913	2.75786	8.40649
	-17437.5	12864.4	-343.852	3.40867	4.12385	2.76223	75	57.475	11.834								37.535	22.465		5.50965	5.46677	4.90962
	-17440.3	12874.9	-343.81	5.13779	0.225646	1.72183	75	63.1701	10.9191								41.8205	18.1795		8.12981	10.3548	13.7705
	-14044	2645.07	-168.566	6.6609	6.28455	5.59641	79	26.7855	27.7658	23.1674							26.1409	33.8591		6.05578	4.11278	1.52174
	-14057.8	2669.02	-160.939	5.86896	3.02826	5.59439	79	72.4039	28.7128								112.039	52.0387		8.4601	7.35843	8.97349
	-14062.7	2659.26	-153.855	5.14853	4.36301	4.10019	79	80.8106	13.0238								23.5934	36.4066		6.7042	6.39842	4.27612
																	87.4497	27.4497		5.09075	4.99103	3.80513
																	68.9568	8.95683		4.18611	5.10786	3.13583
																	20.3047	39.6953		7.70228	8.11776	5.59602
																	57.8661	2.13393		3.97936	5.99779	6.96332
	Cell #4																101.829	41.8292		8.34176	5.02233	6.34678
	x	y	z	stdev x	stdev y	stdev z	DBSCAN ID	Inter-blade angle	Inter-blade distance	Average inter-blade distance							93.4057	33.4057		5.52695	6.7754	6.63104
	13798.5	4222.65	-78.2618	7.38439	7.03761	6.21324	3	25.3379	28.1997	25.2265							30.7558	29.2442		7.89105	7.87736	17.8939
	13815.2	4250.83	-84.0451	4.96385	4.14517	3.78237	3	58.8252	33.2796								55.8385	4.16154		5.88089	4.88897	7.54887
	13805.9	4249.42	-73.4124	2.97786	2.81368	4.93316	3	95.8368	14.2002								87.847	27.847		4.89446	5.89574	4.82963
	11926.7	1275.7	206.807	5.94788	4.04459	7.30088	10	93.4407	16.6173	17.3162							52.7739	7.22607		10.8133	3.81288	2.78813
	11936	1285.33	205.194	5.88913	2.75786	8.40649	10	49.0243	13.4944								39.3791	20.6209		6.6197	6.42014	6.58732
	11923.7	1280.23	222.518	5.50965	5.46677	4.90962	10	37.535	21.837								22.9177	37.0823		5.30387	5.03512	4.92214
																	75.9856	15.9856		3.13728	7.01341	4.59555
																	81.0967	21.0967		4.66458	5.78982	4.2317
																	39.6705	20.3295		5.52412	4.3643	6.93121
																	119.292	59.2919		5.29068	5.97316	3.72492
	Cell #5																21.0375	38.9625		3.29566	4.81925	2.6722
	x	y	z	stdev x	stdev y	stdev z	DBSCAN ID	Inter-blade angle	Inter-blade distance	Average inter-blade distance							91.0282	31.0282		4.75223	4.78548	5.48863
	33618.5	8547.61	56.4403	8.12981	10.3548	13.7705	1	41.8205	11.2081	16.8964							52.8015	7.19851		7.95038	7.29565	7.78937
	33623.2	8567.61	47.3463	6.05578	4.11278	1.52174	1	26.1409	22.4684								36.1703	23.8297		7.48081	5.01092	4.77401
	33622.5	8557.14	60.7395	8.4601	7.35843	8.97349	1	112.039	17.0125								29.509	30.491		6.64272	8.55171	5.53665
	32897.7	8214.33	83.564	6.7042	6.39842	4.27612	8	23.5934	47.8405	37.2481							96.9037	36.9037		6.38969	2.9511	6.46993
	32906.3	8251.31	59.9291	5.09075	4.99103	3.80513	8	87.4497	44.7314								53.5874	6.41263		7.92407	2.76537	3.21523
	32892.9	8245.44	47.5358	4.18611	5.10786	3.13583	8	68.9568	19.1724								32.1427	27.8573		4.59147	2.37817	6.06835
	30655	9992.45	-131.496	7.70228	8.11776	5.59602	12	20.3047	35.4497	30.0736							88.9209	28.9209		11.029	4.39225	3.36767
	30681	9961.78	-124.254	3.97936	5.99779	6.96332	12	57.8661	40.8989								58.9364	1.06358		9.31305	4.50202	5.10879
	30667.6	9961.03	-120.971	8.34176	5.02233	6.34678	12	101.829	13.8723
	33978.3	8073.49	216.85	5.52695	6.7754	6.63104	16	93.4057	19.2591	28.2014
	33988.9	8066.38	190.653	7.89105	7.87736	17.8939	16	30.7558	29.1431
	33962.5	8082.09	209.862	5.88089	4.88897	7.54887	16	55.8385	36.2022
	34758.4	6805.87	339.529	4.89446	5.89574	4.82963	17	87.847	25.8079	25.7759
	34739.9	6804.33	345.622	10.8133	3.81288	2.78813	17	52.7739	19.5792
	34751.1	6795.64	317.001	6.6197	6.42014	6.58732	17	39.3791	31.9406
	25025.9	8438.92	-295.269	5.30387	5.03512	4.92214	18	22.9177	30.6333	24.6175
	25004.2	8459.45	-303.901	3.13728	7.01341	4.59555	18	75.9856	31.077
	25011.9	8459.3	-313.329	4.66458	5.78982	4.2317	18	81.0967	12.1423
	30696.6	6638.76	180.941	5.52412	4.3643	6.93121	19	39.6705	42.5045	30.3168
	30708.1	6639.67	168.127	5.29068	5.97316	3.72492	19	119.292	17.2369
	30698.8	6635.55	138.616	3.29566	4.81925	2.6722	19	21.0375	31.2091
	30389.2	6663.87	16.3702	4.75223	4.78548	5.48863	23	91.0282	23.2126	23.0004
	30373.9	6661.56	22.7788	7.95038	7.29565	7.78937	23	52.8015	16.6847
	30380.5	6672.92	-3.18872	7.48081	5.01092	4.77401	23	36.1703	29.104
	35296	8901.43	41.9597	6.64272	8.55171	5.53665	25	29.509	24.9145	19.0698
	35278.4	8899.67	51.4486	6.38969	2.9511	6.46993	25	96.9037	20.0556
	35277.6	8911.15	55.5848	7.92407	2.76537	3.21523	25	53.5874	12.2392
	32588.9	8103.98	304.092	4.59147	2.37817	6.06835	26	32.1427	20.7702	16.2551
	32588.1	8107.8	287.691	11.029	4.39225	3.36767	26	88.9209	16.8587
	32586.5	8097.22	284.604	9.31305	4.50202	5.10879	26	58.9364	11.1363

## Sheet: GMM_TCOK 670
	Cell #1																							Median values
	x	y	z	stdev x	stdev y	stdev z	DBSCAN ID	Inter-blade angle	Inter-blade distance	Average inter-blade distance			All avg inter-blade distances	mean/stdev	n =		All Inter-blade angles	Inter-blade angles -60 degrees		stdev x	stdev y	stdev z		stdev x	stdev y	stdev z
	-12307.8	563.338	-174.717	6.83889	6.53257	14.3515	1	64.7175	20.7707	23.8448			23.8448	17.8	35		64.7175	4.71754		6.83889	6.53257	14.3515		5.29	5	4.67
	-12302	568.172	-198.725	5.73891	5.73685	4.81093	1	47.0844	25.1552				20.0073	4.2			47.0844	12.9156		5.73891	5.73685	4.81093
	-12292.2	576.877	-176.758	7.46314	5.00485	10.1885	1	68.1981	25.6085				15.2081				68.1981	8.19808		7.46314	5.00485	10.1885
	-9019.27	-2693.69	-197.123	8.05194	8.2282	7.62841	18	40.4501	26.7327	20.0073			14.661				40.4501	19.5499		8.05194	8.2282	7.62841
	-9017.4	-2685.06	-185.156	9.34479	7.74438	3.4399	18	106.552	14.8714				19.0575				106.552	46.5517		9.34479	7.74438	3.4399
	-9020.62	-2695.75	-170.504	10.0565	6.65092	2.70532	18	32.9981	18.4178				14.9942				32.9981	27.0019		10.0565	6.65092	2.70532
	-10064.2	1017.36	-135.336	6.53465	4.78018	5.07466	19	70.7032	15.4891	15.2081			14.8851				70.7032	10.7032		6.53465	4.78018	5.07466
	-10060.2	1006.9	-127.829	6.08695	4.42038	5.60148	19	60.7835	13.4812				19.4952				60.7835	0.783507		6.08695	4.42038	5.60148
	-10066.9	1020.2	-120.346	7.23203	6.86549	3.40739	19	48.5133	16.6541				23.0958				48.5133	11.4867		7.23203	6.86549	3.40739
	-11436.4	-3232.33	-196.641	5.74123	5.76603	5.46341	24	43.2937	13.3618	14.661			17.9917				43.2937	16.7063		5.74123	5.76603	5.46341
	-11432.6	-3219.85	-210.27	3.80342	2.97612	1.82098	24	46.3552	18.8645				22.3088				46.3552	13.6448		3.80342	2.97612	1.82098
	-11426.2	-3226.99	-203.449	4.21395	2.42784	8.17135	24	90.3511	11.7566				19.5043				90.3511	30.3511		4.21395	2.42784	8.17135
	-11729.6	-540.762	-77.3458	8.52552	5.55045	5.85229	26	68.2992	16.7106	19.0575			26.4535				68.2992	8.2992		8.52552	5.55045	5.85229
	-11738.5	-557.905	-73.1122	7.23938	6.93096	4.26129	26	49.9661	19.7741				13.8062				49.9661	10.0339		7.23938	6.93096	4.26129
	-11719	-553.649	-78.741	4.16193	4.8637	4.69415	26	61.7347	20.6877				14.3569				61.7347	1.73473		4.16193	4.8637	4.69415
	-11457.3	3726.73	-215.922	6.50748	7.06161	3.3913	28	33.9389	19.9761	14.9942			12.5322				33.9389	26.0611		6.50748	7.06161	3.3913
	-11455.4	3716.2	-207.671	3.67289	7.32862	3.60336	28	106.136	13.5047				18.4753				106.136	46.1358		3.67289	7.32862	3.60336
	-11465.9	3713.38	-203.802	2.19525	4.76077	5.36849	28	39.9253	11.5019				15.209				39.9253	20.0747		2.19525	4.76077	5.36849
	-7147.74	3717.51	-249.809	7.72487	6.80819	3.13523	29	61.258	16.4068	14.8851			19.9118				61.258	1.25797		7.72487	6.80819	3.13523
	-7152.76	3729.35	-249.122	7.44333	4.78844	2.86689	29	70.7608	12.879				17.8165				70.7608	10.7608		7.44333	4.78844	2.86689
	-7141.52	3729.11	-259.602	6.62089	4.7329	3.01291	29	47.9813	15.3695				12.9676				47.9813	12.0187		6.62089	4.7329	3.01291
													14.1025				28.6572	31.3428		4.14556	5.06214	2.94425
													20.4767				83.1102	23.1102		5.96985	5.82083	5.15465
													20.5808				68.2326	8.23262		6.20463	7.6676	4.36092
	Cell #2												22.2674				65.3169	5.31687		9.35181	8.29644	7.32296
	x	y	z	stdev x	stdev y	stdev z	DBSCAN ID	Inter-blade angle	Inter-blade distance	Average inter-blade distance			16.9235				65.748	5.74798		3.58166	6.17763	6.66161
	-1956.59	-26381.7	-82.4345	4.14556	5.06214	2.94425	5	28.6572	24.1773	19.4952			12.9404				48.9351	11.0649		5.28174	4.53669	4.96866
	-1950.61	-26390.9	-62.5712	5.96985	5.82083	5.15465	5	83.1102	22.6745				27.0268				67.7405	7.74047		4.52989	4.76481	5.50318
	-1962.12	-26391.3	-60.9218	6.20463	7.6676	4.36092	5	68.2326	11.6338				16.1102				53.9464	6.05362		7.17732	5.21308	4.72582
	-4491.17	-23148.4	-78.538	9.35181	8.29644	7.32296	13	65.3169	24.46	23.0958			11.2484				58.3131	1.68685		4.24807	5.71959	5.18311
	-4473.43	-23141.7	-84.5066	3.58166	6.17763	6.66161	13	65.748	19.8922				16.5016				70.4284	10.4284		6.74782	7.54899	6.5585
	-4489.99	-23145.4	-102.778	5.28174	4.53669	4.96866	13	48.9351	24.935				13.3419				35.1518	24.8482		5.08616	6.38921	6.32058
	-1462.18	-20945.8	-18.7391	4.52989	4.76481	5.50318	14	67.7405	17.0011	17.9917			25.1139				74.4198	14.4198		3.96834	3.4674	3.45329
	-1462.15	-20928.3	-21.2059	7.17732	5.21308	4.72582	14	53.9464	17.7087				14.1341				70.5889	10.5889		5.28607	6.1661	9.12061
	-1467.53	-20941.4	-34.2551	4.24807	5.71959	5.18311	14	58.3131	19.2652				14.5937				58.8897	1.11028		4.75746	5.12045	4.68988
	-1589.73	-28171.8	-70.4569	6.74782	7.54899	6.5585	25	70.4284	14.7765	22.3088							50.5214	9.47861		4.67079	3.96857	5.63838
	-1582.77	-28197.4	-71.0261	5.08616	6.38921	6.32058	25	35.1518	26.5002								22.389	37.611		5.30584	7.21702	5.13203
	-1591.58	-28177.7	-57.053	3.96834	3.4674	3.45329	25	74.4198	25.6497								82.8816	22.8816		4.48152	4.64304	9.48231
	-5695.04	-21532.9	6.30612	5.28607	6.1661	9.12061	26	70.5889	19.4053	19.5043							74.7294	14.7294		6.67801	4.35678	6.67094
	-5692.72	-21528.3	-10.2047	4.75746	5.12045	4.68988	26	58.8897	17.2956								63.9367	3.93674		4.12051	6.91996	2.19714
	-5687.58	-21548.2	-2.96919	4.67079	3.96857	5.63838	26	50.5214	21.8121								72.5867	12.5867		6.40906	4.46537	5.9759
	-2182.8	-21812.9	-49.2061	5.30584	7.21702	5.13203	31	22.389	33.9589	26.4535							43.4766	16.5234		3.91893	3.58706	4.88134
	-2174.31	-21837.8	-68.7717	4.48152	4.64304	9.48231	31	82.8816	32.7944								56.842	3.15802		4.71146	4.81182	6.32487
	-2184.89	-21834.9	-74.9798	6.67801	4.35678	6.67094	31	74.7294	12.6071								64.4002	4.40015		3.64363	3.38281	7.81098
	-2900.27	-22542	-57.2432	4.12051	6.91996	2.19714	38	63.9367	15.7279	13.8062							58.7579	1.24213		4.23537	4.44991	6.54359
	-2908.77	-22542.8	-63.5514	6.40906	4.46537	5.9759	38	72.5867	10.6128								49.1658	10.8342		6.92957	6.81124	4.44957
	-2903.7	-22528.6	-64.7531	3.91893	3.58706	4.88134	38	43.4766	15.0781								49.4994	10.5006		4.86626	1.81328	3.36135
	-822.062	-24833.4	-72.095	4.71146	4.81182	6.32487	41	56.842	15.0699	14.3569							81.3348	21.3348		6.56733	3.6318	5.30843
	-815.963	-24845.4	-67.995	3.64363	3.38281	7.81098	41	64.4002	14.11								50.7132	9.28683		8.20142	7.06389	6.09944
	-811.935	-24834.2	-60.9615	4.23537	4.44991	6.54359	41	58.7579	13.8908								65.6314	5.63135		5.32773	5.48288	5.73667
	-5855.25	-27890.5	-82.11	6.92957	6.81124	4.44957	49	49.1658	11.5201	12.5322							63.6555	3.65548		7.11369	4.5289	4.38917
	-5859.48	-27877.3	-77.8035	4.86626	1.81328	3.36135	49	49.4994	14.5756								58.8012	1.19877		7.24267	5.67723	4.25883
	-5865.77	-27886.8	-79.2899	6.56733	3.6318	5.30843	49	81.3348	11.5008								56.2557	3.74431		5.46629	4.7007	5.84973
	-5631.55	-18584.4	-117.42	8.20142	7.06389	6.09944	52	50.7132	19.5495	18.4753							64.9431	4.94308		3.49645	5.06607	5.32675
	-5634.71	-18580.9	-98.7864	5.32773	5.48288	5.73667	52	65.6314	19.2145								63.3769	3.37691		5.10169	6.07053	3.50777
	-5634.55	-18597.1	-102.86	7.11369	4.5289	4.38917	52	63.6555	16.6617								80.4175	20.4175		7.39983	6.71853	2.72467
	-2986.22	-22004.3	-59.0151	7.24267	5.67723	4.25883	57	58.8012	14.3834	15.209							36.2056	23.7944		4.58414	3.54996	6.67684
	-2986.81	-21993.2	-70.6311	5.46629	4.7007	5.84973	57	56.2557	16.0422								40.3585	19.6415		4.4858	7.61077	3.57209
	-2974.83	-22002	-67.5155	3.49645	5.06607	5.32675	57	64.9431	15.2015								110.693	50.6928		6.22489	8.83362	3.4737
	-2533.05	-28032.8	-48.9125	5.10169	6.07053	3.50777	68	63.3769	24.0289	19.9118							28.9487	31.0513		3.78165	6.12879	3.71233
	-2526.47	-28045.2	-52.0636	7.39983	6.71853	2.72467	68	80.4175	14.3827								110.157	50.1565		4.80684	3.98809	3.69657
	-2517.66	-28042	-32.9098	4.58414	3.54996	6.67684	68	36.2056	21.3238								36.9618	23.0382		5.25173	4.64206	7.76677
																	32.8816	27.1184		2.84956	2.2743	0.956475
																	73.3011	13.3011		3.39562	3.79475	4.83508
																	42.7231	17.2769		7.44747	8.17629	9.24055
	Cell #3																63.9758	3.9758		4.41399	4.04886	3.95499
	x	y	z	stdev x	stdev y	stdev z	DBSCAN ID	Inter-blade angle	Inter-blade distance	Average inter-blade distance							49.5556	10.4444		5.88102	8.74672	5.6733
	-8661.16	-776.485	-107.653	4.4858	7.61077	3.57209	2	40.3585	24.4208	17.8165							61.5058	1.5058		5.31082	1.73925	3.2386
	-8673.6	-776.407	-106.667	6.22489	8.83362	3.4737	2	110.693	12.484								68.9386	8.93863		8.39653	6.92321	9.85758
	-8679.9	-761.631	-102.691	3.78165	6.12879	3.71233	2	28.9487	16.5446								55.9169	4.08306		3.1041	4.93571	3.65833
	-6729.18	-3838	-120.78	4.80684	3.98809	3.69657	12	110.157	11.4964	12.9676							87.9961	27.9961		5.20392	6.99321	3.89752
	-6726.47	-3847.51	-122.859	5.25173	4.64206	7.76677	12	36.9618	10.1092								36.0869	23.9131		6.04128	6.82189	6.46666
	-6739.23	-3836.29	-126.094	2.84956	2.2743	0.956475	12	32.8816	17.2973								26.876	33.124		4.44896	4.27119	4.94381
	-8796.49	-1829.1	-100.756	3.39562	3.79475	4.83508	20	73.3011	12.1867	14.1025							48.1515	11.8485		5.31523	4.98774	4.6922
	-8792.61	-1815.93	-105.26	7.44747	8.17629	9.24055	20	42.7231	14.4501								104.973	44.9726		5.80144	4.6811	3.55425
	-8805.05	-1821.15	-97.2891	4.41399	4.04886	3.95499	20	63.9758	15.6708								75.8329	15.8329		3.56545	6.26895	4.56445
																	65.0011	5.0011		4.30581	5.87206	3.12893
																	39.166	20.834		6.20785	5.46336	3.41601
																	80.8115	20.8115		3.37977	6.16997	3.44974
	Cell #4																50.6946	9.30536		3.4481	5.44311	3.80694
	x	y	z	stdev x	stdev y	stdev z	DBSCAN ID	Inter-blade angle	Inter-blade distance	Average inter-blade distance							48.4938	11.5062		6.64795	4.22927	3.48957
	-8611.07	7497.25	146.574	5.88102	8.74672	5.6733	2	49.5556	21.7353	20.4767							20.044	39.956		4.04085	5.92222	4.24575
	-8595.08	7511.74	140.05	5.31082	1.73925	3.2386	2	61.5058	22.5368								77.9854	17.9854		5.22918	4.5352	4.9239
	-8589.39	7496.41	145.226	8.39653	6.92321	9.85758	2	68.9386	17.1581								81.9706	21.9706		5.50858	4.18482	5.29187
																	57.2532	2.74676		6.77892	4.54962	4.26187
																	46.9908	13.0092		8.46251	4.98684	2.17756
																	75.756	15.756		5.8197	4.83471	4.66972
	Cell #5																74.391	14.391		5.29004	2.90565	2.22996
	x	y	z	stdev x	stdev y	stdev z	DBSCAN ID	Inter-blade angle	Inter-blade distance	Average inter-blade distance							47.2812	12.7188		4.06149	4.00624	1.95911
	14935.4	838.876	-51.2598	3.1041	4.93571	3.65833	4	55.9169	25.4943	20.5808							58.3279	1.67213		3.6536	2.71449	0.900286
	14943.9	849.757	-56.9921	5.20392	6.99321	3.89752	4	87.9961	14.968								34.8992	25.1008		8.30832	5.95428	6.69776
	14944.6	858.284	-37.5053	6.04128	6.82189	6.46666	4	36.0869	21.2801								69.5469	9.54691		2.76002	3.39649	3.4682
	8801.84	7162.66	-55.7983	4.44896	4.27119	4.94381	13	26.876	22.9773	22.2674							75.5539	15.5539		3.03708	3.75299	2.92462
	8807.02	7176.02	-29.5676	5.31523	4.98774	4.6922	13	48.1515	29.887								30.5172	29.4828		3.25528	3.61853	4.95305
	8807.62	7180.64	-42.7042	5.80144	4.6811	3.55425	13	104.973	13.9377								118.853	58.853		5.21043	3.87809	4.62596
	6619.71	262.357	-91.2332	3.56545	6.26895	4.56445	21	75.8329	18.2698	16.9235							30.6297	29.3703		3.89621	5.14463	2.51798
	6608.47	263.529	-97.221	4.30581	5.87206	3.12893	21	65.0011	12.7933								50.065	9.93503		7.2587	6.01849	6.90151
	6607.52	261.224	-77.6715	6.20785	5.46336	3.41601	21	39.166	19.7076								46.9673	13.0327		6.63624	6.8296	4.28384
	8833.1	4221.5	-82.7283	3.37977	6.16997	3.44974	23	80.8115	11.6776	12.9404							82.9677	22.9677		7.85254	7.23838	6.72694
	8823.73	4221.44	-75.4625	3.4481	5.44311	3.80694	23	50.6946	11.8578								29.2766	30.7234		6.05301	5.29859	6.50882
	8838.69	4220.26	-72.5498	6.64795	4.22927	3.48957	23	48.4938	15.2858								101.736	41.7365		2.30385	2.12522	3.19079
	13226.1	1712.92	-18.6425	4.04085	5.92222	4.24575	26	20.044	34.2919	27.0268							48.9869	11.0131		2.20638	4.6923	2.26065
	13215.5	1724.73	12.2492	5.22918	4.5352	4.9239	26	77.9854	34.754								55.1823	4.81766		7.67948	3.10061	3.48751
	13221	1734.36	7.62587	5.50858	4.18482	5.29187	26	81.9706	12.0345								77.5186	17.5186		1.71022	3.2081	4.31227
	12978.7	-25.7326	-50.6292	6.77892	4.54962	4.26187	33	57.2532	14.0517	16.1102							47.2991	12.7009		3.7572	4.07401	2.93239
	12989.6	-20.1699	-64.4652	8.46251	4.98684	2.17756	33	46.9908	18.4821
	12983.5	-12.5944	-52.0358	5.8197	4.83471	4.66972	33	75.756	15.7969
	10336.9	7565.37	-60.4487	5.29004	2.90565	2.22996	39	74.391	9.63162	11.2484
	10346.9	7565.52	-65.8155	4.06149	4.00624	1.95911	39	47.2812	11.3007
	10337.5	7556.88	-64.9694	3.6536	2.71449	0.900286	39	58.3279	12.8129
	12359.4	2234.34	-44.1983	8.30832	5.95428	6.69776	45	34.8992	18.423	16.5016
	12375.9	2224.98	-46.4844	2.76002	3.39649	3.4682	45	69.5469	19.1014
	12375.4	2234.78	-53.3498	3.03708	3.75299	2.92462	45	75.5539	11.9804
	7139.76	1534.2	245.716	3.25528	3.61853	4.95305	52	30.5172	18.6457	13.3419
	7148.45	1539.42	249.433	5.21043	3.87809	4.62596	52	118.853	10.7971
	7153.9	1546.11	243.307	3.89621	5.14463	2.51798	52	30.6297	10.583
	13456.2	2637.77	2.67695	7.2587	6.01849	6.90151	55	50.065	22.1723	25.1139
	13436.8	2660.5	-0.02348	6.63624	6.8296	4.28384	55	46.9673	30.0308
	13449.3	2652.53	17.7157	7.85254	7.23838	6.72694	55	82.9677	23.1387
	6248.46	4458.82	140.383	6.05301	5.29859	6.50882	74	29.2766	18.8966	14.1341
	6241.1	4457.22	152.215	2.30385	2.12522	3.19079	74	101.736	14.024
	6232.82	4461.57	150.634	2.20638	4.6923	2.26065	74	48.9869	9.48162
	9443.09	1184.75	277.573	7.67948	3.10061	3.48751	75	55.1823	17.2329	14.5937
	9438.73	1174.91	282.628	1.71022	3.2081	4.31227	75	77.5186	11.8892
	9429.09	1184.76	287.62	3.7572	4.07401	2.93239	75	47.2991	14.659
