# Supplementary material for: Direct observation of the conformational states of PIEZO1
Source: Nature. 2023 Aug 16;620(7976):1117–25. doi: 10.1038/s41586-023-06427-4 (PMC10468401; doi:10.1038/s41586-023-06427-4)
Supplement: Supplementary file 7 — Source Data Fig. 4 [file 41586_2023_6427_MOESM7_ESM.xlsx]

## Sheet: Figure Data
Inter-blade distances (Fig. 4b)			Projected area (Fig. 4c)				Maximal whole cell current (Fig. 4e)					Δ Inter-blade distances Yoda1 (Fig. 4f)
TCO*K 103 Isotonic	TCO*K 103 120 mOsm		Piezo1 AlphaFold II Q103	TCO*K 103 Isotonic	TCO*K 103 120 mOsm		120 mOsm		Yoda1			TCO*K 103	TCO*K 103 + Yoda1	TCO*K 670	TCO*K 670 + Yoda1
29.1179	33.5948		410.54	1100.36	2108.48		-	+	-	+		29.1179	30.0413	23.8448	15.121
25.0074	28.9296			879.26	912.23		12	3926	19.2	2215.6		25.0074	26.3541	20.0073	17.9275
21.7012	34.759			499.44	1466.78		5	1610	14	2470.1		21.7012	23.9333	15.2081	20.4558
42.9891	25.82			2533.32	849.04		10	2728	6.7	830.4		13.1946	43.4194	14.661	16.7288
13.1946	18.4261			234.77	427.63		35	2683				18.9001	23.1013	19.0575	21.5155
18.9001	25.4042			517.21	1192.07		65	3615				31.6005	19.8257	14.9942	15.8975
31.6005	39.2603			1381.34	1652.77							32.6657	21.3314	14.8851	15.3585
29.1179	43.5599			1100.36	2748.65							20.987	19.1608	19.4952	23.4583
25.0074	40.0161			879.26	1758.95							38.8342	20.6056	23.0958	20.2141
21.7012	31.0075			499.44	1050.15							34.5258	14.032	17.9917	23.5038
42.9891	40.1782			2533.32	2656.09							33.4616	22.2593	22.3088	22.5316
13.1946	44.003			234.77	2282.57							22.4943	28.7736	19.5043	18.5798
18.9001	30.1606			517.21	1184.83							25.9212	25.6075	26.4535	15.0722
31.6005	50.7528			1381.34	2821.57							29.3757	21.0104	13.8062	18.5917
29.3757				1140.65								31.4231	29.9368	14.3569	24.3289
31.4231				1777.92								16.0553	24.7772	12.5322	17.2994
16.0553				287.03								30.7961	21.9786	18.4753	20.9385
30.7961				1196.65								24.0248	25.4832	15.209	20.2814
24.0248				682.84								15.916	23.9493	19.9118	21.0392
15.916				284.14								29.533	16.8661	17.8165	21.9168
29.533				1113.77								37.7346	37.867	12.9676	24.4051
37.7346				1609.7								26.1383	27.1201	14.1025	18.3656
26.1383				759.16								22.9229	23.7618	20.4767
22.9229				576.98								18.4288	32.5572	20.5808
18.4288				381.48								38.4571	31.4667	22.2674
38.4571				1702.65								20.0817	14.7864	16.9235
20.0817				428.99								12.8783	27.3423	12.9404
41.0429				2979.92								10.7987	27.6722	27.0268
12.8783				173.86								23.1674	29.6806	16.1102
10.7987				102.73								25.2265	35.7808	11.2484
23.1674				666.39								17.3162	36.6999	16.5016
25.2265				853.19								16.8964	30.6105	13.3419
17.3162				380.48								37.2481	23.6142	25.1139
16.8964				508.29								30.0736	33.7759	14.1341
37.2481				1801.12								28.2014	32.9904	14.5937
42.4341				2811.59								25.7759	15.9202
30.0736				1376.4								24.6175	24.3962
28.2014				1113.97								30.3168	26.316
25.7759				825.07								23.0004	42.072
24.6175				782.93								19.0698	18.9837
30.3168				1865.47								16.2551	20.1037
23.0004				666.99									24.1763
19.0698				494.67									32.5421
16.2551				338.94									29.9528
													28.5605
													22.9566
													28.1398
													22.8569
													13.749
													25.988
													29.9911
													30.6353
													28.4256
													30.1834
													27.4212
													24.2878
													16.152
													22.9211
													20.2987
													32.6618
													24.6655
													38.8381
													30.2142
													34.3898
													32.441
													34.2752
													34.729
													34.7258
													36.0049

## Sheet: GMM_TCO K 103 NN_60
	Cell #1
	x	y	z	stdev x	stdev y	stdev z	DBSCAN ID	Inter-blade angle	Inter-blade distance	Average inter-blade distance			All avg inter-blade distances	mean/stdev	n =
	12302.7	-3212.35	-6.66965	6.60959	5.78729	7.31683	1	94.7886	23.4996	29.1179			29.1179	25.7	44
	12323.2	-3212.3	-23.6904	7.40338	6.38593	13.6935	1	38.8897	26.6072				25.0074	8.6
	12294.2	-3233.27	-13.1936	9.47363	7.68353	8.23397	1	46.3217	37.2469				21.7012
	11246.3	3043.59	-102.065	3.54672	4.89577	5.90158	8	40.284	32.8253	25.0074			42.9891
	11251.9	3049.41	-120.93	4.82162	8.96505	4.9851	8	101.169	20.5105				13.1946
	11238.1	3038.2	-133.389	5.07706	7.4827	4.08333	8	38.5469	21.6865				18.9001
	14352.6	2359.28	-119.778	7.39372	7.784	7.58656	10	54.2327	22.4852	21.7012			31.6005
	14359.1	2338.8	-114.155	9.24508	10.4778	6.1843	10	63.0824	22.1894				29.1179
	14370.6	2348.49	-127.952	8.05399	9.36517	7.26739	10	62.6849	20.4291				25.0074
	12902.2	9515.58	-47.852	29.0887	8.95098	13.2848	13	45.6306	42.5798	42.9891			21.7012
	12952.2	9527.72	-53.0289	7.37597	3.09164	2.40984	13	48.5667	51.7368				42.9891
	12930.4	9521.58	-79.2099	27.0575	12.297	7.2065	13	85.8027	34.6507				13.1946
	13039.8	5752.98	-138.128	3.39712	4.04045	2.90961	16	45.1873	17.1957	13.1946			18.9001
	13034.9	5758.13	-145.946	2.34257	1.49603	1.22245	16	95.9651	10.5556				31.6005
	13033.3	5749.25	-153.607	6.02287	2.11984	2.60939	16	38.8476	11.8326				29.3757
	16234.7	12029.4	-122.831	7.07336	5.37536	3.16641	19	37.6433	15.7517	18.9001			31.4231
	16216.8	12020	-137.712	2.20477	6.31265	5.36227	19	37.8661	25.1008				16.0553
	16231.9	12018.1	-133.352	3.77214	3.42881	4.66878	19	104.491	15.8479				30.7961
	7747.57	-8007.32	-147.821	7.87226	8.60552	6.14552	20	25.4112	41.6437	31.6005			24.0248
	7714.44	-8000.02	-138.159	6.50293	4.92558	8.39325	20	96.7901	35.2725				15.916
	7707.45	-8016.21	-141.099	7.13927	6.02729	6.46581	20	57.7987	17.8853				29.533
	12302.7	-3212.35	-6.66965	6.60959	5.78729	7.31683	1	94.7886	23.4996	29.1179			37.7346
	12323.2	-3212.3	-23.6904	7.40338	6.38593	13.6935	1	38.8897	26.6072				26.1383
	12294.2	-3233.27	-13.1936	9.47363	7.68353	8.23397	1	46.3217	37.2469				22.9229
	11246.3	3043.59	-102.065	3.54672	4.89577	5.90158	8	40.284	32.8253	25.0074			18.4288
	11251.9	3049.41	-120.93	4.82162	8.96505	4.9851	8	101.169	20.5105				38.4571
	11238.1	3038.2	-133.389	5.07706	7.4827	4.08333	8	38.5469	21.6865				20.0817
	14352.6	2359.28	-119.778	7.39372	7.784	7.58656	10	54.2327	22.4852	21.7012			41.0429
	14359.1	2338.8	-114.155	9.24508	10.4778	6.1843	10	63.0824	22.1894				12.8783
	14370.6	2348.49	-127.952	8.05399	9.36517	7.26739	10	62.6849	20.4291				10.7987
	12902.2	9515.58	-47.852	29.0887	8.95098	13.2848	13	45.6306	42.5798	42.9891			23.1674
	12952.2	9527.72	-53.0289	7.37597	3.09164	2.40984	13	48.5667	51.7368				25.2265
	12930.4	9521.58	-79.2099	27.0575	12.297	7.2065	13	85.8027	34.6507				17.3162
	13039.8	5752.98	-138.128	3.39712	4.04045	2.90961	16	45.1873	17.1957	13.1946			16.8964
	13034.9	5758.13	-145.946	2.34257	1.49603	1.22245	16	95.9651	10.5556				37.2481
	13033.3	5749.25	-153.607	6.02287	2.11984	2.60939	16	38.8476	11.8326				42.4341
	16234.7	12029.4	-122.831	7.07336	5.37536	3.16641	19	37.6433	15.7517	18.9001			30.0736
	16216.8	12020	-137.712	2.20477	6.31265	5.36227	19	37.8661	25.1008				28.2014
	16231.9	12018.1	-133.352	3.77214	3.42881	4.66878	19	104.491	15.8479				25.7759
	7747.57	-8007.32	-147.821	7.87226	8.60552	6.14552	20	25.4112	41.6437	31.6005			24.6175
	7714.44	-8000.02	-138.159	6.50293	4.92558	8.39325	20	96.7901	35.2725				30.3168
	7707.45	-8016.21	-141.099	7.13927	6.02729	6.46581	20	57.7987	17.8853				23.0004
													19.0698
													16.2551
	Cell #2
	x	y	z	stdev x	stdev y	stdev z	DBSCAN ID	Inter-blade angle	Inter-blade distance	Average inter-blade distance
	6838.46	-20926	-12.8954	10.2569	11.5315	9.43495	1	42.7787	37.7197	29.3757
	6816.1	-20923.3	-21.1563	6.23499	7.60383	7.55029	1	98.1996	23.9912
	6803.78	-20933.8	-0.278474	4.81588	5.25573	5.24647	1	39.0216	26.4163
	4433.04	-20153.4	-342.074	8.02199	2.988	2.77946	3	53.1318	44.1377	31.4231
	4430.43	-20142.7	-346.996	5.05024	4.45955	3.48626	3	111.924	12.0882
	4393.25	-20134.7	-345.874	7.0367	8.6954	10.3983	3	14.9444	38.0434
	4341.75	-19528.5	-361.11	5.88059	4.70502	4.22452	7	47.7737	14.8441	16.0553
	4340.32	-19544.4	-372.06	6.40335	4.60481	4.46078	7	50.9396	19.2935
	4336.49	-19542.2	-358.735	3.56813	2.79446	3.47086	7	81.2867	14.0285
	6786.41	-19952.2	261.688	5.86728	3.92082	4.52838	13	25.5105	38.6706	30.7961
	6774.83	-19917.3	257.513	6.94065	7.20345	4.67372	13	82.1802	37.0638
	6769.91	-19919.2	273.301	5.26323	5.51523	4.27782	13	72.3093	16.6537
	Cell #3
	x	y	z	stdev x	stdev y	stdev z	DBSCAN ID	Inter-blade angle	Inter-blade distance	Average inter-blade distance
	-17618.9	4249.1	-148.588	6.45551	6.93656	4.81351	14	44.4052	21.5872	24.0248
	-17615.4	4223.87	-163.893	3.92631	5.05595	7.35072	14	47.0645	29.7082
	-17605.2	4241.94	-163.647	3.99894	7.96026	7.82395	14	88.5304	20.779
	-14865.5	5424.7	307.546	3.05049	5.24467	4.52626	23	44.4997	15.914	15.916
	-14853.8	5429.7	293.917	5.25868	2.72479	4.41824	23	56.791	18.6467
	-14852.6	5418.46	300.701	5.06257	4.97692	6.50335	23	78.7093	13.1873
	-12953.1	4059.69	-154.949	8.44311	5.29982	10.1631	36	53.4026	37.6193	29.533
	-12951.1	4075.95	-142.617	6.42692	5.63713	4.84642	36	92.5818	20.4978
	-12923.3	4082.63	-153.245	6.12097	7.10486	5.75138	36	34.0156	30.4817
	-16463.4	10417.7	65.6178	6.06669	11.986	6.00248	43	83.111	27.9517	37.7346
	-16457.4	10386.3	88.2292	4.54725	5.19881	5.89752	43	38.1279	39.1969
	-16467.5	10399.1	45.166	7.62451	5.86238	8.27581	43	58.7611	46.0551
	-16964.6	9892.81	-86.4714	14.4081	6.85106	11.1189	45	43.9782	30.6974	26.1383
	-16964.2	9884.07	-63.0081	7.30902	9.89902	3.44266	45	80.8842	25.0419
	-16961.5	9906.22	-59.0275	6.0345	5.65168	3.00022	45	55.1376	22.6758
	-15593.7	12421.4	-57.8511	5.88228	8.9863	5.26353	51	41.1725	24.6238	22.9229
	-15618.7	12428.3	-60.8889	8.42645	6.82047	5.22887	51	65.2977	26.1076
	-15615.7	12410.5	-60.473	9.2118	7.01115	5.92789	51	73.5298	18.0374
	-13707.9	5821.49	-21.8606	7.67368	7.75159	8.05097	53	44.8727	20.5965	18.4288
	-13719.7	5809.75	-31.8848	3.23512	3.57555	7.11624	53	69.1557	19.4111
	-13722.2	5824.1	-36.5369	5.80146	6.11001	6.08184	53	65.9715	15.2788
	-15933.4	13707.2	-185.446	4.9663	5.93285	4.67126	57	81.1402	26.4186	38.4571
	-15919.1	13738.4	-210.666	5.61922	3.47377	7.36576	57	34.5693	42.616
	-15936.9	13727.8	-169.238	7.33097	10.4493	5.99397	57	64.2905	46.3369
	-14577.9	6488.12	-241.709	6.75818	7.7575	6.51861	64	70.0977	14.3406	20.0817
	-14585.3	6496.54	-261.774	7.34716	5.31865	3.93022	64	37.8508	22.9663
	-14576.2	6502.35	-241.518	7.75798	4.10566	4.31686	64	72.0515	22.9383
	-12751	10940	-179.191	5.74348	7.02412	9.88303	67	112.502	45.2028	41.0429
	-12763.9	10943.1	-162.935	7.67665	6.53218	6.24467	67	47.2102	20.9785
	-12761.6	10964.6	-215.621	6.86284	6.4286	7.97993	67	20.2876	56.9475
	-10334.5	7871.53	-276.784	3.15207	2.59856	3.90993	73	56.4904	13.9251	12.8783
	-10338.1	7863.68	-268.502	3.44159	5.82854	3.83726	73	69.3811	11.9912
	-10330.4	7858.21	-277.005	4.1965	5.75471	4.8571	73	54.1285	12.7185
	-17448.2	12869.4	-344.262	2.4304	4.45634	5.56956	75	59.355	9.64284	10.7987
	-17437.5	12864.4	-343.852	3.40867	4.12385	2.76223	75	57.475	11.834
	-17440.3	12874.9	-343.81	5.13779	0.225646	1.72183	75	63.1701	10.9191
	-14044	2645.07	-168.566	6.6609	6.28455	5.59641	79	26.7855	27.7658	23.1674
	-14057.8	2669.02	-160.939	5.86896	3.02826	5.59439	79	72.4039	28.7128
	-14062.7	2659.26	-153.855	5.14853	4.36301	4.10019	79	80.8106	13.0238
	Cell #4
	x	y	z	stdev x	stdev y	stdev z	DBSCAN ID	Inter-blade angle	Inter-blade distance	Average inter-blade distance
	13798.5	4222.65	-78.2618	7.38439	7.03761	6.21324	3	25.3379	28.1997	25.2265
	13815.2	4250.83	-84.0451	4.96385	4.14517	3.78237	3	58.8252	33.2796
	13805.9	4249.42	-73.4124	2.97786	2.81368	4.93316	3	95.8368	14.2002
	11926.7	1275.7	206.807	5.94788	4.04459	7.30088	10	93.4407	16.6173	17.3162
	11936	1285.33	205.194	5.88913	2.75786	8.40649	10	49.0243	13.4944
	11923.7	1280.23	222.518	5.50965	5.46677	4.90962	10	37.535	21.837
	Cell #5
	x	y	z	stdev x	stdev y	stdev z	DBSCAN ID	Inter-blade angle	Inter-blade distance	Average inter-blade distance
	33618.5	8547.61	56.4403	8.12981	10.3548	13.7705	1	41.8205	11.2081	16.8964
	33623.2	8567.61	47.3463	6.05578	4.11278	1.52174	1	26.1409	22.4684
	33622.5	8557.14	60.7395	8.4601	7.35843	8.97349	1	112.039	17.0125
	32897.7	8214.33	83.564	6.7042	6.39842	4.27612	8	23.5934	47.8405	37.2481
	32906.3	8251.31	59.9291	5.09075	4.99103	3.80513	8	87.4497	44.7314
	32892.9	8245.44	47.5358	4.18611	5.10786	3.13583	8	68.9568	19.1724
	31622.8	7243.77	-274.726	6.42473	5.71607	3.48623	9	99.4167	55.6107	42.4341
	31621.9	7240.62	-262.514	6.67382	5.00741	4.2145	9	68.3496	12.6427
	31587.8	7286.98	-275.699	7.23329	5.3845	5.21725	9	12.2336	59.0489
	30655	9992.45	-131.496	7.70228	8.11776	5.59602	12	20.3047	35.4497	30.0736
	30681	9961.78	-124.254	3.97936	5.99779	6.96332	12	57.8661	40.8989
	30667.6	9961.03	-120.971	8.34176	5.02233	6.34678	12	101.829	13.8723
	33978.3	8073.49	216.85	5.52695	6.7754	6.63104	16	93.4057	19.2591	28.2014
	33988.9	8066.38	190.653	7.89105	7.87736	17.8939	16	30.7558	29.1431
	33962.5	8082.09	209.862	5.88089	4.88897	7.54887	16	55.8385	36.2022
	34758.4	6805.87	339.529	4.89446	5.89574	4.82963	17	87.847	25.8079	25.7759
	34739.9	6804.33	345.622	10.8133	3.81288	2.78813	17	52.7739	19.5792
	34751.1	6795.64	317.001	6.6197	6.42014	6.58732	17	39.3791	31.9406
	25025.9	8438.92	-295.269	5.30387	5.03512	4.92214	18	22.9177	30.6333	24.6175
	25004.2	8459.45	-303.901	3.13728	7.01341	4.59555	18	75.9856	31.077
	25011.9	8459.3	-313.329	4.66458	5.78982	4.2317	18	81.0967	12.1423
	30696.6	6638.76	180.941	5.52412	4.3643	6.93121	19	39.6705	42.5045	30.3168
	30708.1	6639.67	168.127	5.29068	5.97316	3.72492	19	119.292	17.2369
	30698.8	6635.55	138.616	3.29566	4.81925	2.6722	19	21.0375	31.2091
	30389.2	6663.87	16.3702	4.75223	4.78548	5.48863	23	91.0282	23.2126	23.0004
	30373.9	6661.56	22.7788	7.95038	7.29565	7.78937	23	52.8015	16.6847
	30380.5	6672.92	-3.18872	7.48081	5.01092	4.77401	23	36.1703	29.104
	35296	8901.43	41.9597	6.64272	8.55171	5.53665	25	29.509	24.9145	19.0698
	35278.4	8899.67	51.4486	6.38969	2.9511	6.46993	25	96.9037	20.0556
	35277.6	8911.15	55.5848	7.92407	2.76537	3.21523	25	53.5874	12.2392
	32588.9	8103.98	304.092	4.59147	2.37817	6.06835	26	32.1427	20.7702	16.2551
	32588.1	8107.8	287.691	11.029	4.39225	3.36767	26	88.9209	16.8587
	32586.5	8097.22	284.604	9.31305	4.50202	5.10879	26	58.9364	11.1363

## Sheet: GMM_TCOK 103 120 mOsm NN_60
	Cell #1
	x	y	z	stdev x	stdev y	stdev z	DBSCAN ID	Inter-blade angle	Inter-blade distance	Average inter-blade distance			All avg inter-blade distances	mean/stdev	n =
	15018	-6707.6	74.7148	9.30708	7.66965	3.49268	7	23.4381	33.7968	33.5948			33.5948	34.7	14
	15027.4	-6722.89	31.7853	5.56729	5.38693	2.99477	7	40.7139	46.5324				28.9296	8.8
	15016.1	-6728.2	47.9888	7.30228	7.09606	4.54972	7	115.848	20.4552				34.759
	10259.8	-8768.87	-82.5191	5.3548	6.3984	4.47086	8	47.9835	29.7783	28.9296			25.82
	10249.7	-8795.73	-96.2158	7.66539	9.93273	9.23763	8	60.899	31.7982				18.4261
	10234.2	-8783.94	-80.1901	6.10952	7.27149	7.43225	8	71.1175	25.2122				25.4042
													39.2603
													43.5599
													40.0161
	Cell #2												31.0075
	x	y	z	stdev x	stdev y	stdev z	DBSCAN ID	Inter-blade angle	Inter-blade distance	Average inter-blade distance			40.1782
	16882.8	16785.2	62.8668	4.58361	4.67149	4.4541	12	34.17	43.1669	34.759			44.003
	16907.7	16772.4	86.7574	6.83168	4.96194	6.23332	12	87.2876	36.8522				30.1606
	16891.7	16777.1	104.317	5.35422	5.40954	7.46559	12	58.5424	24.258				50.7528
	16799.2	7260.93	103.676	5.82748	4.35208	4.87772	14	88.0087	29.7633	25.82
	16791.6	7264.27	116.057	7.29748	4.87596	5.2304	14	64.8555	14.9469
	16819.9	7280.42	112.688	3.86421	4.15503	5.4958	14	27.1358	32.7499
	13741.2	7545.58	132.041	4.8404	5.67246	7.52276	15	33.1439	23.3311	18.4261
	13756.2	7555.12	140.443	5.59064	7.10766	6.95526	15	90.9289	19.6971
	13748.8	7559.48	149.162	3.78474	7.14328	2.8341	15	55.9272	12.2502
	Cell #3
	x	y	z	stdev x	stdev y	stdev z	DBSCAN ID	Inter-blade angle	Inter-blade distance	Average inter-blade distance
	8110.56	-150.522	199.801	4.61095	5.6112	5.43984	19	106.406	17.7552	25.4042
	8107.33	-157.657	177.358	10.063	5.49556	19.9789	19	27.1127	23.7708
	8096.67	-141.443	206.107	3.97268	4.87307	6.93371	19	46.4811	34.6866
	8227.29	2805.12	51.8785	4.14219	4.57526	6.54695	25	56.9876	43.5623	39.2603
	8228.59	2831.52	75.9552	5.01616	5.67742	7.44772	25	71.7355	35.757
	8197.68	2809.9	83.4684	4.81475	4.84824	6.95225	25	51.2769	38.4616
	6914.05	-6654.28	40.4719	4.86427	3.8758	4.61844	26	28.1406	57.802	43.5599
	6884.9	-6623.84	56.3503	5.54576	4.66843	4.99629	26	102.292	45.0365
	6862.6	-6627.94	40.1918	3.8239	4.29904	5.97483	26	49.5672	27.8414
	18654.4	1731.73	91.9297	8.68133	9.04508	7.10936	33	76.552	40.3588	40.0161
	18655.2	1764.34	99.2352	5.98616	7.60485	4.18411	33	58.5195	33.4275
	18615.8	1740.13	100.159	5.16494	5.27108	6.8042	33	44.9285	46.262
	14360.4	2518.84	181.313	4.47643	4.29624	7.27434	34	76.8314	27.7469	31.0075
	14361.6	2548.02	186.324	5.54305	3.73208	6.89407	34	49.3595	29.6299
	14333.7	2526.42	181.188	5.81726	6.25286	8.69046	34	53.8092	35.6456
	15346	-4074.71	105.45	6.69568	5.0353	4.75676	36	40.5565	54.5237	40.1782
	15328.9	-4054.15	114.44	4.92065	3.77102	6.76739	36	110.351	28.2119
	15305.4	-4043.53	86.8845	6.39625	5.34115	9.13112	36	29.0926	37.7989
	13502.7	2690.23	38.9227	4.05721	4.86627	7.28239	37	86.3193	34.9854	44.003
	13525	2727.18	40.1266	5.34514	5.34875	8.03227	37	40.4634	43.1837
	13477	2708.8	24.1593	5.36376	5.34067	7.52997	37	53.2173	53.8399
	8834.36	171.64	273.962	4.23932	4.37139	7.41506	39	23.6544	36.1548	30.1606
	8808.53	171.407	244.955	4.26837	4.05902	6.20599	39	68.5685	38.8414
	8802.36	176.984	258.015	5.15488	2.77752	7.32168	39	87.7771	15.4855
	Cell #4
	x	y	z	stdev x	stdev y	stdev z	DBSCAN ID	Inter-blade angle	Inter-blade distance	Average inter-blade distance
	7287.61	-20936.5	-8.58771	5.4316	13.4993	9.58593	15	79.0779	41.86	50.7528
	7245.35	-20908.9	-6.24336	4.10374	7.64047	6.51887	15	44.2981	50.5139
	7279.08	-20933.1	-49.4274	5.46136	6.84348	5.11776	15	56.624	59.8844

## Sheet: GMM_TCOK 103
	Cell #1																							Median values
	x	y	z	stdev x	stdev y	stdev z	DBSCAN ID	Inter-blade angle	Inter-blade distance	Average inter-blade distance			All avg inter-blade distances	mean/stdev	n =		All Inter-blade angles	Inter-blade angles -60 degrees		stdev x	stdev y	stdev z		stdev x	stdev y	stdev z
	12302.7	-3212.35	-6.66965	6.60959	5.78729	7.31683	1	94.7886	23.4996	29.1179			29.1179	25.1	41		94.7886	34.7886		6.60959	5.78729	7.31683		5.95	5.6	5.36
	12323.2	-3212.3	-23.6904	7.40338	6.38593	13.6935	1	38.8897	26.6072				25.0074	7.4			38.8897	21.1103		7.40338	6.38593	13.6935
	12294.2	-3233.27	-13.1936	9.47363	7.68353	8.23397	1	46.3217	37.2469				21.7012				46.3217	13.6783		9.47363	7.68353	8.23397
	11246.3	3043.59	-102.065	3.54672	4.89577	5.90158	8	40.284	32.8253	25.0074			13.1946				40.284	19.716		3.54672	4.89577	5.90158
	11251.9	3049.41	-120.93	4.82162	8.96505	4.9851	8	101.169	20.5105				18.9001				101.169	41.1691		4.82162	8.96505	4.9851
	11238.1	3038.2	-133.389	5.07706	7.4827	4.08333	8	38.5469	21.6865				31.6005				38.5469	21.4531		5.07706	7.4827	4.08333
	14352.6	2359.28	-119.778	7.39372	7.784	7.58656	10	54.2327	22.4852	21.7012			32.6657				54.2327	5.7673		7.39372	7.784	7.58656
	14359.1	2338.8	-114.155	9.24508	10.4778	6.1843	10	63.0824	22.1894				20.987				63.0824	3.0824		9.24508	10.4778	6.1843
	14370.6	2348.49	-127.952	8.05399	9.36517	7.26739	10	62.6849	20.4291				38.8342				62.6849	2.6849		8.05399	9.36517	7.26739
	13039.8	5752.98	-138.128	3.39712	4.04045	2.90961	16	45.1873	17.1957	13.1946			34.5258				45.1873	14.8127		3.39712	4.04045	2.90961
	13034.9	5758.13	-145.946	2.34257	1.49603	1.22245	16	95.9651	10.5556				33.4616				95.9651	35.9651		2.34257	1.49603	1.22245
	13033.3	5749.25	-153.607	6.02287	2.11984	2.60939	16	38.8476	11.8326				22.4943				38.8476	21.1524		6.02287	2.11984	2.60939
	16234.7	12029.4	-122.831	7.07336	5.37536	3.16641	19	37.6433	15.7517	18.9001			25.9212				37.6433	22.3567		7.07336	5.37536	3.16641
	16216.8	12020	-137.712	2.20477	6.31265	5.36227	19	37.8661	25.1008				29.3757				37.8661	22.1339		2.20477	6.31265	5.36227
	16231.9	12018.1	-133.352	3.77214	3.42881	4.66878	19	104.491	15.8479				31.4231				104.491	44.4906		3.77214	3.42881	4.66878
	7747.57	-8007.32	-147.821	7.87226	8.60552	6.14552	20	25.4112	41.6437	31.6005			16.0553				25.4112	34.5888		7.87226	8.60552	6.14552
	7714.44	-8000.02	-138.159	6.50293	4.92558	8.39325	20	96.7901	35.2725				30.7961				96.7901	36.7901		6.50293	4.92558	8.39325
	7707.45	-8016.21	-141.099	7.13927	6.02729	6.46581	20	57.7987	17.8853				24.0248				57.7987	2.20134		7.13927	6.02729	6.46581
	8722.27	-10107.6	103.885	8.68626	5.18021	5.89514	6	27.0921	34.2794	32.6657			15.916				27.0921	32.9079		8.68626	5.18021	5.89514
	8702.91	-10139.4	81.2444	7.75456	5.59744	7.66004	6	50.2872	43.5839				29.533				50.2872	9.71282		7.75456	5.59744	7.66004
	8699.07	-10119.7	81.7256	6.0297	4.33744	5.48972	6	102.621	20.1338				37.7346				102.621	42.6207		6.0297	4.33744	5.48972
	10942.9	11108.6	93.0494	5.77606	3.87038	2.48701	7	23.7027	26.7739	20.987			26.1383				23.7027	36.2973		5.77606	3.87038	2.48701
	10921	11096.6	87.1474	4.96797	4.62218	5.28162	7	84.0171	25.5838				22.9229				84.0171	24.0171		4.96797	4.62218	5.28162
	10917.6	11100.4	96.4643	4.37544	5.84153	3.3042	7	72.2802	10.6032				18.4288				72.2802	12.2802		4.37544	5.84153	3.3042
	10438.6	-3515.11	94.3899	8.79019	9.63861	6.20298	8	59.9614	49.4017	38.8342			38.4571				59.9614	0.0386016		8.79019	9.63861	6.20298
	10437.2	-3506.01	72.3654	5.73372	5.76185	8.56008	8	90.736	23.8688				20.0817				90.736	30.736		5.73372	5.76185	8.56008
	10480.4	-3504.82	70.148	4.12821	3.65109	8.4068	8	29.3026	43.2322				12.8783				29.3026	30.6974		4.12821	3.65109	8.4068
	9117.99	-890.411	387.818	13.8535	13.2637	11.567	9	73.0042	34.1398	34.5258			10.7987				73.0042	13.0042		13.8535	13.2637	11.567
	9103.7	-908.108	407.743	6.31987	14.405	4.73942	9	56.6102	30.2378				23.1674				56.6102	3.38977		6.31987	14.405	4.73942
	9127.18	-922.282	379.733	9.07539	11.6895	9.0746	9	50.3856	39.1998				25.2265				50.3856	9.6144		9.07539	11.6895	9.0746
	10647.3	-9265.12	87.464	5.74737	6.09009	3.3705	13	48.0446	42.5507	33.4616			17.3162				48.0446	11.9554		5.74737	6.09009	3.3705
	10626.3	-9279.58	93.2447	8.84727	5.28956	5.37298	13	93.9549	26.1573				16.8964				93.9549	33.9549		8.84727	5.28956	5.37298
	10634	-9302.99	73.3521	6.15374	5.99421	8.18424	13	38.0005	31.6768				37.2481				38.0005	21.9995		6.15374	5.99421	8.18424
	6577.98	1102.32	66.7978	5.84053	5.56133	3.89787	16	32.6635	25.4187	22.4943			30.0736				32.6635	27.3365		5.84053	5.56133	3.89787
	6563.64	1081.99	55.6573	4.92493	5.83268	3.51981	16	67.2709	27.2568				28.2014				67.2709	7.27092		4.92493	5.83268	3.51981
	6555.12	1092.95	60.8079	3.69202	5.88661	5.12514	16	80.0655	14.8074				25.7759				80.0655	20.0655		3.69202	5.88661	5.12514
	10507.6	2686.02	106.705	5.14558	3.54672	3.69077	19	48.3082	35.5444	25.9212			24.6175				48.3082	11.6918		5.14558	3.54672	3.69077
	10519.6	2681.22	99.1703	3.05403	2.54563	3.55294	19	108.076	14.9706				30.3168				108.076	48.0759		3.05403	2.54563	3.55294
	10519.1	2654.16	95.9682	8.70745	5.89942	6.98423	19	23.6159	27.2487				23.0004				23.6159	36.3841		8.70745	5.89942	6.98423
													19.0698				42.7787	17.2213		10.2569	11.5315	9.43495
													16.2551				98.1996	38.1996		6.23499	7.60383	7.55029
																	39.0216	20.9784		4.81588	5.25573	5.24647
	Cell #2																53.1318	6.86824		8.02199	2.988	2.77946
	x	y	z	stdev x	stdev y	stdev z	DBSCAN ID	Inter-blade angle	Inter-blade distance	Average inter-blade distance							111.924	51.9239		5.05024	4.45955	3.48626
	6838.46	-20926	-12.8954	10.2569	11.5315	9.43495	1	42.7787	37.7197	29.3757							14.9444	45.0556		7.0367	8.6954	10.3983
	6816.1	-20923.3	-21.1563	6.23499	7.60383	7.55029	1	98.1996	23.9912								47.7737	12.2263		5.88059	4.70502	4.22452
	6803.78	-20933.8	-0.278474	4.81588	5.25573	5.24647	1	39.0216	26.4163								50.9396	9.06043		6.40335	4.60481	4.46078
	4433.04	-20153.4	-342.074	8.02199	2.988	2.77946	3	53.1318	44.1377	31.4231							81.2867	21.2867		3.56813	2.79446	3.47086
	4430.43	-20142.7	-346.996	5.05024	4.45955	3.48626	3	111.924	12.0882								25.5105	34.4895		5.86728	3.92082	4.52838
	4393.25	-20134.7	-345.874	7.0367	8.6954	10.3983	3	14.9444	38.0434								82.1802	22.1802		6.94065	7.20345	4.67372
	4341.75	-19528.5	-361.11	5.88059	4.70502	4.22452	7	47.7737	14.8441	16.0553							72.3093	12.3093		5.26323	5.51523	4.27782
	4340.32	-19544.4	-372.06	6.40335	4.60481	4.46078	7	50.9396	19.2935								44.4052	15.5948		6.45551	6.93656	4.81351
	4336.49	-19542.2	-358.735	3.56813	2.79446	3.47086	7	81.2867	14.0285								47.0645	12.9355		3.92631	5.05595	7.35072
	6786.41	-19952.2	261.688	5.86728	3.92082	4.52838	13	25.5105	38.6706	30.7961							88.5304	28.5304		3.99894	7.96026	7.82395
	6774.83	-19917.3	257.513	6.94065	7.20345	4.67372	13	82.1802	37.0638								44.4997	15.5003		3.05049	5.24467	4.52626
	6769.91	-19919.2	273.301	5.26323	5.51523	4.27782	13	72.3093	16.6537								56.791	3.20899		5.25868	2.72479	4.41824
																	78.7093	18.7093		5.06257	4.97692	6.50335
																	53.4026	6.59739		8.44311	5.29982	10.1631
																	92.5818	32.5818		6.42692	5.63713	4.84642
	Cell #3																34.0156	25.9844		6.12097	7.10486	5.75138
	x	y	z	stdev x	stdev y	stdev z	DBSCAN ID	Inter-blade angle	Inter-blade distance	Average inter-blade distance							83.111	23.111		6.06669	11.986	6.00248
	-17618.9	4249.1	-148.588	6.45551	6.93656	4.81351	14	44.4052	21.5872	24.0248							38.1279	21.8721		4.54725	5.19881	5.89752
	-17615.4	4223.87	-163.893	3.92631	5.05595	7.35072	14	47.0645	29.7082								58.7611	1.2389		7.62451	5.86238	8.27581
	-17605.2	4241.94	-163.647	3.99894	7.96026	7.82395	14	88.5304	20.779								43.9782	16.0218		14.4081	6.85106	11.1189
	-14865.5	5424.7	307.546	3.05049	5.24467	4.52626	23	44.4997	15.914	15.916							80.8842	20.8842		7.30902	9.89902	3.44266
	-14853.8	5429.7	293.917	5.25868	2.72479	4.41824	23	56.791	18.6467								55.1376	4.86237		6.0345	5.65168	3.00022
	-14852.6	5418.46	300.701	5.06257	4.97692	6.50335	23	78.7093	13.1873								41.1725	18.8275		5.88228	8.9863	5.26353
	-12953.1	4059.69	-154.949	8.44311	5.29982	10.1631	36	53.4026	37.6193	29.533							65.2977	5.29768		8.42645	6.82047	5.22887
	-12951.1	4075.95	-142.617	6.42692	5.63713	4.84642	36	92.5818	20.4978								73.5298	13.5298		9.2118	7.01115	5.92789
	-12923.3	4082.63	-153.245	6.12097	7.10486	5.75138	36	34.0156	30.4817								44.8727	15.1273		7.67368	7.75159	8.05097
	-16463.4	10417.7	65.6178	6.06669	11.986	6.00248	43	83.111	27.9517	37.7346							69.1557	9.15572		3.23512	3.57555	7.11624
	-16457.4	10386.3	88.2292	4.54725	5.19881	5.89752	43	38.1279	39.1969								65.9715	5.97153		5.80146	6.11001	6.08184
	-16467.5	10399.1	45.166	7.62451	5.86238	8.27581	43	58.7611	46.0551								81.1402	21.1402		4.9663	5.93285	4.67126
	-16964.6	9892.81	-86.4714	14.4081	6.85106	11.1189	45	43.9782	30.6974	26.1383							34.5693	25.4307		5.61922	3.47377	7.36576
	-16964.2	9884.07	-63.0081	7.30902	9.89902	3.44266	45	80.8842	25.0419								64.2905	4.29047		7.33097	10.4493	5.99397
	-16961.5	9906.22	-59.0275	6.0345	5.65168	3.00022	45	55.1376	22.6758								70.0977	10.0977		6.75818	7.7575	6.51861
	-15593.7	12421.4	-57.8511	5.88228	8.9863	5.26353	51	41.1725	24.6238	22.9229							37.8508	22.1492		7.34716	5.31865	3.93022
	-15618.7	12428.3	-60.8889	8.42645	6.82047	5.22887	51	65.2977	26.1076								72.0515	12.0515		7.75798	4.10566	4.31686
	-15615.7	12410.5	-60.473	9.2118	7.01115	5.92789	51	73.5298	18.0374								56.4904	3.50963		3.15207	2.59856	3.90993
	-13707.9	5821.49	-21.8606	7.67368	7.75159	8.05097	53	44.8727	20.5965	18.4288							69.3811	9.38109		3.44159	5.82854	3.83726
	-13719.7	5809.75	-31.8848	3.23512	3.57555	7.11624	53	69.1557	19.4111								54.1285	5.87146		4.1965	5.75471	4.8571
	-13722.2	5824.1	-36.5369	5.80146	6.11001	6.08184	53	65.9715	15.2788								59.355	0.645022		2.4304	4.45634	5.56956
	-15933.4	13707.2	-185.446	4.9663	5.93285	4.67126	57	81.1402	26.4186	38.4571							57.475	2.52504		3.40867	4.12385	2.76223
	-15919.1	13738.4	-210.666	5.61922	3.47377	7.36576	57	34.5693	42.616								63.1701	3.17006		5.13779	0.225646	1.72183
	-15936.9	13727.8	-169.238	7.33097	10.4493	5.99397	57	64.2905	46.3369								26.7855	33.2145		6.6609	6.28455	5.59641
	-14577.9	6488.12	-241.709	6.75818	7.7575	6.51861	64	70.0977	14.3406	20.0817							72.4039	12.4039		5.86896	3.02826	5.59439
	-14585.3	6496.54	-261.774	7.34716	5.31865	3.93022	64	37.8508	22.9663								80.8106	20.8106		5.14853	4.36301	4.10019
	-14576.2	6502.35	-241.518	7.75798	4.10566	4.31686	64	72.0515	22.9383								25.3379	34.6621		7.38439	7.03761	6.21324
	-10334.5	7871.53	-276.784	3.15207	2.59856	3.90993	73	56.4904	13.9251	12.8783							58.8252	1.17478		4.96385	4.14517	3.78237
	-10338.1	7863.68	-268.502	3.44159	5.82854	3.83726	73	69.3811	11.9912								95.8368	35.8368		2.97786	2.81368	4.93316
	-10330.4	7858.21	-277.005	4.1965	5.75471	4.8571	73	54.1285	12.7185								93.4407	33.4407		5.94788	4.04459	7.30088
	-17448.2	12869.4	-344.262	2.4304	4.45634	5.56956	75	59.355	9.64284	10.7987							49.0243	10.9757		5.88913	2.75786	8.40649
	-17437.5	12864.4	-343.852	3.40867	4.12385	2.76223	75	57.475	11.834								37.535	22.465		5.50965	5.46677	4.90962
	-17440.3	12874.9	-343.81	5.13779	0.225646	1.72183	75	63.1701	10.9191								41.8205	18.1795		8.12981	10.3548	13.7705
	-14044	2645.07	-168.566	6.6609	6.28455	5.59641	79	26.7855	27.7658	23.1674							26.1409	33.8591		6.05578	4.11278	1.52174
	-14057.8	2669.02	-160.939	5.86896	3.02826	5.59439	79	72.4039	28.7128								112.039	52.0387		8.4601	7.35843	8.97349
	-14062.7	2659.26	-153.855	5.14853	4.36301	4.10019	79	80.8106	13.0238								23.5934	36.4066		6.7042	6.39842	4.27612
																	87.4497	27.4497		5.09075	4.99103	3.80513
																	68.9568	8.95683		4.18611	5.10786	3.13583
																	20.3047	39.6953		7.70228	8.11776	5.59602
																	57.8661	2.13393		3.97936	5.99779	6.96332
	Cell #4																101.829	41.8292		8.34176	5.02233	6.34678
	x	y	z	stdev x	stdev y	stdev z	DBSCAN ID	Inter-blade angle	Inter-blade distance	Average inter-blade distance							93.4057	33.4057		5.52695	6.7754	6.63104
	13798.5	4222.65	-78.2618	7.38439	7.03761	6.21324	3	25.3379	28.1997	25.2265							30.7558	29.2442		7.89105	7.87736	17.8939
	13815.2	4250.83	-84.0451	4.96385	4.14517	3.78237	3	58.8252	33.2796								55.8385	4.16154		5.88089	4.88897	7.54887
	13805.9	4249.42	-73.4124	2.97786	2.81368	4.93316	3	95.8368	14.2002								87.847	27.847		4.89446	5.89574	4.82963
	11926.7	1275.7	206.807	5.94788	4.04459	7.30088	10	93.4407	16.6173	17.3162							52.7739	7.22607		10.8133	3.81288	2.78813
	11936	1285.33	205.194	5.88913	2.75786	8.40649	10	49.0243	13.4944								39.3791	20.6209		6.6197	6.42014	6.58732
	11923.7	1280.23	222.518	5.50965	5.46677	4.90962	10	37.535	21.837								22.9177	37.0823		5.30387	5.03512	4.92214
																	75.9856	15.9856		3.13728	7.01341	4.59555
																	81.0967	21.0967		4.66458	5.78982	4.2317
																	39.6705	20.3295		5.52412	4.3643	6.93121
																	119.292	59.2919		5.29068	5.97316	3.72492
	Cell #5																21.0375	38.9625		3.29566	4.81925	2.6722
	x	y	z	stdev x	stdev y	stdev z	DBSCAN ID	Inter-blade angle	Inter-blade distance	Average inter-blade distance							91.0282	31.0282		4.75223	4.78548	5.48863
	33618.5	8547.61	56.4403	8.12981	10.3548	13.7705	1	41.8205	11.2081	16.8964							52.8015	7.19851		7.95038	7.29565	7.78937
	33623.2	8567.61	47.3463	6.05578	4.11278	1.52174	1	26.1409	22.4684								36.1703	23.8297		7.48081	5.01092	4.77401
	33622.5	8557.14	60.7395	8.4601	7.35843	8.97349	1	112.039	17.0125								29.509	30.491		6.64272	8.55171	5.53665
	32897.7	8214.33	83.564	6.7042	6.39842	4.27612	8	23.5934	47.8405	37.2481							96.9037	36.9037		6.38969	2.9511	6.46993
	32906.3	8251.31	59.9291	5.09075	4.99103	3.80513	8	87.4497	44.7314								53.5874	6.41263		7.92407	2.76537	3.21523
	32892.9	8245.44	47.5358	4.18611	5.10786	3.13583	8	68.9568	19.1724								32.1427	27.8573		4.59147	2.37817	6.06835
	30655	9992.45	-131.496	7.70228	8.11776	5.59602	12	20.3047	35.4497	30.0736							88.9209	28.9209		11.029	4.39225	3.36767
	30681	9961.78	-124.254	3.97936	5.99779	6.96332	12	57.8661	40.8989								58.9364	1.06358		9.31305	4.50202	5.10879
	30667.6	9961.03	-120.971	8.34176	5.02233	6.34678	12	101.829	13.8723
	33978.3	8073.49	216.85	5.52695	6.7754	6.63104	16	93.4057	19.2591	28.2014
	33988.9	8066.38	190.653	7.89105	7.87736	17.8939	16	30.7558	29.1431
	33962.5	8082.09	209.862	5.88089	4.88897	7.54887	16	55.8385	36.2022
	34758.4	6805.87	339.529	4.89446	5.89574	4.82963	17	87.847	25.8079	25.7759
	34739.9	6804.33	345.622	10.8133	3.81288	2.78813	17	52.7739	19.5792
	34751.1	6795.64	317.001	6.6197	6.42014	6.58732	17	39.3791	31.9406
	25025.9	8438.92	-295.269	5.30387	5.03512	4.92214	18	22.9177	30.6333	24.6175
	25004.2	8459.45	-303.901	3.13728	7.01341	4.59555	18	75.9856	31.077
	25011.9	8459.3	-313.329	4.66458	5.78982	4.2317	18	81.0967	12.1423
	30696.6	6638.76	180.941	5.52412	4.3643	6.93121	19	39.6705	42.5045	30.3168
	30708.1	6639.67	168.127	5.29068	5.97316	3.72492	19	119.292	17.2369
	30698.8	6635.55	138.616	3.29566	4.81925	2.6722	19	21.0375	31.2091
	30389.2	6663.87	16.3702	4.75223	4.78548	5.48863	23	91.0282	23.2126	23.0004
	30373.9	6661.56	22.7788	7.95038	7.29565	7.78937	23	52.8015	16.6847
	30380.5	6672.92	-3.18872	7.48081	5.01092	4.77401	23	36.1703	29.104
	35296	8901.43	41.9597	6.64272	8.55171	5.53665	25	29.509	24.9145	19.0698
	35278.4	8899.67	51.4486	6.38969	2.9511	6.46993	25	96.9037	20.0556
	35277.6	8911.15	55.5848	7.92407	2.76537	3.21523	25	53.5874	12.2392
	32588.9	8103.98	304.092	4.59147	2.37817	6.06835	26	32.1427	20.7702	16.2551
	32588.1	8107.8	287.691	11.029	4.39225	3.36767	26	88.9209	16.8587
	32586.5	8097.22	284.604	9.31305	4.50202	5.10879	26	58.9364	11.1363

## Sheet: GMM_TCOK 103 Yoda1
	Cell #1
	x	y	z	stdev x	stdev y	stdev z	DBSCAN ID	Inter-blade angle	Inter-blade distance	Average inter-blade distance			All avg inter-blade distances	mean/stdev	n =
	-15044.2	5292.03	-23.4081	5.99698	5.9429	4.70031	11	57.0481	21.7942	30.0413			30.0413	27.07	69
	-15046.5	5312.5	8.21056	6.38866	7.00445	5.95537	11	39.7549	37.7425				26.3541	6.6
	-15029.8	5291.97	-7.05623	7.52886	11.8095	13.6613	11	83.197	30.5873				23.9333
	-14991	2874.27	38.9013	5.26105	7.8152	3.6753	16	72.6594	22.6375	26.3541			43.4194
	-15013.2	2876.24	53.0509	9.66696	7.02671	7.96179	16	47.8045	26.45				23.1013
	-14995.2	2853.29	46.283	9.387	4.97179	6.44098	16	59.5361	29.9747				19.8257
	-10998.4	4386.67	-133.562	7.27676	6.3532	6.87135	60	32.4822	25.2229	23.9333			21.3314
	-10999.5	4415.19	-123.399	5.47055	5.16277	3.15434	60	56.1126	30.2965				19.1608
	-11008.4	4403.04	-117.16	5.63661	7.07698	4.36997	60	91.4052	16.2804				20.6056
	-11412.7	4822.54	-132.068	7.53383	10.3534	5.98137	61	76.5885	43.0433	43.4194			14.032
	-11449.8	4823.2	-128.411	5.24868	11.3039	7.26211	61	56.9333	37.2497				22.2593
	-11420.5	4861.77	-116.136	5.64642	7.64506	6.31443	61	46.4782	49.9653				28.7736
	-15315.4	1847.59	23.3165	6.46234	7.67843	4.82826	68	57.8726	25.9363	23.1013			25.6075
	-15302.8	1836.51	11.7881	5.28943	5.29162	4.71318	68	73.2983	20.3327				21.0104
	-15292.1	1856.43	16.085	5.87191	5.07379	5.82654	68	48.8291	23.0349				29.9368
	-12900.8	4965.79	24.5486	4.66847	5.95119	2.96942	95	37.1222	24.7592	19.8257			24.7772
	-12885.5	4976.85	17.3701	4.56463	8.22839	4.84948	95	87.9817	20.1947				21.9786
	-12876.5	4965.74	19.8773	3.4112	4.44023	5.14238	95	54.8961	14.5232				25.4832
	-15920.5	2886.55	15.728	5.04107	7.47352	4.12766	98	108.362	18.7798	21.3314			23.9493
	-15935.7	2887.49	21.6744	6.00696	4.33748	5.39347	98	38.7202	16.3354				16.8661
	-15908.5	2881.39	29.2041	8.06168	7.63988	6.97194	98	32.9183	28.879				37.867
	-12592	2707.56	-5.46352	5.85334	4.77052	4.73603	101	38.5709	18.435	19.1608			27.1201
	-12595.4	2700.1	17.3479	7.71296	5.41312	4.58447	101	49.4282	24.2384				23.7618
	-12593	2692.38	4.95522	4.69481	4.14201	4.9605	101	92.0009	14.809				32.5572
	-10956.4	1824.7	-134.861	4.26651	6.01226	2.36602	111	43.5874	27.6552	20.6056			31.4667
	-10967.6	1821.69	-126.193	3.95838	5.31545	4.67568	111	105.837	14.4876				14.7864
	-10965.6	1832.7	-110.021	5.16727	8.01809	3.87556	111	30.5754	19.6739				27.3423
	-9986.78	2414.09	-116.435	2.9226	4.28755	4.69254	116	61.7829	13.3881	14.032			27.6722
	-10000.5	2417.84	-115.941	4.45668	5.52731	3.00763	116	56.2807	14.2701				29.6806
	-9993.26	2412.06	-104.896	5.22598	4.70276	3.21408	116	61.9364	14.4378				35.7808
													36.6999
													30.6105
													23.6142
	Cell #2												33.7759
	x	y	z	stdev x	stdev y	stdev z	DBSCAN ID	Inter-blade angle	Inter-blade distance	Average inter-blade distance			32.9904
	15276.4	-6114.01	-383.888	5.16326	5.62795	4.05827	2	105.285	16.7644	22.2593			15.9202
	15257	-6113.84	-380.219	5.33566	8.14104	10.5537	2	33.8085	19.743				24.3962
	15280.4	-6103.84	-396.604	8.44661	3.53325	8.56043	2	40.9061	30.2705				26.316
	5797.97	-6040.64	-353.825	6.80126	9.01469	8.81904	7	85.8885	36.5926	28.7736			42.072
	5786.09	-6038.2	-353.537	4.24809	4.81769	5.48555	7	73.4582	12.1319				18.9837
	5802.1	-6004.88	-360.427	4.78184	8.77398	10.9109	7	20.6533	37.5964				20.1037
	7460.07	-2136.34	-220.456	7.99065	4.78923	6.23224	49	105.393	23.5987	25.6075			24.1763
	7448.49	-2126.45	-209.173	3.44048	3.64812	4.76766	49	41.3973	18.9586				32.5421
	7456	-2159.16	-216.049	7.11549	4.59125	5.03215	49	33.2099	34.2653				29.9528
	4127.96	-5189.39	-439.198	6.5231	5.53936	6.56309	56	46.1995	24.1491	21.0104			28.5605
	4134.92	-5186.27	-419.71	7.6693	5.13885	5.43327	56	76.4599	20.929				22.9566
	4149.16	-5182.46	-429.956	6.79257	4.96455	4.51272	56	57.3406	17.9529				28.1398
	2951.79	-3105.73	-432.098	5.41202	3.9268	4.6322	74	27.1663	31.8009	29.9368			22.8569
	2952.64	-3066.32	-428.579	6.14119	4.56997	8.39508	74	52.0198	39.5824				13.749
	2952.24	-3078.87	-415.091	5.17941	4.16827	7.32577	74	100.814	18.4271				25.988
	10339.6	-3621.02	-167.647	6.51903	7.76488	4.98006	95	70.1363	18.3818	24.7772			29.9911
	10358.2	-3609.24	-185.138	7.65755	6.18372	5.23121	95	39.0567	28.1274				30.6353
	10342.1	-3603.35	-163.245	5.12681	5.49681	7.96396	95	70.807	27.8225				28.4256
	5006.91	-6263.54	-407.322	7.07038	4.31382	4.52497	100	78.988	23.3216	21.9786			30.1834
	5005.44	-6264.27	-390.84	4.98585	5.3963	3.75075	100	61.8918	16.5639				27.4212
	4999.63	-6285.54	-404.713	5.2209	5.02816	3.94905	100	39.1202	26.0502				24.2878
	15055.9	-4163.03	-176.278	6.40159	5.28729	4.28489	102	78.9489	27.9487	25.4832			16.152
	15042.3	-4171.65	-167.789	6.2143	5.03232	4.31958	102	65.0826	18.2334				22.9211
	15044.3	-4142.02	-161.947	8.69964	5.15464	6.83055	102	35.9685	30.2673				20.2987
													32.6618
													24.6655
													38.8381
	Cell #3												30.2142
	x	y	z	stdev x	stdev y	stdev z	DBSCAN ID	Inter-blade angle	Inter-blade distance	Average inter-blade distance			34.3898
	-18947.1	-13909.1	-65.7798	13.133	11.2384	9.06567	3	46.5154	23.9382	23.9493			32.441
	-18927.9	-13927.2	-63.2574	5.21894	7.59909	5.59856	3	61.478	26.559				34.2752
	-18927.2	-13908.8	-52.5087	5.99665	6.25691	3.75244	3	72.0066	21.3506				34.729
	-18808.4	-12505.4	-225.502	4.27843	6.17644	4.1743	7	49.1261	22.4902	16.8661			34.7258
	-18800.8	-12499.5	-231.315	4.55989	3.7861	3.67378	7	101.612	11.2126				36.0049
	-18792.2	-12511.1	-240.055	5.75493	5.49799	8.72485	7	29.2615	16.8955
	-17880.7	-10398.5	84.7929	10.7251	6.24362	4.32567	31	34.8989	38.6499	37.867
	-17851.7	-10435.6	76.6897	7.0682	5.3737	6.40862	31	55.1442	47.8382
	-17854.3	-10413.7	61.0148	3.02433	6.49299	4.84709	31	89.9569	27.1127
	-17854.4	-13239.5	-55.5258	11.9968	9.80318	4.53326	32	16.007	32.3297	27.1201
	-17840.3	-13273.8	-51.3913	27.7519	3.69522	5.31935	32	55.1267	37.3398
	-17844.6	-13269.7	-61.463	26.1024	5.46514	4.90675	32	108.866	11.6909
	-17536.9	-13568.8	-5.01723	4.61824	6.54056	6.00783	41	70.1507	27.545	23.7618
	-17527.9	-13565.6	-18.83	5.67307	7.06976	4.93398	41	74.0011	16.8032
	-17517.9	-13588.4	-8.49502	5.44667	4.04767	4.61749	41	35.8481	26.9371
	-17514.7	-11246.2	5.46083	5.83396	5.54929	4.62384	44	87.4721	39.4073	32.5572
	-17506.8	-11235.4	-3.91334	4.54506	7.08793	2.46927	44	69.3462	16.3307
	-17481.1	-11266.7	6.79066	6.73846	6.61323	5.64745	44	23.1817	41.9335
	-17422.7	-11381.9	15.5663	8.94523	7.87561	5.58771	48	22.8327	36.3412	31.4667
	-17389.2	-11407.1	13.0903	9.59176	6.23957	5.63019	48	60.076	42.0358
	-17388.8	-11392.1	7.46459	11.0229	2.96296	4.56051	48	97.0913	16.0229
	-16969	-12214.9	-230.13	6.63811	2.82698	5.76236	59	70.2909	16.6435	14.7864
	-16969.4	-12205.8	-223.879	5.75122	2.81307	2.08831	59	69.7301	10.9995
	-16956.9	-12215.7	-218.68	5.08101	5.33302	4.13488	59	39.9789	16.7163
	-16705.2	-11563.8	-251.46	5.96354	6.76993	10.0456	65	36.9038	34.2733	27.3423
	-16695.5	-11578.6	-230.955	4.58346	5.15885	4.05358	65	89.6203	27.0619
	-16683.8	-11589.5	-244.016	5.47497	5.28337	5.63476	65	53.4759	20.6918
	-16306.2	-12603.8	-81.2954	9.83829	7.58249	9.37768	75	29.2386	36.9965	27.6722
	-16290.6	-12626.3	-81.3405	6.63385	8.99522	5.77958	75	104.78	27.3697
	-16275.5	-12621.9	-91.4077	4.84985	9.76133	8.15067	75	45.9817	18.6505
	-15843.4	-10617.8	73.3541	7.12825	7.91437	7.62101	89	34.3247	38.9805	29.6806
	-15816.2	-10621.5	70.5626	7.95064	6.11138	5.97678	89	101.723	27.5791
	-15811.4	-10608	53.2684	7.09242	6.18859	5.50232	89	43.9524	22.4823
	-14996.2	-9928.03	357.238	4.18873	4.95696	3.82989	108	27.7874	46.2472	35.7808
	-14957.8	-9921.36	366.968	2.1511	5.67824	2.15828	108	91.9782	40.171
	-14950.8	-9936.3	354.101	5.62085	6.30388	6.3205	108	60.2344	20.9243
	-14772.6	-10786.3	84.3387	6.77664	4.92854	3.58408	115	77.9179	44.5101	36.6999
	-14766.4	-10779.1	66.1595	6.15084	4.81372	6.15395	115	75.4499	20.5288
	-14739.8	-10814.6	74.0281	3.45505	5.75327	5.76749	115	26.6322	45.0609
	-13482.4	-14431.8	-74.4067	4.93264	7.30264	5.68508	145	36.7804	27.9664	30.6105
	-13462.6	-14466.2	-75.4955	7.68711	5.0828	8.06219	145	44.3281	39.7007
	-13456.7	-14442.8	-74.899	8.22461	5.67936	7.07199	145	98.8915	24.1645
	-13142.8	-10616	57.1878	10.1724	5.78878	4.9028	6	80.9004	22.0556	23.6142
	-13139	-10601.6	42.7883	7.06052	8.55838	6.63676	6	50.92	20.7754
	-13121.4	-10620.4	53.7967	8.28945	6.13975	5.43171	6	48.1796	28.0116
	-11697.1	-11995.6	-212.223	6.58648	4.61027	4.72532	37	49.6297	38.783	33.7759
	-11670.6	-11986.5	-228.16	3.57967	7.1253	4.94194	37	76.0756	32.2621
	-11662.7	-12013	-215.994	6.97613	6.496	5.85339	37	54.2947	30.2827
	-10857.9	-13155.8	-222.452	6.8307	8.23254	5.17945	61	54.7056	43.0698	32.9904
	-10844.5	-13161.6	-236.878	4.18366	7.2494	6.62769	61	96.7633	20.5093
	-10819.9	-13174.7	-215.093	5.51748	5.99919	5.30761	61	28.5311	35.392
	-10777.5	-13720.7	-58.267	5.22476	4.76898	3.66169	63	53.2034	17.3923	15.9202
	-10773	-13706.5	-63.8365	4.74104	2.58646	2.8858	63	68.2587	15.9512
	-10764.9	-13716.9	-69.6753	5.13489	6.41379	5.43904	63	58.5379	14.4171
	-10471.2	-14035.9	-60.6998	6.15276	8.17545	5.17317	75	40.0099	28.6672	24.3962
	-10458.5	-14053.1	-46.4305	7.19147	7.41731	7.89692	75	78.483	25.7275
	-10444.4	-14044.7	-55.6539	5.0596	6.27392	7.89661	75	61.5071	18.7938
	-10407.5	-12766.1	-52.041	6.12155	4.36796	5.81894	79	24.8006	34.9722	26.316
	-10388.8	-12788.4	-46.6767	6.40446	5.0228	2.63676	79	98.0693	29.6153
	-10377.5	-12783.9	-54.3652	3.14283	4.11151	4.5643	79	57.1301	14.3604
	-10155.1	-9736.1	266.75	6.49038	4.98568	4.18982	87	40.0025	47.6019	42.072
	-10128.3	-9699.08	274.765	5.14907	5.02079	4.85787	87	71.9694	46.4403
	-10110.7	-9725.5	280.224	5.86103	5.82088	5.87386	87	68.0281	32.1739
	-9991.88	-9502.85	357.896	4.92062	3.33221	4.88881	91	106.822	16.3017	18.9837
	-9985.14	-9513.59	366.324	5.08201	3.50434	5.50504	91	38.5114	15.2233
	-9980.21	-9495.12	349.553	3.53142	6.41534	5.9213	91	34.6666	25.4262
	-9486.47	-12328.5	-45.299	5.66131	4.08592	6.1598	98	45.9381	27.2149	20.1037
	-9476.49	-12336.9	-43.5105	3.53894	4.61812	3.9813	98	105.71	13.1466
	-9466.88	-12339.3	-60.8297	6.88166	6.76409	5.92917	98	28.352	19.9497
	-9153.77	-13917.9	-64.8143	6.975	4.29864	5.60678	105	32.9328	30.5772	24.1763
	-9138.22	-13936.8	-58.5469	4.9798	4.75647	4.02331	105	91.046	25.2925
	-9131.52	-13936.9	-73.7993	5.25184	4.34368	4.27101	105	56.0212	16.6593
	-8996.93	-10158.4	313.722	5.47214	5.05547	5.99207	108	14.3573	46.1672	32.5421
	-8965.89	-10183.1	308.086	2.13871	3.33284	0.959477	108	110.374	40.0609
	-8960.55	-10182.2	298.062	3.44352	6.00515	4.26498	108	55.2691	11.3983
	-8901.18	-13004	1.07918	6.46946	8.06208	4.98433	112	30.9333	34.5952	29.9528
	-8873.39	-13023.3	-12.0197	4.95906	5.33397	4.37848	112	69.764	36.2491
	-8878.62	-13030	4.98995	4.52788	5.80153	3.73302	112	79.3028	19.0141
	-8756.94	-11286.4	68.8849	6.36253	5.11451	6.00123	117	102.297	31.4887	28.5605
	-8765.07	-11273.9	62.6971	3.99069	4.64324	4.62318	117	53.6935	16.1922
	-8730.06	-11284.6	52.5946	12.0027	10.7448	7.93881	117	24.0099	38.0005
	-7719.92	-10886.1	80.5605	5.89209	4.76639	5.54027	142	98.1488	26.7645	22.9566
	-7718.87	-10875.8	75.2823	5.43373	3.12024	2.68241	142	59.2324	11.6609
	-7696.22	-10896	72.9982	9.33134	6.49121	7.24964	142	22.6188	30.4443
	-7415.76	-11590.7	-8.91972	6.89798	7.28914	6.4099	2	45.6921	31.5787	28.1398
	-7387.14	-11580.4	-6.49261	6.57076	5.32748	2.76177	2	70.6499	30.5276
	-7386.49	-11602.5	-9.01933	7.16871	14.6494	7.24539	2	63.6579	22.3131
	-7242.34	-13167.7	194.107	5.90738	7.82756	6.12928	6	41.4168	30.3836	22.8569
	-7229.58	-13174.1	184.391	5.74908	6.55961	3.222	6	105.075	17.2595
	-7212.58	-13173.3	196.571	6.63459	4.69628	3.18443	6	33.5083	20.9278
	-6502.8	-9732.45	263.126	3.89242	6.43863	3.32693	21	61.1708	14.5572	13.749
	-6497.56	-9739.4	273.182	2.47113	4.41286	4.39004	21	64.1764	13.3038
	-6488.71	-9736.03	263.726	7.28735	7.41133	3.3068	21	54.6528	13.3859
	-6207.26	-10037.4	278.327	6.48963	5.9641	5.88502	29	115.233	24.4278	25.988
	-6209.09	-10022.2	287	3.04956	3.21923	3.37248	29	37.5982	17.584
	-6184.45	-10044.3	272.945	6.82693	5.05967	5.38709	29	27.1686	35.9523
	-5360.67	-13703.7	3.92896	5.92026	4.50107	4.37688	51	18.5447	38.7469	29.9911
	-5326.1	-13721	-0.975538	6.53811	4.63212	5.54616	51	80.0008	38.9922
	-5330.35	-13727.3	8.58772	4.92427	6.90534	5.60366	51	81.4545	12.234
	-5250.85	-11801.8	-42.7244	6.77067	7.56472	4.89271	54	23.5418	41.6591	30.6353
	-5234.4	-11830.1	-40.279	6.33854	6.12765	3.08626	54	107.96	32.8365
	-5218.28	-11827.5	-46.3263	4.09734	5.83334	3.21395	54	48.4981	17.4103
	-4399.98	-9702.07	166.611	7.66998	6.78979	5.69609	77	38.7807	37.9967	28.4256
	-4388.65	-9682.01	159.134	4.83226	9.55205	7.00283	77	103.216	24.2182
	-4366.09	-9686.77	158.798	14.1157	11.7327	5.5325	77	38.0036	23.0618
	-2946.16	-11042.7	260.659	3.73693	6.58587	3.70263	102	46.5086	41.8802	30.1834
	-2936.91	-11037.3	249.472	4.13042	6.28	4.82612	102	113.705	15.4975
	-2909.84	-11055.8	244.404	6.94222	4.95473	4.87317	102	19.7859	33.1727
	-2293.71	-13559.4	-51.4437	7.53283	8.25931	5.88867	117	113.994	22.2557	27.4212
	-2297.1	-13537.3	-51.0063	5.98268	6.23503	8.66745	117	32.8457	22.3859
	-2272.33	-13565.6	-51.3755	7.28836	5.3306	4.22609	117	33.16	37.6221
	-2135.32	-9423.88	222.116	7.43436	6.06294	5.62394	120	45.1935	23.7259	24.2878
	-2134.51	-9449.59	235.402	6.94955	10.1016	6.00752	120	53.7995	28.95
	-2119.02	-9440.68	226.01	6.11917	4.97499	3.44765	120	81.007	20.1876
	-2081.63	-13289.9	-9.82031	7.12334	5.74669	3.84322	122	55.2979	21.0683	16.152
	-2073.95	-13283.3	-7.49568	5.61714	2.97525	1.87234	122	93.8179	10.3813
	-2061.94	-13290.3	-17.3063	3.38234	5.66534	5.11184	122	30.8842	17.0064
	-1213.54	-12032.7	81.7548	8.23208	4.8861	5.13945	2	37.324	20.9314	22.9211
	-1197.39	-12056.4	74.2539	6.40434	5.31986	9.67396	2	46.2556	29.6502
	-1193.85	-12039.2	78.894	4.12132	6.00089	9.73322	2	96.4204	18.1817
	-535.217	-11534.5	12.5401	6.89745	5.53425	5.703	22	36.8006	27.876	20.2987
	-531.608	-11524.3	2.28135	4.95678	5.39772	4.2213	22	113.419	14.9006
	-519.318	-11529.7	-9.86341	5.90348	6.01012	5.66622	22	29.78	18.1195
	114.464	-13372	33.9919	6.59498	6.19775	6.47172	39	38.6813	38.7598	32.6618
	147.059	-13361.1	29.8411	5.68147	5.28128	3.68129	39	79.6021	34.6131
	151.085	-13384.4	36.7478	5.1956	5.60895	5.13539	39	61.7165	24.6125
	325.501	-11504.8	100.599	6.13234	6.37878	4.01329	45	35.5568	33.0733	24.6655
	338.984	-11521.2	98.8972	6.76163	9.82265	6.00896	45	105.275	21.2828
	356.893	-11513.9	95.4875	6.59365	7.05692	3.93758	45	39.1686	19.6406
	1163.62	-9555.66	-181.161	6.82772	6.07672	4.40219	71	42.5329	35.5225	38.8381
	1178	-9597.17	-201.414	7.09178	7.68136	6.02401	71	47.8116	48.377
	1170.46	-9588.93	-170.772	7.62775	10.2203	7.25009	71	89.6556	32.6149
	1382.51	-12788.9	-168.482	6.29793	5.22309	4.69293	76	21.6262	32.7349	30.2142
	1405.84	-12823.3	-167.413	3.32316	3.70944	5.16522	76	47.1815	41.5712
	1409	-12807.8	-171.718	4.93683	3.77195	3.64802	76	111.192	16.3367
	2231.32	-13048.8	11.4552	6.98899	4.93443	5.67069	96	98.2837	36.2097	34.3898
	2234.29	-13037.1	-6.9101	4.48143	7.54599	4.69831	96	52.4906	21.9895
	2265.03	-13061.6	14.9553	8.33	5.3981	6.19928	96	29.2258	44.97
	2892.89	-14068.1	-9.88724	5.32749	6.43104	5.39311	111	59.5834	43.6698	32.441
	2896.57	-14073.3	4.35476	4.82436	4.28663	3.27517	111	99.3765	15.6182
	2925.97	-14096	-3.9867	6.20687	4.72803	6.80468	111	21.0401	38.0351
	2914.75	-12839.8	27.2198	7.29353	9.11544	5.49393	114	32.487	39.4206	34.2752
	2925.03	-12879.4	23.644	8.71032	6.25066	6.35394	114	69.351	41.1062
	2943.08	-12867.2	28.2925	6.53426	9.30615	5.42013	114	78.162	22.2987
	3119.58	-12422.5	24.5214	9.11437	5.01199	4.1344	119	61.7333	43.1389	34.729
	3134.32	-12404	22.5704	5.86387	7.75764	4.26866	119	84.9392	23.7547
	3162.26	-12428.3	26.8695	15.8068	6.55632	6.62413	119	33.3275	37.2934
	3389.87	-13911.4	86.5006	5.35743	6.38087	4.06666	126	106.804	35.0511	34.7258
	3386.21	-13891.4	77.5245	5.09387	3.14677	5.63943	126	45.8866	22.252
	3424.35	-13917.6	85.1654	8.29363	5.20421	6.48607	126	27.309	46.8743
	4418.95	-13227.7	47.4072	5.00441	8.40742	7.40016	146	25.7582	38.4759	36.0049
	4457.15	-13257.4	51.0047	4.8579	4.16133	3.32309	146	50.0494	48.5286
	4454.82	-13239.6	40.1554	7.23031	5.80727	8.837	146	104.192	21.0102

## Sheet: GMM_TCOK 670
	Cell #1																							Median values
	x	y	z	stdev x	stdev y	stdev z	DBSCAN ID	Inter-blade angle	Inter-blade distance	Average inter-blade distance			All avg inter-blade distances	mean/stdev	n =		All Inter-blade angles	Inter-blade angles -60 degrees		stdev x	stdev y	stdev z		stdev x	stdev y	stdev z
	-12307.8	563.338	-174.717	6.83889	6.53257	14.3515	1	64.7175	20.7707	23.8448			23.8448	17.8	35		64.7175	4.71754		6.83889	6.53257	14.3515		5.29	5	4.67
	-12302	568.172	-198.725	5.73891	5.73685	4.81093	1	47.0844	25.1552				20.0073	4.2			47.0844	12.9156		5.73891	5.73685	4.81093
	-12292.2	576.877	-176.758	7.46314	5.00485	10.1885	1	68.1981	25.6085				15.2081				68.1981	8.19808		7.46314	5.00485	10.1885
	-9019.27	-2693.69	-197.123	8.05194	8.2282	7.62841	18	40.4501	26.7327	20.0073			14.661				40.4501	19.5499		8.05194	8.2282	7.62841
	-9017.4	-2685.06	-185.156	9.34479	7.74438	3.4399	18	106.552	14.8714				19.0575				106.552	46.5517		9.34479	7.74438	3.4399
	-9020.62	-2695.75	-170.504	10.0565	6.65092	2.70532	18	32.9981	18.4178				14.9942				32.9981	27.0019		10.0565	6.65092	2.70532
	-10064.2	1017.36	-135.336	6.53465	4.78018	5.07466	19	70.7032	15.4891	15.2081			14.8851				70.7032	10.7032		6.53465	4.78018	5.07466
	-10060.2	1006.9	-127.829	6.08695	4.42038	5.60148	19	60.7835	13.4812				19.4952				60.7835	0.783507		6.08695	4.42038	5.60148
	-10066.9	1020.2	-120.346	7.23203	6.86549	3.40739	19	48.5133	16.6541				23.0958				48.5133	11.4867		7.23203	6.86549	3.40739
	-11436.4	-3232.33	-196.641	5.74123	5.76603	5.46341	24	43.2937	13.3618	14.661			17.9917				43.2937	16.7063		5.74123	5.76603	5.46341
	-11432.6	-3219.85	-210.27	3.80342	2.97612	1.82098	24	46.3552	18.8645				22.3088				46.3552	13.6448		3.80342	2.97612	1.82098
	-11426.2	-3226.99	-203.449	4.21395	2.42784	8.17135	24	90.3511	11.7566				19.5043				90.3511	30.3511		4.21395	2.42784	8.17135
	-11729.6	-540.762	-77.3458	8.52552	5.55045	5.85229	26	68.2992	16.7106	19.0575			26.4535				68.2992	8.2992		8.52552	5.55045	5.85229
	-11738.5	-557.905	-73.1122	7.23938	6.93096	4.26129	26	49.9661	19.7741				13.8062				49.9661	10.0339		7.23938	6.93096	4.26129
	-11719	-553.649	-78.741	4.16193	4.8637	4.69415	26	61.7347	20.6877				14.3569				61.7347	1.73473		4.16193	4.8637	4.69415
	-11457.3	3726.73	-215.922	6.50748	7.06161	3.3913	28	33.9389	19.9761	14.9942			12.5322				33.9389	26.0611		6.50748	7.06161	3.3913
	-11455.4	3716.2	-207.671	3.67289	7.32862	3.60336	28	106.136	13.5047				18.4753				106.136	46.1358		3.67289	7.32862	3.60336
	-11465.9	3713.38	-203.802	2.19525	4.76077	5.36849	28	39.9253	11.5019				15.209				39.9253	20.0747		2.19525	4.76077	5.36849
	-7147.74	3717.51	-249.809	7.72487	6.80819	3.13523	29	61.258	16.4068	14.8851			19.9118				61.258	1.25797		7.72487	6.80819	3.13523
	-7152.76	3729.35	-249.122	7.44333	4.78844	2.86689	29	70.7608	12.879				17.8165				70.7608	10.7608		7.44333	4.78844	2.86689
	-7141.52	3729.11	-259.602	6.62089	4.7329	3.01291	29	47.9813	15.3695				12.9676				47.9813	12.0187		6.62089	4.7329	3.01291
													14.1025				28.6572	31.3428		4.14556	5.06214	2.94425
													20.4767				83.1102	23.1102		5.96985	5.82083	5.15465
													20.5808				68.2326	8.23262		6.20463	7.6676	4.36092
	Cell #2												22.2674				65.3169	5.31687		9.35181	8.29644	7.32296
	x	y	z	stdev x	stdev y	stdev z	DBSCAN ID	Inter-blade angle	Inter-blade distance	Average inter-blade distance			16.9235				65.748	5.74798		3.58166	6.17763	6.66161
	-1956.59	-26381.7	-82.4345	4.14556	5.06214	2.94425	5	28.6572	24.1773	19.4952			12.9404				48.9351	11.0649		5.28174	4.53669	4.96866
	-1950.61	-26390.9	-62.5712	5.96985	5.82083	5.15465	5	83.1102	22.6745				27.0268				67.7405	7.74047		4.52989	4.76481	5.50318
	-1962.12	-26391.3	-60.9218	6.20463	7.6676	4.36092	5	68.2326	11.6338				16.1102				53.9464	6.05362		7.17732	5.21308	4.72582
	-4491.17	-23148.4	-78.538	9.35181	8.29644	7.32296	13	65.3169	24.46	23.0958			11.2484				58.3131	1.68685		4.24807	5.71959	5.18311
	-4473.43	-23141.7	-84.5066	3.58166	6.17763	6.66161	13	65.748	19.8922				16.5016				70.4284	10.4284		6.74782	7.54899	6.5585
	-4489.99	-23145.4	-102.778	5.28174	4.53669	4.96866	13	48.9351	24.935				13.3419				35.1518	24.8482		5.08616	6.38921	6.32058
	-1462.18	-20945.8	-18.7391	4.52989	4.76481	5.50318	14	67.7405	17.0011	17.9917			25.1139				74.4198	14.4198		3.96834	3.4674	3.45329
	-1462.15	-20928.3	-21.2059	7.17732	5.21308	4.72582	14	53.9464	17.7087				14.1341				70.5889	10.5889		5.28607	6.1661	9.12061
	-1467.53	-20941.4	-34.2551	4.24807	5.71959	5.18311	14	58.3131	19.2652				14.5937				58.8897	1.11028		4.75746	5.12045	4.68988
	-1589.73	-28171.8	-70.4569	6.74782	7.54899	6.5585	25	70.4284	14.7765	22.3088							50.5214	9.47861		4.67079	3.96857	5.63838
	-1582.77	-28197.4	-71.0261	5.08616	6.38921	6.32058	25	35.1518	26.5002								22.389	37.611		5.30584	7.21702	5.13203
	-1591.58	-28177.7	-57.053	3.96834	3.4674	3.45329	25	74.4198	25.6497								82.8816	22.8816		4.48152	4.64304	9.48231
	-5695.04	-21532.9	6.30612	5.28607	6.1661	9.12061	26	70.5889	19.4053	19.5043							74.7294	14.7294		6.67801	4.35678	6.67094
	-5692.72	-21528.3	-10.2047	4.75746	5.12045	4.68988	26	58.8897	17.2956								63.9367	3.93674		4.12051	6.91996	2.19714
	-5687.58	-21548.2	-2.96919	4.67079	3.96857	5.63838	26	50.5214	21.8121								72.5867	12.5867		6.40906	4.46537	5.9759
	-2182.8	-21812.9	-49.2061	5.30584	7.21702	5.13203	31	22.389	33.9589	26.4535							43.4766	16.5234		3.91893	3.58706	4.88134
	-2174.31	-21837.8	-68.7717	4.48152	4.64304	9.48231	31	82.8816	32.7944								56.842	3.15802		4.71146	4.81182	6.32487
	-2184.89	-21834.9	-74.9798	6.67801	4.35678	6.67094	31	74.7294	12.6071								64.4002	4.40015		3.64363	3.38281	7.81098
	-2900.27	-22542	-57.2432	4.12051	6.91996	2.19714	38	63.9367	15.7279	13.8062							58.7579	1.24213		4.23537	4.44991	6.54359
	-2908.77	-22542.8	-63.5514	6.40906	4.46537	5.9759	38	72.5867	10.6128								49.1658	10.8342		6.92957	6.81124	4.44957
	-2903.7	-22528.6	-64.7531	3.91893	3.58706	4.88134	38	43.4766	15.0781								49.4994	10.5006		4.86626	1.81328	3.36135
	-822.062	-24833.4	-72.095	4.71146	4.81182	6.32487	41	56.842	15.0699	14.3569							81.3348	21.3348		6.56733	3.6318	5.30843
	-815.963	-24845.4	-67.995	3.64363	3.38281	7.81098	41	64.4002	14.11								50.7132	9.28683		8.20142	7.06389	6.09944
	-811.935	-24834.2	-60.9615	4.23537	4.44991	6.54359	41	58.7579	13.8908								65.6314	5.63135		5.32773	5.48288	5.73667
	-5855.25	-27890.5	-82.11	6.92957	6.81124	4.44957	49	49.1658	11.5201	12.5322							63.6555	3.65548		7.11369	4.5289	4.38917
	-5859.48	-27877.3	-77.8035	4.86626	1.81328	3.36135	49	49.4994	14.5756								58.8012	1.19877		7.24267	5.67723	4.25883
	-5865.77	-27886.8	-79.2899	6.56733	3.6318	5.30843	49	81.3348	11.5008								56.2557	3.74431		5.46629	4.7007	5.84973
	-5631.55	-18584.4	-117.42	8.20142	7.06389	6.09944	52	50.7132	19.5495	18.4753							64.9431	4.94308		3.49645	5.06607	5.32675
	-5634.71	-18580.9	-98.7864	5.32773	5.48288	5.73667	52	65.6314	19.2145								63.3769	3.37691		5.10169	6.07053	3.50777
	-5634.55	-18597.1	-102.86	7.11369	4.5289	4.38917	52	63.6555	16.6617								80.4175	20.4175		7.39983	6.71853	2.72467
	-2986.22	-22004.3	-59.0151	7.24267	5.67723	4.25883	57	58.8012	14.3834	15.209							36.2056	23.7944		4.58414	3.54996	6.67684
	-2986.81	-21993.2	-70.6311	5.46629	4.7007	5.84973	57	56.2557	16.0422								40.3585	19.6415		4.4858	7.61077	3.57209
	-2974.83	-22002	-67.5155	3.49645	5.06607	5.32675	57	64.9431	15.2015								110.693	50.6928		6.22489	8.83362	3.4737
	-2533.05	-28032.8	-48.9125	5.10169	6.07053	3.50777	68	63.3769	24.0289	19.9118							28.9487	31.0513		3.78165	6.12879	3.71233
	-2526.47	-28045.2	-52.0636	7.39983	6.71853	2.72467	68	80.4175	14.3827								110.157	50.1565		4.80684	3.98809	3.69657
	-2517.66	-28042	-32.9098	4.58414	3.54996	6.67684	68	36.2056	21.3238								36.9618	23.0382		5.25173	4.64206	7.76677
																	32.8816	27.1184		2.84956	2.2743	0.956475
																	73.3011	13.3011		3.39562	3.79475	4.83508
																	42.7231	17.2769		7.44747	8.17629	9.24055
	Cell #3																63.9758	3.9758		4.41399	4.04886	3.95499
	x	y	z	stdev x	stdev y	stdev z	DBSCAN ID	Inter-blade angle	Inter-blade distance	Average inter-blade distance							49.5556	10.4444		5.88102	8.74672	5.6733
	-8661.16	-776.485	-107.653	4.4858	7.61077	3.57209	2	40.3585	24.4208	17.8165							61.5058	1.5058		5.31082	1.73925	3.2386
	-8673.6	-776.407	-106.667	6.22489	8.83362	3.4737	2	110.693	12.484								68.9386	8.93863		8.39653	6.92321	9.85758
	-8679.9	-761.631	-102.691	3.78165	6.12879	3.71233	2	28.9487	16.5446								55.9169	4.08306		3.1041	4.93571	3.65833
	-6729.18	-3838	-120.78	4.80684	3.98809	3.69657	12	110.157	11.4964	12.9676							87.9961	27.9961		5.20392	6.99321	3.89752
	-6726.47	-3847.51	-122.859	5.25173	4.64206	7.76677	12	36.9618	10.1092								36.0869	23.9131		6.04128	6.82189	6.46666
	-6739.23	-3836.29	-126.094	2.84956	2.2743	0.956475	12	32.8816	17.2973								26.876	33.124		4.44896	4.27119	4.94381
	-8796.49	-1829.1	-100.756	3.39562	3.79475	4.83508	20	73.3011	12.1867	14.1025							48.1515	11.8485		5.31523	4.98774	4.6922
	-8792.61	-1815.93	-105.26	7.44747	8.17629	9.24055	20	42.7231	14.4501								104.973	44.9726		5.80144	4.6811	3.55425
	-8805.05	-1821.15	-97.2891	4.41399	4.04886	3.95499	20	63.9758	15.6708								75.8329	15.8329		3.56545	6.26895	4.56445
																	65.0011	5.0011		4.30581	5.87206	3.12893
																	39.166	20.834		6.20785	5.46336	3.41601
																	80.8115	20.8115		3.37977	6.16997	3.44974
	Cell #4																50.6946	9.30536		3.4481	5.44311	3.80694
	x	y	z	stdev x	stdev y	stdev z	DBSCAN ID	Inter-blade angle	Inter-blade distance	Average inter-blade distance							48.4938	11.5062		6.64795	4.22927	3.48957
	-8611.07	7497.25	146.574	5.88102	8.74672	5.6733	2	49.5556	21.7353	20.4767							20.044	39.956		4.04085	5.92222	4.24575
	-8595.08	7511.74	140.05	5.31082	1.73925	3.2386	2	61.5058	22.5368								77.9854	17.9854		5.22918	4.5352	4.9239
	-8589.39	7496.41	145.226	8.39653	6.92321	9.85758	2	68.9386	17.1581								81.9706	21.9706		5.50858	4.18482	5.29187
																	57.2532	2.74676		6.77892	4.54962	4.26187
																	46.9908	13.0092		8.46251	4.98684	2.17756
																	75.756	15.756		5.8197	4.83471	4.66972
	Cell #5																74.391	14.391		5.29004	2.90565	2.22996
	x	y	z	stdev x	stdev y	stdev z	DBSCAN ID	Inter-blade angle	Inter-blade distance	Average inter-blade distance							47.2812	12.7188		4.06149	4.00624	1.95911
	14935.4	838.876	-51.2598	3.1041	4.93571	3.65833	4	55.9169	25.4943	20.5808							58.3279	1.67213		3.6536	2.71449	0.900286
	14943.9	849.757	-56.9921	5.20392	6.99321	3.89752	4	87.9961	14.968								34.8992	25.1008		8.30832	5.95428	6.69776
	14944.6	858.284	-37.5053	6.04128	6.82189	6.46666	4	36.0869	21.2801								69.5469	9.54691		2.76002	3.39649	3.4682
	8801.84	7162.66	-55.7983	4.44896	4.27119	4.94381	13	26.876	22.9773	22.2674							75.5539	15.5539		3.03708	3.75299	2.92462
	8807.02	7176.02	-29.5676	5.31523	4.98774	4.6922	13	48.1515	29.887								30.5172	29.4828		3.25528	3.61853	4.95305
	8807.62	7180.64	-42.7042	5.80144	4.6811	3.55425	13	104.973	13.9377								118.853	58.853		5.21043	3.87809	4.62596
	6619.71	262.357	-91.2332	3.56545	6.26895	4.56445	21	75.8329	18.2698	16.9235							30.6297	29.3703		3.89621	5.14463	2.51798
	6608.47	263.529	-97.221	4.30581	5.87206	3.12893	21	65.0011	12.7933								50.065	9.93503		7.2587	6.01849	6.90151
	6607.52	261.224	-77.6715	6.20785	5.46336	3.41601	21	39.166	19.7076								46.9673	13.0327		6.63624	6.8296	4.28384
	8833.1	4221.5	-82.7283	3.37977	6.16997	3.44974	23	80.8115	11.6776	12.9404							82.9677	22.9677		7.85254	7.23838	6.72694
	8823.73	4221.44	-75.4625	3.4481	5.44311	3.80694	23	50.6946	11.8578								29.2766	30.7234		6.05301	5.29859	6.50882
	8838.69	4220.26	-72.5498	6.64795	4.22927	3.48957	23	48.4938	15.2858								101.736	41.7365		2.30385	2.12522	3.19079
	13226.1	1712.92	-18.6425	4.04085	5.92222	4.24575	26	20.044	34.2919	27.0268							48.9869	11.0131		2.20638	4.6923	2.26065
	13215.5	1724.73	12.2492	5.22918	4.5352	4.9239	26	77.9854	34.754								55.1823	4.81766		7.67948	3.10061	3.48751
	13221	1734.36	7.62587	5.50858	4.18482	5.29187	26	81.9706	12.0345								77.5186	17.5186		1.71022	3.2081	4.31227
	12978.7	-25.7326	-50.6292	6.77892	4.54962	4.26187	33	57.2532	14.0517	16.1102							47.2991	12.7009		3.7572	4.07401	2.93239
	12989.6	-20.1699	-64.4652	8.46251	4.98684	2.17756	33	46.9908	18.4821
	12983.5	-12.5944	-52.0358	5.8197	4.83471	4.66972	33	75.756	15.7969
	10336.9	7565.37	-60.4487	5.29004	2.90565	2.22996	39	74.391	9.63162	11.2484
	10346.9	7565.52	-65.8155	4.06149	4.00624	1.95911	39	47.2812	11.3007
	10337.5	7556.88	-64.9694	3.6536	2.71449	0.900286	39	58.3279	12.8129
	12359.4	2234.34	-44.1983	8.30832	5.95428	6.69776	45	34.8992	18.423	16.5016
	12375.9	2224.98	-46.4844	2.76002	3.39649	3.4682	45	69.5469	19.1014
	12375.4	2234.78	-53.3498	3.03708	3.75299	2.92462	45	75.5539	11.9804
	7139.76	1534.2	245.716	3.25528	3.61853	4.95305	52	30.5172	18.6457	13.3419
	7148.45	1539.42	249.433	5.21043	3.87809	4.62596	52	118.853	10.7971
	7153.9	1546.11	243.307	3.89621	5.14463	2.51798	52	30.6297	10.583
	13456.2	2637.77	2.67695	7.2587	6.01849	6.90151	55	50.065	22.1723	25.1139
	13436.8	2660.5	-0.02348	6.63624	6.8296	4.28384	55	46.9673	30.0308
	13449.3	2652.53	17.7157	7.85254	7.23838	6.72694	55	82.9677	23.1387
	6248.46	4458.82	140.383	6.05301	5.29859	6.50882	74	29.2766	18.8966	14.1341
	6241.1	4457.22	152.215	2.30385	2.12522	3.19079	74	101.736	14.024
	6232.82	4461.57	150.634	2.20638	4.6923	2.26065	74	48.9869	9.48162
	9443.09	1184.75	277.573	7.67948	3.10061	3.48751	75	55.1823	17.2329	14.5937
	9438.73	1174.91	282.628	1.71022	3.2081	4.31227	75	77.5186	11.8892
	9429.09	1184.76	287.62	3.7572	4.07401	2.93239	75	47.2991	14.659

## Sheet: GMM_TCOK 670 Yoda1
	Cell #1
	x	y	z	stdev x	stdev y	stdev z	DBSCAN ID	Inter-blade angle	Inter-blade distance	Average inter-blade distance			All avg inter-blade distances	mean/stdev	n =
	-16188.2	841.67	32.4011	5.25433	3.75596	4.3167	7	39.4961	19.1573	15.121			15.121	19.71	22
	-16185.8	832.737	21.5082	4.96825	3.28035	3.5989	7	92.6899	14.2925				17.9275	3.01
	-16185.1	841.53	13.5025	4.88133	3.25213	6.6292	7	47.814	11.9133				20.4558
													16.7288
													21.5155
													15.8975
	Cell #2												15.3585
	x	y	z	stdev x	stdev y	stdev z	DBSCAN ID	Inter-blade angle	Inter-blade distance	Average inter-blade distance			23.4583
	-8178.58	-19814.9	62.5353	7.77994	7.35286	7.85256	2	57.9575	19.412	17.9275			20.2141
	-8165.87	-19820.6	53.538	4.55044	5.88653	5.25778	2	67.7777	16.5921				23.5038
	-8173.08	-19806.2	46.0812	5.77048	5.99021	7.18062	2	54.2647	17.7785				22.5316
	-8104.25	-15419	-88.7396	6.84287	3.56894	5.76847	6	46.7817	14.1315	20.4558			18.5798
	-8087.34	-15426.7	-107.155	24.4127	9.60964	6.45479	6	28.1129	26.1721				15.0722
	-8096.91	-15431.1	-88.8923	13.1805	5.50032	7.154	6	105.105	21.0639				18.5917
	-1093.23	-16313.4	79.9289	8.3604	5.87777	7.07606	11	71.9646	15.3835	16.7288			24.3289
	-1100.29	-16321.8	68.4964	5.55222	6.85338	9.66424	11	53.4115	15.8731				17.2994
	-1104.87	-16304.6	74.9614	4.31631	4.89087	9.40344	11	54.6239	18.9298				20.9385
	-5979.54	-16840.4	-152.449	8.69219	5.17649	9.01069	12	37.7628	27.1969	21.5155			20.2814
	-5982.21	-16820.5	-158.02	4.7867	4.19123	5.0911	12	90.1563	20.8325				21.0392
	-5980.71	-16815.1	-142.476	6.49267	5.05539	7.11586	12	52.0809	16.5169				21.9168
	-8805.5	-14501.2	-67.99	2.9414	2.73755	5.61382	14	73.0317	13.2725	15.8975			24.4051
	-8805.1	-14509.3	-53.984	5.55529	7.95986	3.33825	14	44.1403	16.2012				18.3656
	-8794.51	-14508.6	-68.7972	5.43634	4.20076	4.98768	14	62.828	18.219
	-9284.06	-16413.1	121.415	7.04531	6.76587	6.16246	15	46.9402	16.6549	15.3585
	-9281.25	-16417.9	106.24	3.813	6.154	3.68575	15	67.8176	16.158
	-9294.23	-16417	108.84	4.73349	4.68554	4.73061	15	65.2421	13.2627
	Cell #3
	x	y	z	stdev x	stdev y	stdev z	DBSCAN ID	Inter-blade angle	Inter-blade distance	Average inter-blade distance
	-6316.6	-10158.3	-87.3936	7.73454	7.02701	8.46258	19	92.1287	23.0349	23.4583
	-6312.97	-10161.1	-70.22	6.18509	5.80764	5.15141	19	50.4351	17.7694
	-6327.23	-10138.4	-82.7642	8.76333	6.82783	8.52086	19	37.4362	29.5705
	1130.07	-15805.4	-53.7708	9.32577	6.03125	7.8991	29	105.99	15.9592	20.2141
	1139.23	-15811.5	-67.7388	3.86499	5.00919	5.25956	29	33.7525	17.7961
	1117.04	-15798.5	-59.9127	9.80953	5.05441	10.3871	29	40.2576	26.887
	-6636.37	-12410.1	-66.9623	7.20657	7.18058	9.72356	36	36.6866	32.4003	23.5038
	-6652.65	-12403.2	-68.0825	3.76063	7.37468	7.43338	36	112.104	17.6841
	-6654.42	-12385.7	-78.4698	8.33784	6.96673	7.83619	36	31.2093	20.427
	-4030.74	-16775	-64.5237	5.73997	6.32721	6.35077	37	39.9379	23.705	22.5316
	-4018.55	-16769.7	-87.4308	6.89761	6.35149	9.07925	37	61.676	26.4786
	-4029.79	-16758.1	-81.0719	5.90916	5.6793	9.66051	37	78.3862	17.4111
	1882.19	-6875.45	-62.8084	6.00505	5.41092	7.38201	120	46.7546	20.9121	18.5798
	1898.77	-6879.37	-71.6911	4.73089	5.29703	6.33719	120	72.5229	19.2098
	1900.6	-6883.26	-56.6761	7.60312	7.53103	7.78629	120	60.7225	15.6176
	-1672.74	-14554.4	-61.3501	3.86671	3.76162	3.23063	131	81.6836	13.2698	15.0722
	-1671.46	-14567.2	-66.9775	5.03814	4.2084	4.23596	131	47.5963	13.9775
	-1668.75	-14560.8	-50.4009	4.76227	4.5354	4.85917	131	50.7201	17.9693
	-854.62	-13428.7	-61.7515	5.24414	9.38039	7.8676	132	42.2162	21.9423	18.5917
	-841.564	-13442.3	-61.4354	4.78348	7.07729	3.4129	132	79.1858	18.8162
	-846.113	-13443.4	-75.7039	4.83426	5.25137	5.92301	132	58.598	15.0166
	Cell #4
	x	y	z	stdev x	stdev y	stdev z	DBSCAN ID	Inter-blade angle	Inter-blade distance	Average inter-blade distance
	-7322.12	-6370	-153.138	6.43026	5.92329	6.1857	11	73.2046	23.3424	24.3289
	-7313.64	-6362.19	-172.318	4.49436	6.0519	5.10211	11	54.9959	22.3762
	-7340.21	-6363.33	-166.29	5.75052	7.90824	6.45297	11	51.7995	27.2681
	1771.73	-8205.98	-137.626	8.74804	6.62183	4.56445	12	74.9775	17.4082	17.2994
	1758.95	-8199.26	-134.884	8.90056	5.24087	5.32128	12	58.8443	14.7056
	1762.06	-8209.1	-151.76	8.79458	5.04399	6.05372	12	46.1781	19.7843
	-4620.54	-7344.85	-154.278	6.75645	4.64019	7.08172	31	27.5354	25.6889	20.9385
	-4616.07	-7363.64	-170.521	5.62282	6.38519	6.02527	31	78.753	25.2357
	-4622.7	-7369.15	-162.325	5.67575	4.51786	3.99895	31	73.7117	11.8909
	922.758	-5826.73	-140.949	5.53061	6.68338	7.46383	34	38.7608	22.2993	20.2814
	943.394	-5818.88	-148.947	5.48382	5.34892	6.38505	34	67.6768	23.4829
	935.49	-5808.43	-141.515	7.72749	4.5032	4.48652	34	73.5623	15.062
	-5244.57	-15201.9	-147.639	5.67407	4.38117	7.0216	44	72.8533	23.7896	21.0392
	-5256.2	-15191.6	-148.439	4.87494	4.63832	10.4137	44	68.9255	15.5875
	-5265.29	-15213.1	-144.109	3.59827	4.27205	3.83198	44	38.2212	23.7404
	-5435.4	-12218.5	-153.711	7.96118	6.15193	6.01218	51	109.984	17.0223	21.9168
	-5452.28	-12217.7	-145.104	7.89565	6.81008	5.93802	51	34.0806	18.9705
	-5428.44	-12203.1	-155.21	13.9675	7.41524	7.04475	51	35.9357	29.7576
	-6121.15	-15405	-160.124	6.87806	6.09175	4.77356	60	53.5223	33.3053	24.4051
	-6127.31	-15402.7	-149.579	4.97155	4.99425	3.13844	60	104.869	12.4264
	-6151.16	-15416.3	-151.129	6.4728	4.95337	6.92816	60	21.609	27.4836
	Cell #5
	x	y	z	stdev x	stdev y	stdev z	DBSCAN ID	Inter-blade angle	Inter-blade distance	Average inter-blade distance
	8829.66	-2866.82	-36.0761	6.84455	5.73302	8.16322	2	57.1419	21.0224	18.3656
	8840.61	-2875.1	-43.8042	5.37953	4.41366	7.01958	2	76.5324	15.753
	8825.48	-2885.37	-45.0375	3.81239	5.60238	5.5406	2	46.3257	18.3215
