# Supplementary material for: Direct observation of the conformational states of PIEZO1
Source: Nature. 2023 Aug 16;620(7976):1117–25. doi: 10.1038/s41586-023-06427-4 (PMC10468401; doi:10.1038/s41586-023-06427-4)
Supplement: Supplementary file 8 — Source Data Extended Data Fig. 1 [file 41586_2023_6427_MOESM8_ESM.xlsx]

## Sheet: Sheet1
Inter-blade distances measured from PDB structures (Extended Data Fig. 1b)
PIEZO1 AlphaFold II Q103	PIEZO1 Threaded Q103	PIEZO2 Cryo-EM I79		PIEZO1 Cryo-EM D670	PIEZO1 AlphaFold II D670	PIEZO1 Threaded D670	PIEZO2 Cryo-EM K775	PIEZO1 Flattend Cryo-EM D670
19.16	15.568	18.411		15.455	14.922	15.622	15.349	21.769
19.168	18.003	18.405		15.421	14.92	15.625	15.332	21.778
19.159	19.391	18.408		15.5	14.924	15.624	15.327	21.761
