# Supplementary material for: Direct observation of the conformational states of PIEZO1
Source: Nature. 2023 Aug 16;620(7976):1117–25. doi: 10.1038/s41586-023-06427-4 (PMC10468401; doi:10.1038/s41586-023-06427-4)
Supplement: Supplementary file 9 — Source Data Extended Data Fig. 3 [file 41586_2023_6427_MOESM9_ESM.xlsx]

## Sheet: Sheet1
Electrophysiological properties of constructs without click labeling (Extended Data Fig. 3a)									Electrophysiological properties of constructs with click labeling (Extended Data Fig. 3c)								Yoda1 induced slowing of inactivation with click labeling (Extended Data Fig. 3d)													Tau Fold Change from Yoda1 (Extended Data Fig. 3e)
	Maximal Whole Cell Current				Inactivation					Maximal Whole Cell Current								WT				mPIEZO1 TCO*K 103 C-mEos3.2				mPIEZO1 TCO*K 103 C-HaloTag				WT	C-mEos3.2	C-HaloTag
WT	C-mEos3.2	C-HaloTag		WT	C-mEos3.2	C-HaloTag			WT	C-mEos3.2	C-HaloTag						before	YODA1	wash		before	YODA1	wash		before	YODA1	wash			3.27907	4	4.1
-1206	-747	-181		9.9	6.5	9.2			-1285	-450	-595						12.9	42.3			8.8	35.1	8		6	24.6	15.1			2.48039	3.7	2.4
-290	-277	-380		8	16.6	9.6			-1420	-170	-317						10.2	25.3	16		13.5	50	30		31	75	24			2.75	4.6	3.2
-2310	-2425	-275		6.2	19	8.6			-105	-289	-215						23.8	87	10.1		14	65	36		32	103	58					2.6
-460	-1625	-50		18.1	6.4	9.7			-96	-710	-165														10.9	28.4	14.2
-825	-2700	-7170		12.7	10.6	16				-992	-145
-844	-485	-420		11.4	25.8	22				-268	-1388
-1365	-860	-335		32.3	13.9	14					-211
-2760	-1842			31	18.5						-187
-640	-473			20	16.3						-361
	-575				6.7						-255
	-370				9.3						-377
