# Supplementary material for: Direct observation of the conformational states of PIEZO1
Source: Nature. 2023 Aug 16;620(7976):1117–25. doi: 10.1038/s41586-023-06427-4 (PMC10468401; doi:10.1038/s41586-023-06427-4)
Supplement: Supplementary file 10 — Source Data Extended Data Fig. 4 [file 41586_2023_6427_MOESM10_ESM.xlsx]

## Sheet: Sheet1
2D Density Estimation (Extended Data Fig. 4f)
60x60 grid
2.13946e-07	2.2411e-07	2.45687e-07	2.86572e-07	3.53546e-07	4.50737e-07	5.75759e-07	7.20423e-07	8.77843e-07	1.0446e-06	1.21185e-06	1.35717e-06	1.45471e-06	1.50164e-06	1.52875e-06	1.57473e-06	1.64448e-06	1.69726e-06	1.68011e-06	1.57961e-06	1.44353e-06	1.35453e-06	1.37839e-06	1.52677e-06	1.75777e-06	2.00396e-06	2.20471e-06	2.32469e-06	2.35633e-06	2.32355e-06	2.28713e-06	2.34316e-06	2.59829e-06	3.11391e-06	3.85487e-06	4.68215e-06	5.39998e-06	5.83203e-06	5.88305e-06	5.56482e-06	4.98329e-06	4.28907e-06	3.61386e-06	3.02404e-06	2.52659e-06	2.11039e-06	1.77612e-06	1.52912e-06	1.35699e-06	1.23009e-06
3.2907e-07	3.55819e-07	3.9926e-07	4.66562e-07	5.65155e-07	6.99004e-07	8.59824e-07	1.02693e-06	1.18218e-06	1.32288e-06	1.4546e-06	1.57293e-06	1.66056e-06	1.70917e-06	1.73667e-06	1.77176e-06	1.81986e-06	1.85242e-06	1.8346e-06	1.76692e-06	1.69815e-06	1.69682e-06	1.80496e-06	2.00968e-06	2.25387e-06	2.47125e-06	2.61892e-06	2.68785e-06	2.69154e-06	2.66134e-06	2.6528e-06	2.75214e-06	3.06123e-06	3.64583e-06	4.47967e-06	5.42615e-06	6.27749e-06	6.83403e-06	6.97849e-06	6.71272e-06	6.14423e-06	5.42848e-06	4.69784e-06	4.01621e-06	3.39161e-06	2.82312e-06	2.32994e-06	1.93679e-06	1.64433e-06	1.42728e-06
4.7395e-07	5.22887e-07	5.92454e-07	6.86849e-07	8.13776e-07	9.77366e-07	1.16343e-06	1.33814e-06	1.4715e-06	1.56234e-06	1.63395e-06	1.70613e-06	1.77753e-06	1.84026e-06	1.90099e-06	1.97496e-06	2.06085e-06	2.13348e-06	2.16845e-06	2.17506e-06	2.19993e-06	2.29537e-06	2.47882e-06	2.71511e-06	2.93775e-06	3.0892e-06	3.15106e-06	3.14565e-06	3.11243e-06	3.09373e-06	3.13865e-06	3.3139e-06	3.70165e-06	4.36152e-06	5.27848e-06	6.33303e-06	7.32226e-06	8.03147e-06	8.31759e-06	8.15994e-06	7.65122e-06	6.93635e-06	6.13836e-06	5.31815e-06	4.49381e-06	3.68888e-06	2.95568e-06	2.35117e-06	1.89906e-06	1.58292e-06
6.08217e-07	6.803e-07	7.75173e-07	8.91401e-07	1.03605e-06	1.21366e-06	1.40596e-06	1.56936e-06	1.66543e-06	1.69551e-06	1.69933e-06	1.72028e-06	1.77577e-06	1.86408e-06	1.98593e-06	2.14453e-06	2.32876e-06	2.50986e-06	2.66479e-06	2.8024e-06	2.95906e-06	3.16574e-06	3.41485e-06	3.65498e-06	3.82115e-06	3.87633e-06	3.83461e-06	3.75291e-06	3.69793e-06	3.72304e-06	3.8678e-06	4.1697e-06	4.67676e-06	5.43203e-06	6.43346e-06	7.5931e-06	8.73053e-06	9.62405e-06	1.0097e-05	1.00858e-05	9.64702e-06	8.90291e-06	7.97034e-06	6.92218e-06	5.80479e-06	4.67956e-06	3.63855e-06	2.77418e-06	2.13563e-06	1.71584e-06
6.91766e-07	7.79133e-07	8.90427e-07	1.01726e-06	1.16492e-06	1.33784e-06	1.51602e-06	1.65219e-06	1.70578e-06	1.68181e-06	1.63126e-06	1.61427e-06	1.66459e-06	1.79047e-06	1.99324e-06	2.26883e-06	2.59729e-06	2.94305e-06	3.27788e-06	3.60141e-06	3.93034e-06	4.26677e-06	4.57555e-06	4.79435e-06	4.87236e-06	4.80816e-06	4.65971e-06	4.52249e-06	4.48854e-06	4.61744e-06	4.93267e-06	5.43352e-06	6.12269e-06	7.01734e-06	8.12712e-06	9.40458e-06	1.07055e-05	1.18081e-05	1.24932e-05	1.26323e-05	1.22237e-05	1.13628e-05	1.01782e-05	8.7846e-06	7.2815e-06	5.7767e-06	4.39628e-06	3.25727e-06	2.42589e-06	1.89986e-06
7.05608e-07	7.92816e-07	9.05803e-07	1.03047e-06	1.16949e-06	1.32577e-06	1.47891e-06	1.58331e-06	1.60215e-06	1.54479e-06	1.46721e-06	1.43763e-06	1.50139e-06	1.67807e-06	1.97428e-06	2.38263e-06	2.87598e-06	3.41174e-06	3.95524e-06	4.49428e-06	5.02129e-06	5.503e-06	5.8711e-06	6.05223e-06	6.01787e-06	5.81658e-06	5.56395e-06	5.40062e-06	5.44191e-06	5.74668e-06	6.31544e-06	7.10435e-06	8.06554e-06	9.1821e-06	1.04664e-05	1.19073e-05	1.33999e-05	1.47268e-05	1.56218e-05	1.58748e-05	1.54107e-05	1.43012e-05	1.27146e-05	1.08472e-05	8.87949e-06	6.97005e-06	5.26239e-06	3.87383e-06	2.86769e-06	2.23646e-06
6.65e-07	7.36157e-07	8.36943e-07	9.50889e-07	1.07802e-06	1.21825e-06	1.35063e-06	1.43333e-06	1.43555e-06	1.37016e-06	1.29395e-06	1.27804e-06	1.3762e-06	1.61895e-06	2.01819e-06	2.56197e-06	3.21406e-06	3.92541e-06	4.65966e-06	5.40003e-06	6.11965e-06	6.74876e-06	7.17891e-06	7.31827e-06	7.15975e-06	6.80973e-06	6.4533e-06	6.28439e-06	6.44182e-06	6.97972e-06	7.87375e-06	9.04068e-06	1.03853e-05	1.18498e-05	1.34306e-05	1.51315e-05	1.68754e-05	1.84492e-05	1.954e-05	1.98492e-05	1.92209e-05	1.77115e-05	1.55604e-05	1.3087e-05	1.05842e-05	8.26578e-06	6.27234e-06	4.68871e-06	3.54642e-06	2.81783e-06
6.16927e-07	6.6372e-07	7.45672e-07	8.4773e-07	9.68069e-07	1.10324e-06	1.23113e-06	1.31259e-06	1.32082e-06	1.26987e-06	1.21608e-06	1.23335e-06	1.3842e-06	1.70859e-06	2.21885e-06	2.89079e-06	3.67249e-06	4.50842e-06	5.36973e-06	6.25057e-06	7.11923e-06	7.87579e-06	8.36764e-06	8.47415e-06	8.20058e-06	7.7084e-06	7.25497e-06	7.09094e-06	7.37953e-06	8.172e-06	9.42693e-06	1.10372e-05	1.28732e-05	1.48324e-05	1.68702e-05	1.89712e-05	2.10631e-05	2.29314e-05	2.42192e-05	2.45383e-05	2.36506e-05	2.16052e-05	1.87394e-05	1.55337e-05	1.24249e-05	9.69231e-06	7.45723e-06	5.73952e-06	4.50689e-06	3.69398e-06
6.20193e-07	6.45733e-07	7.1226e-07	8.08468e-07	9.31463e-07	1.07532e-06	1.21728e-06	1.31903e-06	1.3541e-06	1.3347e-06	1.31675e-06	1.37942e-06	1.59579e-06	2.01283e-06	2.63539e-06	3.41641e-06	4.28014e-06	5.16519e-06	6.06104e-06	6.99037e-06	7.93453e-06	8.77555e-06	9.32026e-06	9.41402e-06	9.06345e-06	8.47187e-06	7.95678e-06	7.8168e-06	8.23637e-06	9.2702e-06	1.08769e-05	1.29502e-05	1.53459e-05	1.79167e-05	2.05541e-05	2.31902e-05	2.57321e-05	2.79562e-05	2.94635e-05	2.97788e-05	2.85815e-05	2.59185e-05	2.22396e-05	1.82107e-05	1.44375e-05	1.12785e-05	8.82979e-06	7.02332e-06	5.73675e-06	4.85057e-06
7.19855e-07	7.36083e-07	7.99381e-07	9.0213e-07	1.03977e-06	1.20469e-06	1.37488e-06	1.51277e-06	1.58997e-06	1.61437e-06	1.64097e-06	1.75517e-06	2.04089e-06	2.5485e-06	3.26784e-06	4.12078e-06	5.00369e-06	5.85294e-06	6.68624e-06	7.56755e-06	8.50468e-06	9.37508e-06	9.95725e-06	1.00686e-05	9.71114e-06	9.11048e-06	8.61701e-06	8.55328e-06	9.11411e-06	1.0364e-05	1.22814e-05	1.47859e-05	1.77376e-05	2.09478e-05	2.42321e-05	2.74519e-05	3.04814e-05	3.30846e-05	3.48247e-05	3.51452e-05	3.36466e-05	3.03728e-05	2.58821e-05	2.10245e-05	1.65803e-05	1.29958e-05	1.03466e-05	8.47199e-06	7.14846e-06	6.19238e-06
9.29202e-07	9.51031e-07	1.02854e-06	1.15586e-06	1.32429e-06	1.5234e-06	1.73265e-06	1.91626e-06	2.04404e-06	2.11884e-06	2.19327e-06	2.35736e-06	2.70348e-06	3.28127e-06	4.06092e-06	4.93129e-06	5.76375e-06	6.49932e-06	7.19051e-06	7.94663e-06	8.80682e-06	9.65472e-06	1.02588e-05	1.0425e-05	1.01532e-05	9.67144e-06	9.32802e-06	9.43574e-06	1.01822e-05	1.16433e-05	1.38302e-05	1.67017e-05	2.01292e-05	2.38861e-05	2.77146e-05	3.1412e-05	3.48285e-05	3.77265e-05	3.96449e-05	3.99619e-05	3.82112e-05	3.44293e-05	2.92575e-05	2.36937e-05	1.86655e-05	1.47019e-05	1.18695e-05	9.93138e-06	8.57311e-06	7.54694e-06
1.22248e-06	1.2635e-06	1.37435e-06	1.54863e-06	1.77012e-06	2.02219e-06	2.28343e-06	2.51981e-06	2.70044e-06	2.82424e-06	2.94084e-06	3.14256e-06	3.52659e-06	4.13845e-06	4.92813e-06	5.7562e-06	6.47758e-06	7.04539e-06	7.54813e-06	8.13577e-06	8.87568e-06	9.66432e-06	1.02787e-05	1.05348e-05	1.04394e-05	1.02104e-05	1.0164e-05	1.05714e-05	1.15932e-05	1.33099e-05	1.57623e-05	1.89399e-05	2.27153e-05	2.68214e-05	3.09415e-05	3.4837e-05	3.83649e-05	4.13152e-05	4.32332e-05	4.3468e-05	4.1514e-05	3.73961e-05	3.17928e-05	2.57786e-05	2.03654e-05	1.61381e-05	1.31669e-05	1.11734e-05	9.78253e-06	8.6941e-06
1.54643e-06	1.62015e-06	1.78297e-06	2.02689e-06	2.32657e-06	2.65518e-06	2.98511e-06	3.28066e-06	3.51027e-06	3.6715e-06	3.81293e-06	4.02865e-06	4.41811e-06	5.02147e-06	5.77219e-06	6.51216e-06	7.09024e-06	7.47559e-06	7.78663e-06	8.20222e-06	8.80967e-06	9.52069e-06	1.01352e-05	1.04987e-05	1.06387e-05	1.07628e-05	1.11414e-05	1.19863e-05	1.34146e-05	1.54948e-05	1.82745e-05	2.17422e-05	2.57412e-05	2.99529e-05	3.40184e-05	3.77003e-05	4.09067e-05	4.3501e-05	4.50902e-05	4.50563e-05	4.29002e-05	3.86359e-05	3.29204e-05	2.68077e-05	2.13027e-05	1.69988e-05	1.39771e-05	1.19603e-05	1.05554e-05	9.43199e-06
1.84404e-06	1.96996e-06	2.20384e-06	2.53643e-06	2.93486e-06	3.35993e-06	3.77167e-06	4.1272e-06	4.39315e-06	4.56909e-06	4.70684e-06	4.90448e-06	5.26334e-06	5.82004e-06	6.49888e-06	7.13512e-06	7.58052e-06	7.81793e-06	7.98222e-06	8.26372e-06	8.7577e-06	9.38936e-06	9.98945e-06	1.04471e-05	1.08269e-05	1.13404e-05	1.22217e-05	1.3625e-05	1.56156e-05	1.82265e-05	2.14722e-05	2.52879e-05	2.94417e-05	3.35415e-05	3.71953e-05	4.02001e-05	4.256e-05	4.42709e-05	4.50782e-05	4.4482e-05	4.2052e-05	3.77958e-05	3.22869e-05	2.64551e-05	2.11958e-05	1.70517e-05	1.41129e-05	1.21404e-05	1.07673e-05	9.65947e-06
2.08206e-06	2.29034e-06	2.61749e-06	3.05348e-06	3.56137e-06	4.08995e-06	4.58288e-06	4.98561e-06	5.26227e-06	5.41818e-06	5.51372e-06	5.65484e-06	5.94708e-06	6.42847e-06	7.02425e-06	7.57507e-06	7.94111e-06	8.11089e-06	8.21656e-06	8.43882e-06	8.86615e-06	9.43183e-06	9.99935e-06	1.05098e-05	1.10813e-05	1.19539e-05	1.33538e-05	1.5399e-05	1.81055e-05	2.1446e-05	2.53525e-05	2.96454e-05	3.39626e-05	3.78078e-05	4.07553e-05	4.26572e-05	4.36536e-05	4.39349e-05	4.3471e-05	4.19719e-05	3.91387e-05	3.49783e-05	2.99271e-05	2.47003e-05	1.9995e-05	1.62481e-05	1.35487e-05	1.1719e-05	1.04492e-05	9.42528e-06
2.26444e-06	2.59184e-06	3.03754e-06	3.58961e-06	4.20939e-06	4.83493e-06	5.39253e-06	5.81485e-06	6.06448e-06	6.15574e-06	6.16242e-06	6.20317e-06	6.39273e-06	6.77793e-06	7.29553e-06	7.80109e-06	8.16491e-06	8.37034e-06	8.52694e-06	8.7851e-06	9.21189e-06	9.74194e-06	1.02694e-05	1.07895e-05	1.14837e-05	1.26453e-05	1.45288e-05	1.72494e-05	2.07862e-05	2.50328e-05	2.97922e-05	3.47118e-05	3.92489e-05	4.27755e-05	4.48263e-05	4.5322e-05	4.45671e-05	4.29969e-05	4.08747e-05	3.81903e-05	3.48204e-05	3.07746e-05	2.63163e-05	2.18916e-05	1.79458e-05	1.47745e-05	1.24529e-05	1.08689e-05	9.7815e-06	8.90931e-06
2.4206e-06	2.89574e-06	3.47999e-06	4.15722e-06	4.88657e-06	5.59578e-06	6.19521e-06	6.60636e-06	6.7919e-06	6.77657e-06	6.65043e-06	6.54939e-06	6.60373e-06	6.87636e-06	7.32348e-06	7.82099e-06	8.24926e-06	8.57858e-06	8.88228e-06	9.2661e-06	9.76566e-06	1.0312e-05	1.08251e-05	1.13477e-05	1.21213e-05	1.35037e-05	1.58062e-05	1.91747e-05	2.35705e-05	2.87993e-05	3.45045e-05	4.01242e-05	4.491e-05	4.80939e-05	4.91761e-05	4.81532e-05	4.55055e-05	4.1929e-05	3.80034e-05	3.40199e-05	3.00432e-05	2.60858e-05	2.22314e-05	1.86484e-05	1.55234e-05	1.30018e-05	1.11343e-05	9.86353e-06	9.01143e-06	8.33131e-06
2.57684e-06	3.20238e-06	3.92511e-06	4.72377e-06	5.55428e-06	6.33493e-06	6.96258e-06	7.34908e-06	7.45588e-06	7.3156e-06	7.03425e-06	6.76828e-06	6.66875e-06	6.81877e-06	7.19651e-06	7.69915e-06	8.21792e-06	8.70988e-06	9.21033e-06	9.77817e-06	1.04165e-05	1.10518e-05	1.16228e-05	1.22027e-05	1.30709e-05	1.46382e-05	1.72815e-05	2.1199e-05	2.63525e-05	3.24649e-05	3.90157e-05	4.52365e-05	5.01913e-05	5.30016e-05	5.31563e-05	5.07312e-05	4.63624e-05	4.0971e-05	3.54119e-05	3.02424e-05	2.56957e-05	2.17914e-05	1.84591e-05	1.56263e-05	1.32534e-05	1.13495e-05	9.93351e-06	8.98247e-06	8.36592e-06	7.86975e-06
2.73332e-06	3.47689e-06	4.30664e-06	5.19973e-06	6.11226e-06	6.95765e-06	7.62237e-06	8.00618e-06	8.06128e-06	7.81936e-06	7.39836e-06	6.9766e-06	6.72902e-06	6.75889e-06	7.06363e-06	7.55941e-06	8.15038e-06	8.78738e-06	9.47732e-06	1.02426e-05	1.10634e-05	1.18665e-05	1.26013e-05	1.33454e-05	1.43785e-05	1.61294e-05	1.90246e-05	2.33168e-05	2.89816e-05	3.56777e-05	4.27486e-05	4.92666e-05	5.41755e-05	5.65529e-05	5.59159e-05	5.24127e-05	4.67802e-05	4.00772e-05	3.3336e-05	2.72995e-05	2.23304e-05	1.84659e-05	1.55338e-05	1.32893e-05	1.15243e-05	1.01385e-05	9.11261e-06	8.435e-06	8.00484e-06	7.63939e-06
2.86535e-06	3.66781e-06	4.5458e-06	5.4836e-06	6.44821e-06	7.35878e-06	8.09518e-06	8.53686e-06	8.61017e-06	8.33055e-06	7.82094e-06	7.28227e-06	6.91622e-06	6.84536e-06	7.08181e-06	7.55627e-06	8.18599e-06	8.92262e-06	9.75834e-06	1.06971e-05	1.17141e-05	1.27466e-05	1.37477e-05	1.47729e-05	1.60582e-05	1.80043e-05	2.10511e-05	2.54897e-05	3.13157e-05	3.81521e-05	4.52599e-05	5.16333e-05	5.61918e-05	5.80554e-05	5.68128e-05	5.26673e-05	4.63814e-05	3.90369e-05	3.17196e-05	2.52566e-05	2.00902e-05	1.62881e-05	1.36396e-05	1.18102e-05	1.04919e-05	9.50668e-06	8.79305e-06	8.3275e-06	8.01996e-06	7.71633e-06
2.94843e-06	3.74822e-06	4.61197e-06	5.54135e-06	6.52954e-06	7.5163e-06	8.37882e-06	8.9639e-06	9.14962e-06	8.91557e-06	8.38096e-06	7.77126e-06	7.32104e-06	7.17643e-06	7.36367e-06	7.82346e-06	8.48073e-06	9.28708e-06	1.02281e-05	1.13064e-05	1.25123e-05	1.38054e-05	1.51392e-05	1.65257e-05	1.81228e-05	2.02603e-05	2.33511e-05	2.7699e-05	3.33202e-05	3.98342e-05	4.64826e-05	5.22665e-05	5.61732e-05	5.74388e-05	5.57584e-05	5.13739e-05	4.50085e-05	3.76672e-05	3.03752e-05	2.39432e-05	1.88352e-05	1.51515e-05	1.26982e-05	1.11307e-05	1.01111e-05	9.41988e-06	8.95438e-06	8.65853e-06	8.43181e-06	8.13899e-06
2.97971e-06	3.74103e-06	4.55669e-06	5.45139e-06	6.45617e-06	7.54385e-06	8.59238e-06	9.40493e-06	9.79112e-06	9.67561e-06	9.16423e-06	8.50888e-06	7.98745e-06	7.78269e-06	7.94286e-06	8.41699e-06	9.12724e-06	1.00146e-05	1.10568e-05	1.22652e-05	1.36588e-05	1.5227e-05	1.69204e-05	1.86951e-05	2.06123e-05	2.29059e-05	2.5932e-05	2.9986e-05	3.51052e-05	4.09365e-05	4.67551e-05	5.16289e-05	5.46667e-05	5.52592e-05	5.32285e-05	4.88556e-05	4.27985e-05	3.59306e-05	2.91362e-05	2.31232e-05	1.83137e-05	1.4823e-05	1.25068e-05	1.10744e-05	1.02222e-05	9.72979e-06	9.46246e-06	9.31734e-06	9.16127e-06	8.86017e-06
2.98133e-06	3.71088e-06	4.49664e-06	5.38235e-06	6.43621e-06	7.66652e-06	8.95377e-06	1.00546e-05	1.07014e-05	1.07508e-05	1.02835e-05	9.57458e-06	8.95505e-06	8.66424e-06	8.7906e-06	9.29733e-06	1.00955e-05	1.11026e-05	1.22813e-05	1.36526e-05	1.52664e-05	1.71372e-05	1.92037e-05	2.13579e-05	2.3561e-05	2.59452e-05	2.87993e-05	3.24023e-05	3.68214e-05	4.17597e-05	4.65605e-05	5.03807e-05	5.24534e-05	5.23217e-05	4.99436e-05	4.56602e-05	4.00818e-05	3.39407e-05	2.79368e-05	2.26101e-05	1.82811e-05	1.5049e-05	1.28287e-05	1.14253e-05	1.06201e-05	1.02318e-05	1.01098e-05	1.00998e-05	1.00185e-05	9.71303e-06
2.98514e-06	3.73086e-06	4.56005e-06	5.52273e-06	6.7081e-06	8.14802e-06	9.72369e-06	1.11523e-05	1.2095e-05	1.23358e-05	1.19138e-05	1.11135e-05	1.03223e-05	9.85843e-06	9.87852e-06	1.03781e-05	1.12597e-05	1.2411e-05	1.37724e-05	1.53672e-05	1.72641e-05	1.94861e-05	2.19445e-05	2.44609e-05	2.69001e-05	2.92981e-05	3.18779e-05	3.49084e-05	3.85052e-05	4.24586e-05	4.62031e-05	4.89784e-05	5.01094e-05	4.92589e-05	4.65169e-05	4.23124e-05	3.7243e-05	3.19139e-05	2.6824e-05	2.23087e-05	1.85473e-05	1.55977e-05	1.34305e-05	1.19658e-05	1.11002e-05	1.07202e-05	1.06777e-05	1.07703e-05	1.07577e-05	1.04549e-05
3.01899e-06	3.85323e-06	4.83484e-06	6.00535e-06	7.44965e-06	9.20064e-06	1.11348e-05	1.29429e-05	1.42304e-05	1.47049e-05	1.43392e-05	1.33992e-05	1.23219e-05	1.1528e-05	1.12815e-05	1.16448e-05	1.25295e-05	1.37963e-05	1.53554e-05	1.72175e-05	1.94478e-05	2.20558e-05	2.49122e-05	2.77665e-05	3.03931e-05	3.27355e-05	3.49535e-05	3.73155e-05	4.00106e-05	4.29497e-05	4.56808e-05	4.75163e-05	4.78321e-05	4.63654e-05	4.33164e-05	3.92083e-05	3.46457e-05	3.012e-05	2.59309e-05	2.22066e-05	1.89829e-05	1.62738e-05	1.41031e-05	1.2506e-05	1.14992e-05	1.10471e-05	1.10136e-05	1.11573e-05	1.11856e-05	1.08791e-05
3.10247e-06	4.09893e-06	5.34502e-06	6.86575e-06	8.72029e-06	1.09209e-05	1.33336e-05	1.56349e-05	1.73847e-05	1.82009e-05	1.79503e-05	1.68385e-05	1.53404e-05	1.40075e-05	1.3264e-05	1.32888e-05	1.40309e-05	1.53284e-05	1.70475e-05	1.91605e-05	2.1703e-05	2.46545e-05	2.7846e-05	3.09679e-05	3.37143e-05	3.59368e-05	3.77277e-05	3.93587e-05	4.11119e-05	4.30473e-05	4.48481e-05	4.59e-05	4.56046e-05	4.37309e-05	4.0545e-05	3.66337e-05	3.25943e-05	2.88086e-05	2.53976e-05	2.23167e-05	1.94944e-05	1.69246e-05	1.46868e-05	1.2917e-05	1.1734e-05	1.11666e-05	1.10888e-05	1.12279e-05	1.1252e-05	1.09182e-05
3.25122e-06	4.46308e-06	6.05374e-06	8.03608e-06	1.04388e-05	1.32464e-05	1.63153e-05	1.93133e-05	2.17479e-05	2.31117e-05	2.31083e-05	2.18346e-05	1.97949e-05	1.77111e-05	1.6232e-05	1.57096e-05	1.61579e-05	1.73867e-05	1.91916e-05	2.14708e-05	2.42044e-05	2.7338e-05	3.06847e-05	3.39086e-05	3.66469e-05	3.86646e-05	3.99803e-05	4.08643e-05	4.16943e-05	4.26865e-05	4.36707e-05	4.4117e-05	4.3449e-05	4.14359e-05	3.83513e-05	3.47814e-05	3.12776e-05	2.81142e-05	2.52748e-05	2.26054e-05	1.99869e-05	1.74313e-05	1.50777e-05	1.31401e-05	1.18035e-05	1.11308e-05	1.09914e-05	1.10855e-05	1.10594e-05	1.06652e-05
3.48011e-06	4.92347e-06	6.87941e-06	9.36471e-06	1.23945e-05	1.59416e-05	1.98646e-05	2.38214e-05	2.72401e-05	2.94327e-05	2.9873e-05	2.85045e-05	2.58641e-05	2.28913e-05	2.05241e-05	1.93348e-05	1.94148e-05	2.05257e-05	2.23521e-05	2.46778e-05	2.74048e-05	3.04538e-05	3.36569e-05	3.67027e-05	3.92119e-05	4.08852e-05	4.16728e-05	4.18364e-05	4.18292e-05	4.19995e-05	4.23126e-05	4.23318e-05	4.15145e-05	3.96119e-05	3.68449e-05	3.37263e-05	3.07188e-05	2.80023e-05	2.54815e-05	2.29669e-05	2.03545e-05	1.77073e-05	1.52258e-05	1.31736e-05	1.17615e-05	1.10466e-05	1.08717e-05	1.09099e-05	1.08025e-05	1.03198e-05
3.8067e-06	5.45876e-06	7.73397e-06	1.06725e-05	1.43079e-05	1.86364e-05	2.35419e-05	2.867e-05	3.33357e-05	3.66155e-05	3.77011e-05	3.63575e-05	3.31661e-05	2.93232e-05	2.60951e-05	2.42929e-05	2.4075e-05	2.51221e-05	2.6965e-05	2.92368e-05	3.17464e-05	3.44049e-05	3.71062e-05	3.96172e-05	4.15952e-05	4.27206e-05	4.29021e-05	4.23905e-05	4.16796e-05	4.11983e-05	4.1011e-05	4.07711e-05	3.99821e-05	3.8368e-05	3.60505e-05	3.34105e-05	3.07951e-05	2.83164e-05	2.58646e-05	2.32819e-05	2.05256e-05	1.77278e-05	1.51449e-05	1.30652e-05	1.16878e-05	1.10272e-05	1.08747e-05	1.08735e-05	1.06743e-05	1.00868e-05
4.24332e-06	6.06141e-06	8.56371e-06	1.18237e-05	1.59231e-05	2.09202e-05	2.67534e-05	3.30613e-05	3.90317e-05	4.34882e-05	4.53339e-05	4.41619e-05	4.06086e-05	3.61272e-05	3.2298e-05	3.01436e-05	2.98582e-05	3.10098e-05	3.29459e-05	3.51269e-05	3.72642e-05	3.92764e-05	4.11532e-05	4.27836e-05	4.39138e-05	4.42604e-05	4.37367e-05	4.25924e-05	4.13268e-05	4.0389e-05	3.98926e-05	3.95621e-05	3.89474e-05	3.77382e-05	3.59281e-05	3.37337e-05	3.13798e-05	2.89437e-05	2.63577e-05	2.3546e-05	2.05533e-05	1.75845e-05	1.49407e-05	1.29154e-05	1.16701e-05	1.11502e-05	1.10779e-05	1.10624e-05	1.07741e-05	1.00778e-05
4.77116e-06	6.72358e-06	9.35691e-06	1.27667e-05	1.70905e-05	2.2471e-05	2.89247e-05	3.61055e-05	4.31035e-05	4.8541e-05	5.10954e-05	5.02324e-05	4.66359e-05	4.19536e-05	3.79908e-05	3.59059e-05	3.58871e-05	3.73765e-05	3.95365e-05	4.16567e-05	4.33583e-05	4.45823e-05	4.54335e-05	4.59479e-05	4.59981e-05	4.53897e-05	4.40896e-05	4.23652e-05	4.06993e-05	3.95134e-05	3.89237e-05	3.86957e-05	3.8411e-05	3.77146e-05	3.64607e-05	3.4692e-05	3.25142e-05	2.99931e-05	2.71394e-05	2.3992e-05	2.06987e-05	1.75347e-05	1.48341e-05	1.28817e-05	1.17906e-05	1.1429e-05	1.14475e-05	1.14235e-05	1.10512e-05	1.0255e-05
5.31535e-06	7.39956e-06	1.01021e-05	1.35071e-05	1.77843e-05	2.31522e-05	2.97141e-05	3.71739e-05	4.46023e-05	5.05422e-05	5.35752e-05	5.31135e-05	4.98572e-05	4.55226e-05	4.19853e-05	4.04281e-05	4.09949e-05	4.30188e-05	4.5511e-05	4.76199e-05	4.8897e-05	4.93175e-05	4.91065e-05	4.84515e-05	4.73676e-05	4.57801e-05	4.37411e-05	4.15508e-05	3.9666e-05	3.84571e-05	3.80136e-05	3.81136e-05	3.83494e-05	3.83121e-05	3.77186e-05	3.644e-05	3.44617e-05	3.18357e-05	2.86585e-05	2.50996e-05	2.14243e-05	1.79825e-05	1.51353e-05	1.31541e-05	1.21083e-05	1.18049e-05	1.18419e-05	1.17757e-05	1.13228e-05	1.04546e-05
5.7544e-06	7.98529e-06	1.07385e-05	1.40441e-05	1.80574e-05	2.30341e-05	2.91512e-05	3.61965e-05	4.33223e-05	4.91488e-05	5.23222e-05	5.22853e-05	4.97084e-05	4.62207e-05	4.35865e-05	4.2893e-05	4.42156e-05	4.68211e-05	4.96368e-05	5.17269e-05	5.26089e-05	5.23051e-05	5.11544e-05	4.94825e-05	4.74384e-05	4.5065e-05	4.2499e-05	4.00693e-05	3.82016e-05	3.72103e-05	3.71516e-05	3.78037e-05	3.87599e-05	3.95608e-05	3.98002e-05	3.91852e-05	3.75647e-05	3.49432e-05	3.1475e-05	2.74551e-05	2.32799e-05	1.93892e-05	1.61813e-05	1.39259e-05	1.26721e-05	1.22029e-05	1.20992e-05	1.1915e-05	1.13801e-05	1.04849e-05
5.973e-06	8.34891e-06	1.11513e-05	1.43251e-05	1.79637e-05	2.23082e-05	2.75771e-05	3.3659e-05	3.98701e-05	4.5044e-05	4.80288e-05	4.83675e-05	4.66593e-05	4.43124e-05	4.28267e-05	4.3097e-05	4.51184e-05	4.8147e-05	5.11099e-05	5.30666e-05	5.35538e-05	5.26581e-05	5.08167e-05	4.84614e-05	4.58398e-05	4.30784e-05	4.03652e-05	3.80317e-05	3.64612e-05	3.59154e-05	3.6427e-05	3.77838e-05	3.95944e-05	4.13743e-05	4.26265e-05	4.291e-05	4.19149e-05	3.95407e-05	3.59354e-05	3.14804e-05	2.66983e-05	2.21382e-05	1.82653e-05	1.5384e-05	1.35689e-05	1.26289e-05	1.21696e-05	1.17593e-05	1.11272e-05	1.0246e-05
5.92152e-06	8.39684e-06	1.12266e-05	1.42651e-05	1.75163e-05	2.11638e-05	2.54282e-05	3.029e-05	3.52664e-05	3.94757e-05	4.20434e-05	4.26504e-05	4.18029e-05	4.06159e-05	4.0242e-05	4.13296e-05	4.37926e-05	4.69248e-05	4.97351e-05	5.13662e-05	5.14373e-05	5.01189e-05	4.79212e-05	4.53315e-05	4.26381e-05	3.99946e-05	3.75897e-05	3.57204e-05	3.47101e-05	3.47711e-05	3.59269e-05	3.79981e-05	4.06433e-05	4.34042e-05	4.57509e-05	4.71328e-05	4.7072e-05	4.53001e-05	4.18655e-05	3.71524e-05	3.17671e-05	2.63727e-05	2.15429e-05	1.76783e-05	1.49422e-05	1.32236e-05	1.21873e-05	1.14257e-05	1.06519e-05	9.78914e-06
5.62811e-06	8.11276e-06	1.09079e-05	1.37972e-05	1.6696e-05	1.97085e-05	2.30244e-05	2.66887e-05	3.04075e-05	3.35854e-05	3.56313e-05	3.63674e-05	3.6207e-05	3.59691e-05	3.64524e-05	3.80525e-05	4.06084e-05	4.34853e-05	4.58382e-05	4.69693e-05	4.66362e-05	4.51035e-05	4.29188e-05	4.05639e-05	3.83014e-05	3.62514e-05	3.45534e-05	3.34357e-05	3.3147e-05	3.38514e-05	3.55751e-05	3.81946e-05	4.14606e-05	4.5008e-05	4.83553e-05	5.09112e-05	5.20503e-05	5.1288e-05	4.847e-05	4.38651e-05	3.80771e-05	3.18571e-05	2.5921e-05	2.08326e-05	1.69136e-05	1.41833e-05	1.23903e-05	1.11542e-05	1.01618e-05	9.27142e-06
5.16145e-06	7.54453e-06	1.0213e-05	1.29134e-05	1.54942e-05	1.79801e-05	2.05095e-05	2.31585e-05	2.5782e-05	2.8026e-05	2.95417e-05	3.02717e-05	3.05499e-05	3.09416e-05	3.19385e-05	3.37126e-05	3.60431e-05	3.83883e-05	4.00898e-05	4.06563e-05	4.001e-05	3.84984e-05	3.66628e-05	3.49236e-05	3.34646e-05	3.23271e-05	3.15665e-05	3.13207e-05	3.17573e-05	3.29962e-05	3.50741e-05	3.79383e-05	4.14647e-05	4.54434e-05	4.95282e-05	5.31729e-05	5.56539e-05	5.62552e-05	5.45373e-05	5.05348e-05	4.47401e-05	3.79339e-05	3.09763e-05	2.4639e-05	1.94565e-05	1.56166e-05	1.29679e-05	1.11615e-05	9.85965e-06	8.86023e-06
4.58825e-06	6.76793e-06	9.21564e-06	1.16753e-05	1.3957e-05	1.60182e-05	1.79386e-05	1.97986e-05	2.15562e-05	2.3039e-05	2.4082e-05	2.4715e-05	2.52067e-05	2.59246e-05	2.71197e-05	2.87902e-05	3.06803e-05	3.23582e-05	3.33696e-05	3.34395e-05	3.26413e-05	3.13685e-05	3.01111e-05	2.91921e-05	2.86934e-05	2.85608e-05	2.87523e-05	2.93085e-05	3.03204e-05	3.1873e-05	3.40212e-05	3.67872e-05	4.01854e-05	4.41964e-05	4.86689e-05	5.31762e-05	5.69596e-05	5.90985e-05	5.88419e-05	5.59158e-05	5.06071e-05	4.36468e-05	3.59982e-05	2.86373e-05	2.23275e-05	1.74424e-05	1.39431e-05	1.15237e-05	9.83871e-06	8.64757e-06
3.95748e-06	5.86129e-06	8.01878e-06	1.01967e-05	1.21922e-05	1.39129e-05	1.53827e-05	1.66708e-05	1.78006e-05	1.87253e-05	1.9405e-05	1.99215e-05	2.04855e-05	2.13149e-05	2.24861e-05	2.38779e-05	2.52324e-05	2.62414e-05	2.66516e-05	2.63801e-05	2.5606e-05	2.47151e-05	2.4109e-05	2.40042e-05	2.43907e-05	2.51326e-05	2.60997e-05	2.72429e-05	2.85886e-05	3.02009e-05	3.21586e-05	3.4554e-05	3.7529e-05	4.12492e-05	4.57707e-05	5.08218e-05	5.56689e-05	5.92542e-05	6.05625e-05	5.90126e-05	5.46377e-05	4.80408e-05	4.02085e-05	3.22596e-05	2.5152e-05	1.94351e-05	1.51909e-05	1.21782e-05	1.00749e-05	8.63467e-06
3.31239e-06	4.90229e-06	6.73493e-06	8.61475e-06	1.03445e-05	1.18007e-05	1.29629e-05	1.38835e-05	1.46216e-05	1.52065e-05	1.56711e-05	1.61152e-05	1.66938e-05	1.75147e-05	1.85381e-05	1.95796e-05	2.04119e-05	2.08542e-05	2.08287e-05	2.03948e-05	1.97752e-05	1.92977e-05	1.92567e-05	1.97784e-05	2.07966e-05	2.21293e-05	2.35851e-05	2.50444e-05	2.64842e-05	2.79579e-05	2.95673e-05	3.14588e-05	3.387e-05	3.71118e-05	4.14132e-05	4.66532e-05	5.2169e-05	5.68594e-05	5.95529e-05	5.94341e-05	5.62897e-05	5.05354e-05	4.30809e-05	3.50831e-05	2.76149e-05	2.1365e-05	1.65412e-05	1.29986e-05	1.04784e-05	8.76202e-06
2.70345e-06	3.96904e-06	5.47053e-06	7.05659e-06	8.54944e-06	9.81385e-06	1.08019e-05	1.15479e-05	1.21206e-05	1.25801e-05	1.29843e-05	1.34235e-05	1.40011e-05	1.47525e-05	1.55788e-05	1.62848e-05	1.66981e-05	1.67505e-05	1.64897e-05	1.60506e-05	1.5641e-05	1.54998e-05	1.58205e-05	1.66746e-05	1.79875e-05	1.95768e-05	2.12259e-05	2.27699e-05	2.41488e-05	2.54037e-05	2.66438e-05	2.80413e-05	2.98878e-05	3.25845e-05	3.64793e-05	4.15742e-05	4.73079e-05	5.26313e-05	5.63456e-05	5.75113e-05	5.57149e-05	5.11525e-05	4.45635e-05	3.70237e-05	2.96208e-05	2.31319e-05	1.78932e-05	1.38918e-05	1.09719e-05	8.96951e-06
2.19021e-06	3.14029e-06	4.32163e-06	5.62902e-06	6.91498e-06	8.0516e-06	8.97969e-06	9.71523e-06	1.03119e-05	1.0819e-05	1.12809e-05	1.17597e-05	1.232e-05	1.29647e-05	1.3591e-05	1.40368e-05	1.41946e-05	1.40718e-05	1.37738e-05	1.34416e-05	1.32264e-05	1.32753e-05	1.37108e-05	1.4592e-05	1.58807e-05	1.74354e-05	1.9051e-05	2.05434e-05	2.18221e-05	2.29001e-05	2.38642e-05	2.4876e-05	2.62396e-05	2.84007e-05	3.17784e-05	3.64719e-05	4.20413e-05	4.75637e-05	5.19206e-05	5.41473e-05	5.36833e-05	5.04961e-05	4.5087e-05	3.83551e-05	3.13167e-05	2.47931e-05	1.92514e-05	1.48402e-05	1.15354e-05	9.24048e-06
1.82602e-06	2.48398e-06	3.36637e-06	4.41343e-06	5.51591e-06	6.56772e-06	7.51041e-06	8.34008e-06	9.07615e-06	9.7282e-06	1.03024e-05	1.08268e-05	1.13441e-05	1.18618e-05	1.2316e-05	1.26067e-05	1.26834e-05	1.25824e-05	1.23991e-05	1.22268e-05	1.21448e-05	1.22304e-05	1.25727e-05	1.32519e-05	1.4291e-05	1.56153e-05	1.70616e-05	1.84513e-05	1.96683e-05	2.06788e-05	2.15114e-05	2.22823e-05	2.32755e-05	2.49515e-05	2.77745e-05	3.19293e-05	3.71121e-05	4.25699e-05	4.73234e-05	5.0437e-05	5.12349e-05	4.94538e-05	4.53255e-05	3.95255e-05	3.29591e-05	2.64734e-05	2.06704e-05	1.5872e-05	1.21927e-05	9.60075e-06
1.63813e-06	2.04148e-06	2.65483e-06	3.46096e-06	4.39255e-06	5.37299e-06	6.35025e-06	7.30013e-06	8.20028e-06	9.01071e-06	9.69321e-06	1.02455e-05	1.07033e-05	1.11e-05	1.14309e-05	1.16648e-05	1.17905e-05	1.1833e-05	1.18334e-05	1.18157e-05	1.17985e-05	1.18212e-05	1.19667e-05	1.23446e-05	1.30365e-05	1.40382e-05	1.5247e-05	1.65142e-05	1.77098e-05	1.87446e-05	1.95682e-05	2.02275e-05	2.09653e-05	2.22395e-05	2.45487e-05	2.81625e-05	3.29229e-05	3.82606e-05	4.33462e-05	4.72783e-05	4.92639e-05	4.88045e-05	4.58612e-05	4.08943e-05	3.47154e-05	2.82164e-05	2.21398e-05	1.69706e-05	1.29414e-05	1.00653e-05
1.61449e-06	1.81384e-06	2.19703e-06	2.78416e-06	3.54924e-06	4.44597e-06	5.42935e-06	6.45676e-06	7.4696e-06	8.38748e-06	9.13795e-06	9.69737e-06	1.01004e-05	1.04079e-05	1.06692e-05	1.09089e-05	1.11361e-05	1.13453e-05	1.15154e-05	1.16115e-05	1.16184e-05	1.15622e-05	1.15258e-05	1.16312e-05	1.19931e-05	1.26633e-05	1.36047e-05	1.47169e-05	1.58768e-05	1.69527e-05	1.78209e-05	1.84555e-05	1.9047e-05	2.00373e-05	2.19503e-05	2.51386e-05	2.95882e-05	3.49017e-05	4.03772e-05	4.51225e-05	4.82085e-05	4.88977e-05	4.69006e-05	4.25107e-05	3.65073e-05	2.98725e-05	2.34964e-05	1.79974e-05	1.36816e-05	1.05737e-05
1.70794e-06	1.76075e-06	1.95862e-06	2.3524e-06	2.95394e-06	3.74399e-06	4.68246e-06	5.71199e-06	6.75064e-06	7.69673e-06	8.46084e-06	9.00699e-06	9.36735e-06	9.61834e-06	9.84401e-06	1.01033e-05	1.0413e-05	1.07404e-05	1.10218e-05	1.11923e-05	1.12267e-05	1.11465e-05	1.10229e-05	1.09629e-05	1.10836e-05	1.14701e-05	1.21419e-05	1.30539e-05	1.41112e-05	1.51715e-05	1.60688e-05	1.67219e-05	1.7268e-05	1.81176e-05	1.98035e-05	2.27464e-05	2.70555e-05	3.24727e-05	3.83875e-05	4.38915e-05	4.79126e-05	4.94904e-05	4.8126e-05	4.40098e-05	3.7959e-05	3.1089e-05	2.44348e-05	1.87043e-05	1.42221e-05	1.09854e-05
1.85725e-06	1.81733e-06	1.87468e-06	2.10439e-06	2.55117e-06	3.21806e-06	4.0672e-06	5.03023e-06	6.01452e-06	6.91488e-06	7.64012e-06	8.14819e-06	8.4648e-06	8.66843e-06	8.85816e-06	9.11015e-06	9.44505e-06	9.81927e-06	1.01549e-05	1.03829e-05	1.04785e-05	1.04532e-05	1.03502e-05	1.02437e-05	1.02345e-05	1.042e-05	1.08563e-05	1.15446e-05	1.24298e-05	1.33934e-05	1.42705e-05	1.49553e-05	1.55389e-05	1.63853e-05	1.8011e-05	2.08732e-05	2.51643e-05	3.07201e-05	3.69871e-05	4.30368e-05	4.76859e-05	4.98077e-05	4.87607e-05	4.46937e-05	3.84998e-05	3.14313e-05	2.46346e-05	1.88535e-05	1.4381e-05	1.1157e-05
2.01276e-06	1.91987e-06	1.87469e-06	1.9709e-06	2.27996e-06	2.82198e-06	3.55961e-06	4.41683e-06	5.29877e-06	6.10705e-06	6.7566e-06	7.20174e-06	7.45802e-06	7.59717e-06	7.72188e-06	7.91809e-06	8.21489e-06	8.57498e-06	8.9275e-06	9.21087e-06	9.39872e-06	9.48318e-06	9.47401e-06	9.41224e-06	9.37908e-06	9.4694e-06	9.74945e-06	1.02422e-05	1.09287e-05	1.17368e-05	1.25422e-05	1.3249e-05	1.39161e-05	1.48498e-05	1.65211e-05	1.93803e-05	2.36522e-05	2.9219e-05	3.55627e-05	4.17586e-05	4.6587e-05	4.88588e-05	4.78835e-05	4.38157e-05	3.76097e-05	3.05912e-05	2.3939e-05	1.83705e-05	1.41137e-05	1.1047e-05
2.14564e-06	2.01999e-06	1.89901e-06	1.89023e-06	2.08445e-06	2.51311e-06	3.1392e-06	3.88328e-06	4.65354e-06	5.36175e-06	5.92962e-06	6.30591e-06	6.49123e-06	6.54421e-06	6.56618e-06	6.654e-06	6.8549e-06	7.15186e-06	7.49123e-06	7.81949e-06	8.10265e-06	8.31098e-06	8.42731e-06	8.47099e-06	8.5083e-06	8.61955e-06	8.85377e-06	9.22567e-06	9.7349e-06	1.03617e-05	1.10485e-05	1.17406e-05	1.2485e-05	1.35263e-05	1.52608e-05	1.8086e-05	2.22087e-05	2.75197e-05	3.35311e-05	3.93677e-05	4.38744e-05	4.59298e-05	4.4901e-05	4.0977e-05	3.51087e-05	2.85736e-05	2.24662e-05	1.74098e-05	1.35577e-05	1.07507e-05
2.23725e-06	2.0845e-06	1.90555e-06	1.81742e-06	1.92148e-06	2.25469e-06	2.782e-06	3.42682e-06	4.10555e-06	4.74027e-06	5.25592e-06	5.58996e-06	5.72014e-06	5.68428e-06	5.5785e-06	5.51497e-06	5.57018e-06	5.75828e-06	6.04743e-06	6.39075e-06	6.74545e-06	7.06545e-06	7.31818e-06	7.51172e-06	7.69891e-06	7.93479e-06	8.23046e-06	8.56734e-06	8.94248e-06	9.38028e-06	9.90038e-06	1.05132e-05	1.1278e-05	1.23823e-05	1.41277e-05	1.68186e-05	2.06028e-05	2.53562e-05	3.06285e-05	3.56452e-05	3.94125e-05	4.09966e-05	3.99124e-05	3.6392e-05	3.12971e-05	2.57202e-05	2.05512e-05	1.62616e-05	1.2937e-05	1.04252e-05
2.25791e-06	2.0812e-06	1.86132e-06	1.71943e-06	1.75866e-06	2.0164e-06	2.46242e-06	3.03058e-06	3.6509e-06	4.25565e-06	4.76842e-06	5.10872e-06	5.22297e-06	5.11993e-06	4.88596e-06	4.65104e-06	4.52861e-06	4.57144e-06	4.77352e-06	5.09708e-06	5.49574e-06	5.9156e-06	6.31578e-06	6.69359e-06	7.0824e-06	7.50424e-06	7.92519e-06	8.28376e-06	8.55957e-06	8.80607e-06	9.11491e-06	9.57299e-06	1.02723e-05	1.13571e-05	1.30287e-05	1.54764e-05	1.87645e-05	2.27427e-05	2.70095e-05	3.09288e-05	3.37318e-05	3.47456e-05	3.36814e-05	3.08044e-05	2.68172e-05	2.2529e-05	1.85457e-05	1.51555e-05	1.23933e-05	1.0156e-05
2.1637e-06	1.97418e-06	1.73723e-06	1.57084e-06	1.57179e-06	1.77454e-06	2.15674e-06	2.66908e-06	3.25954e-06	3.87021e-06	4.42012e-06	4.80736e-06	4.94385e-06	4.80639e-06	4.46878e-06	4.07698e-06	3.781e-06	3.67283e-06	3.77453e-06	4.06217e-06	4.49322e-06	5.01239e-06	5.57027e-06	6.14533e-06	6.74204e-06	7.34811e-06	7.89351e-06	8.28333e-06	8.47791e-06	8.54392e-06	8.62546e-06	8.87701e-06	9.43052e-06	1.04045e-05	1.19145e-05	1.40397e-05	1.6758e-05	1.98925e-05	2.30949e-05	2.58786e-05	2.77143e-05	2.82e-05	2.72407e-05	2.51144e-05	2.23346e-05	1.94019e-05	1.6627e-05	1.41203e-05	1.18836e-05	9.88536e-06
1.92449e-06	1.74091e-06	1.51603e-06	1.35561e-06	1.34341e-06	1.50937e-06	1.84117e-06	2.30945e-06	2.88118e-06	3.50721e-06	4.10121e-06	4.54256e-06	4.71519e-06	4.57062e-06	4.1716e-06	3.67401e-06	3.2539e-06	3.0334e-06	3.05893e-06	3.3222e-06	3.78911e-06	4.40587e-06	5.11196e-06	5.85963e-06	6.61915e-06	7.34983e-06	7.9649e-06	8.35899e-06	8.48389e-06	8.40791e-06	8.29793e-06	8.3457e-06	8.71009e-06	9.49705e-06	1.07663e-05	1.2519e-05	1.46696e-05	1.70243e-05	1.92851e-05	2.10975e-05	2.21373e-05	2.22278e-05	2.14234e-05	1.9993e-05	1.82749e-05	1.65069e-05	1.47598e-05	1.30055e-05	1.12265e-05	9.45769e-06
1.56199e-06	1.40147e-06	1.21368e-06	1.08333e-06	1.07612e-06	1.21693e-06	1.50376e-06	1.92609e-06	2.4675e-06	3.08602e-06	3.69251e-06	4.1567e-06	4.34974e-06	4.21233e-06	3.80104e-06	3.27265e-06	2.81122e-06	2.55136e-06	2.55279e-06	2.81828e-06	3.3217e-06	4.0122e-06	4.82005e-06	5.67347e-06	6.51273e-06	7.27918e-06	7.88902e-06	8.25081e-06	8.32437e-06	8.17424e-06	7.95909e-06	7.86544e-06	8.04915e-06	8.60612e-06	9.57358e-06	1.09226e-05	1.25451e-05	1.42511e-05	1.57882e-05	1.68993e-05	1.7402e-05	1.72648e-05	1.6626e-05	1.57268e-05	1.47745e-05	1.38329e-05	1.28254e-05	1.1643e-05	1.02581e-05	8.74454e-06
1.15237e-06	1.02146e-06	8.82481e-07	7.93169e-07	7.98361e-07	9.17128e-07	1.15565e-06	1.51801e-06	2.00008e-06	2.56647e-06	3.13096e-06	3.5667e-06	3.75005e-06	3.62618e-06	3.2497e-06	2.76772e-06	2.35248e-06	2.13078e-06	2.16057e-06	2.44643e-06	2.9662e-06	3.67415e-06	4.50048e-06	5.363e-06	6.18565e-06	6.9033e-06	7.44734e-06	7.75542e-06	7.80839e-06	7.6658e-06	7.45435e-06	7.31637e-06	7.37125e-06	7.69839e-06	8.33741e-06	9.27361e-06	1.0419e-05	1.16136e-05	1.26495e-05	1.33327e-05	1.3555e-05	1.33454e-05	1.28601e-05	1.23002e-05	1.17949e-05	1.13288e-05	1.07726e-05	9.99262e-06	8.95445e-06	7.73552e-06
7.87884e-07	6.82801e-07	5.90755e-07	5.41554e-07	5.58535e-07	6.5352e-07	8.36752e-07	1.12119e-06	1.51086e-06	1.978e-06	2.44712e-06	2.80785e-06	2.95637e-06	2.85198e-06	2.54764e-06	2.17104e-06	1.86684e-06	1.73785e-06	1.82669e-06	2.13005e-06	2.62497e-06	3.27394e-06	4.01997e-06	4.78996e-06	5.50992e-06	6.11914e-06	6.56821e-06	6.82647e-06	6.89871e-06	6.83727e-06	6.72308e-06	6.63151e-06	6.62464e-06	6.75951e-06	7.09069e-06	7.64278e-06	8.37475e-06	9.17443e-06	9.8805e-06	1.03399e-05	1.04685e-05	1.02925e-05	9.93722e-06	9.55854e-06	9.25144e-06	8.99452e-06	8.67401e-06	8.16996e-06	7.44046e-06	6.53674e-06
5.28802e-07	4.43672e-07	3.91187e-07	3.76889e-07	4.04062e-07	4.75313e-07	6.00181e-07	7.95173e-07	1.06981e-06	1.40619e-06	1.74676e-06	2.00699e-06	2.11046e-06	2.03295e-06	1.82278e-06	1.58174e-06	1.41886e-06	1.40452e-06	1.55747e-06	1.85956e-06	2.28354e-06	2.80289e-06	3.38434e-06	3.98102e-06	4.53802e-06	5.00847e-06	5.36203e-06	5.5936e-06	5.7244e-06	5.79261e-06	5.82736e-06	5.83348e-06	5.816e-06	5.81314e-06	5.89887e-06	6.13987e-06	6.54359e-06	7.04621e-06	7.53158e-06	7.87756e-06	8.00216e-06	7.89875e-06	7.64044e-06	7.34005e-06	7.08502e-06	6.88574e-06	6.67641e-06	6.36655e-06	5.90448e-06	5.29976e-06
3.83407e-07	3.18547e-07	3.01707e-07	3.20735e-07	3.61725e-07	4.16316e-07	4.89139e-07	5.96338e-07	7.5164e-07	9.49188e-07	1.15391e-06	1.31106e-06	1.37223e-06	1.32683e-06	1.21492e-06	1.11085e-06	1.08794e-06	1.18324e-06	1.3889e-06	1.6687e-06	1.98935e-06	2.33647e-06	2.70582e-06	3.08621e-06	3.45257e-06	3.77882e-06	4.05257e-06	4.28512e-06	4.50118e-06	4.71476e-06	4.90244e-06	5.00942e-06	5.00118e-06	4.91071e-06	4.83272e-06	4.86402e-06	5.04229e-06	5.33566e-06	5.66364e-06	5.93181e-06	6.0602e-06	6.01093e-06	5.80912e-06	5.5325e-06	5.27018e-06	5.07064e-06	4.91783e-06	4.7502e-06	4.50572e-06	4.15212e-06
3.25198e-07	2.8692e-07	3.06595e-07	3.62092e-07	4.2626e-07	4.78931e-07	5.16566e-07	5.51801e-07	6.01433e-07	6.72546e-07	7.53874e-07	8.19825e-07	8.46238e-07	8.31293e-07	8.04787e-07	8.16482e-07	9.09483e-07	1.09198e-06	1.33145e-06	1.57424e-06	1.7812e-06	1.9496e-06	2.10338e-06	2.26737e-06	2.44896e-06	2.64514e-06	2.85935e-06	3.11068e-06	3.41563e-06	3.75707e-06	4.0644e-06	4.24177e-06	4.23832e-06	4.09689e-06	3.9317e-06	3.85324e-06	3.90601e-06	4.06796e-06	4.27966e-06	4.4712e-06	4.57373e-06	4.53608e-06	4.35378e-06	4.07973e-06	3.80216e-06	3.59519e-06	3.47849e-06	3.41254e-06	3.32839e-06	3.16263e-06
3.21256e-07	3.14174e-07	3.69837e-07	4.63939e-07	5.61183e-07	6.30245e-07	6.5688e-07	6.46633e-07	6.16939e-07	5.86876e-07	5.68029e-07	5.60893e-07	5.59991e-07	5.67183e-07	6.01254e-07	6.92334e-07	8.61378e-07	1.09548e-06	1.34363e-06	1.53955e-06	1.6409e-06	1.65502e-06	1.62813e-06	1.6135e-06	1.64526e-06	1.73991e-06	1.91232e-06	2.18256e-06	2.5531e-06	2.97745e-06	3.35123e-06	3.55824e-06	3.54939e-06	3.38374e-06	3.18872e-06	3.07484e-06	3.07799e-06	3.17071e-06	3.30132e-06	3.41802e-06	3.46927e-06	3.40892e-06	3.22313e-06	2.94976e-06	2.66963e-06	2.46483e-06	2.37343e-06	2.37128e-06	2.3894e-06	2.3486e-06
3.48339e-07	3.66632e-07	4.48476e-07	5.74658e-07	7.07899e-07	8.08123e-07	8.48742e-07	8.24109e-07	7.48324e-07	6.49687e-07	5.60013e-07	5.0158e-07	4.81528e-07	5.00367e-07	5.6528e-07	6.91739e-07	8.87231e-07	1.12762e-06	1.35317e-06	1.49347e-06	1.50775e-06	1.41123e-06	1.2629e-06	1.13154e-06	1.06638e-06	1.09508e-06	1.2375e-06	1.51004e-06	1.90221e-06	2.34919e-06	2.73269e-06	2.93562e-06	2.91914e-06	2.75309e-06	2.56625e-06	2.4605e-06	2.46003e-06	2.52896e-06	2.61515e-06	2.67519e-06	2.67261e-06	2.57599e-06	2.37737e-06	2.10872e-06	1.83953e-06	1.64573e-06	1.5694e-06	1.59655e-06	1.6651e-06	1.6951e-06
[truncated: 11 more columns]
