# Supplementary material for: Direct observation of the conformational states of PIEZO1
Source: Nature. 2023 Aug 16;620(7976):1117–25. doi: 10.1038/s41586-023-06427-4 (PMC10468401; doi:10.1038/s41586-023-06427-4)
Supplement: Supplementary file 11 — Source Data Extended Data Fig. 5 [file 41586_2023_6427_MOESM11_ESM.xlsx]

## Sheet: Sheet1
3-fold symmetry enforcement (Extended Data Fig. 5a)																no symmetry enforcement (Extended Data Fig. 5b)
iPALM Super-Particle						iPALM Super-Particle - k-means clustered						Per-localization pairwise distance				iPALM Super-Particle						iPALM Super-Particle - k-means clustered						Per-localization pairwise distance
x	y	z	color value	size value		x	y	z	k value	size value		y	color value			x	y	z	color value	size value		x	y	z	k value	size value		y	color value
-0.707869	-23.5067	-5.53274	4.37502e-06	4.37502e-06		14.1128	16.4029	-2.80398	1	157.251		31.9578	5.00008e-06			-23.5067	0.707869	-5.53274	3.39638e-05	169.819		-23.5067	0.707869	-5.53274	1	169.819		27.7334	2.57077e-05
-17.782	25.6912	-4.24304	1.83745e-06	1.83745e-06		6.61483	5.30507	-0.144272	1	269.337		23.0044	5.0042e-06			25.6912	17.782	-4.24304	3.46346e-06	17.3173		1.28691	-8.38115	-0.144272	2	569.598		13.7117	2.57396e-05
14.1128	16.4029	-2.80398	3.14502e-05	3.14502e-05		-25.8893	11.1524	4.37959	3	36.1225		26.5519	5.00628e-06			16.4029	-14.1128	-2.80398	6.2103e-06	31.0515		3.09788	-11.0495	-0.681574	2	644.967		24.7987	2.5763e-05
4.37704	-18.5873	12.5798	3.95023e-06	3.95023e-06		19.6446	-16.078	-3.80285	2	44.7971		35.6922	5.00784e-06			-18.5873	-4.37704	12.5798	3.42188e-06	17.1094		-2.7028	-17.0116	1.05809	2	208.864		25.0927	2.58233e-05
6.61483	5.30507	-0.144272	5.38674e-05	5.38674e-05		-9.48836	-1.59614	6.74442	3	73.9104		20.0912	5.00934e-06			1.28691	-8.38115	-0.144272	0.00011392	569.598		-3.0451	1.30762	-4.90915	2	140.924		25.8942	2.58255e-05
-25.8893	11.1524	4.37959	7.22451e-06	7.22451e-06		-11.3043	2.67081	-0.46948	3	275.984		43.0084	5.01204e-06			22.6029	16.8446	4.37959	1.62867e-05	81.4333		7.65252	-6.51284	1.79402	2	213.562		26.1558	2.58693e-05
19.6446	-16.078	-3.80285	8.95941e-06	8.95941e-06		-13.561	10.6861	1.22834	3	87.2866		26.259	5.01275e-06			-23.7463	-8.97369	-3.80285	1.95133e-05	97.5667		6.02247	-8.41719	0.883928	2	398.55		25.5423	2.59169e-05
-20.4606	0.563505	8.24909	4.53934e-06	4.53934e-06		-6.64878	4.36413	-9.27209	3	53.623		33.879	5.01997e-06			9.63384	-18.0348	7.8495	7.2493e-06	36.2465		-23.9172	0.557308	-2.17835	1	370.732		29.5558	2.59218e-05
14.05	-29.9044	-5.71268	2.0933e-06	2.0933e-06		-0.365146	3.90018	-7.52099	1	105.289		41.7381	5.02218e-06			18.6563	27.2017	-5.80549	4.31779e-06	21.5889		4.47925	-13.8307	1.03743	2	534.603		15.0001	2.5923e-05
-9.48836	-1.59614	6.74442	1.47821e-05	1.47821e-05		-10.4102	3.53199	8.13629	3	72.0308		21.4964	5.02484e-06			6.02518	-7.42698	6.51931	1.91896e-05	95.948		3.73213	-16.897	1.73567	2	319.335		26.8937	2.59495e-05
-11.3043	2.67081	-0.46948	5.51969e-05	5.51969e-05		9.23269	11.5414	-6.8935	1	57.2932		29.2943	5.02548e-06			3.09788	-11.0495	-0.681574	0.000128993	644.967		2.57955	-11.9602	0.417631	2	685.598		31.1543	2.59538e-05
-13.561	10.6861	1.22834	1.74573e-05	1.74573e-05		2.39356	1.80964	-4.93435	1	149.982		32.2263	5.02718e-06			-2.7028	-17.0116	1.05809	4.17727e-05	208.864		3.81249	-12.5777	2.57587	2	555.409		29.259	2.60087e-05
20.5614	-24.9185	13.8921	1.28432e-06	1.28432e-06		-9.58906	-3.51118	2.03966	3	110.947		21.8553	5.03393e-06			11.4437	30.1661	13.9631	1.37116e-06	6.85578		-20.2324	5.7021	-0.833673	1	273.578		14.1791	2.60141e-05
-6.64878	4.36413	-9.27209	1.07246e-05	1.07246e-05		-10.4469	-1.15933	1.12049	3	168.955		21.6211	5.03601e-06			-0.842725	-7.76172	-9.38151	1.30651e-05	65.3256		1.29203	-0.800855	-5.22837	2	167.811		26.0703	2.60173e-05
-0.365146	3.90018	-7.52099	2.10578e-05	2.10578e-05		-1.06833	4.18904	-10.2021	1	62.7521		23.2357	5.04093e-06			-3.53314	-2.09836	-7.52308	2.45551e-05	122.776		-18.7775	-2.56112	-2.5779	1	388.419		30.7762	2.60215e-05
-10.4102	3.53199	8.13629	1.44062e-05	1.44062e-05		14.0426	11.7907	2.37631	1	171.059		27.036	5.04294e-06			2.05989	-10.7918	7.94725	1.99641e-05	99.8205		3.27466	-4.93342	-2.55883	2	367.998		25.0495	2.60306e-05
9.23269	11.5414	-6.8935	1.14586e-05	1.14586e-05		12.4412	20.4343	-2.17835	1	149.957		28.4139	5.05105e-06			-14.9223	2.42013	-6.64515	1.08255e-05	54.1277		3.08208	-9.36944	-1.27636	2	599.185		16.8284	2.60351e-05
2.39356	1.80964	-4.93435	2.99964e-05	2.99964e-05		1.87025	-23.8285	1.40154	2	52.1301		24.3723	5.05246e-06			-3.0451	1.30762	-4.90915	2.81849e-05	140.924		-3.49128	-4.30579	-1.93356	2	212.488		27.957	2.60438e-05
-9.58906	-3.51118	2.03966	2.21894e-05	2.21894e-05		-14.2174	3.03621	1.03743	3	258.166		30.6967	5.05263e-06			7.65252	-6.51284	1.79402	4.27123e-05	213.562		-1.98011	-10.8405	-1.09027	2	315.37		21.0436	2.60493e-05
-10.4469	-1.15933	1.12049	3.3791e-05	3.3791e-05		3.57205	-16.9104	1.50034	2	221.514		38.2705	5.05462e-06			6.02247	-8.41719	0.883928	7.971e-05	398.55		-0.660413	-14.4878	4.05672	2	402.153		20.3581	2.60576e-05
-1.06833	4.18904	-10.2021	1.25504e-05	1.25504e-05		6.57613	27.3258	5.01139	1	28.7793		42.3552	5.05761e-06			-3.48194	-2.82413	-10.2132	1.38947e-05	69.4733		1.52816	-1.71797	-6.44065	2	144.94		25.7103	2.60798e-05
14.0426	11.7907	2.37631	3.42119e-05	3.42119e-05		11.3076	-19.477	3.92979	2	51.4162		35.1029	5.06533e-06			-17.3645	6.3721	2.71136	2.27163e-05	113.582		3.2335	-11.2847	0.00525475	2	676.378		14.5171	2.61378e-05
29.3615	8.69375	4.42394	2.67432e-06	2.67432e-06		-11.7615	3.5215	0.120905	3	284.819		40.9849	5.06616e-06			-22.2578	21.1797	5.00087	2.28351e-06	11.4176		-17.5377	3.12863	-0.692526	1	354.074		16.9323	2.61413e-05
12.4412	20.4343	-2.17835	2.99914e-05	2.99914e-05		-12.9426	2.75542	2.26043	3	258.005		24.6001	5.0807e-06			-23.9172	0.557308	-2.17835	7.41464e-05	370.732		4.86705	-10.6034	-0.944446	2	550.099		23.0212	2.61754e-05
1.87025	-23.8285	1.40154	1.0426e-05	1.0426e-05		14.7095	15.037	-0.648319	1	167.421		26.7736	5.08082e-06			19.701	13.5339	1.40154	1.38375e-05	69.1875		3.70811	-0.295854	-4.36342	2	178.115		32.702	2.6183e-05
-14.2174	3.03621	1.03743	5.16332e-05	5.16332e-05		-1.23393	-0.757507	-5.25754	3	166.705		29.8156	5.08586e-06			4.47925	-13.8307	1.03743	0.000106921	534.603		-1.13625	-16.4968	1.06273	2	289.892		21.7817	2.62187e-05
-19.9358	-6.69327	-17.665	1.97639e-06	1.97639e-06		-10.4838	-0.818907	9.84404	3	55.3034		34.3995	5.0862e-06			-19.8289	-7.14971	-17.6082	2.95006e-06	14.7503		-20.7928	1.85684	-1.53814	1	564.705		30.2194	2.62278e-05
-1.96718	-25.5189	-5.11363	3.3975e-06	3.3975e-06		-19.0183	-2.70538	-2.4817	3	144.45		36.2308	5.08631e-06			-1.71505	-25.6425	-4.77413	2.73438e-06	13.6719		2.76131	-4.65889	0.6663	2	351.015		18.9868	2.62685e-05
3.57205	-16.9104	1.50034	4.43027e-05	4.43027e-05		3.04204	-4.99979	-2.51678	2	214.679		27.3306	5.08821e-06			3.73213	-16.897	1.73567	6.38669e-05	319.335		-0.977641	3.74938	-4.11253	2	139.536		27.3134	2.6275e-05
12.2638	21.5792	17.0196	2.21156e-06	2.21156e-06		-9.0506	-8.79262	7.27629	3	62.8344		30.5537	5.08846e-06			12.0415	21.8725	16.7598	2.25179e-06	11.2589		1.54292	2.73305	-1.23916	2	166.902		30.3225	2.62759e-05
6.57613	27.3258	5.01139	5.75585e-06	5.75585e-06		2.87082	-9.41321	-1.15573	2	277.882		31.3397	5.09435e-06			6.32607	27.4074	4.66561	3.31571e-06	16.5785		-2.34148	-6.85689	3.33415	2	208.957		16.9797	2.62955e-05
11.3076	-19.477	3.92979	1.02832e-05	1.02832e-05		-3.72336	-4.38494	-1.87324	3	198.886		23.6953	5.09825e-06			11.6604	19.4014	3.51704	8.27495e-06	41.3748		0.449377	-10.7877	0.751451	2	593.062		18.0699	2.63245e-05
-11.7615	3.5215	0.120905	5.69638e-05	5.69638e-05		-3.97274	10.2236	12.2474	1	32.1677		25.969	5.09895e-06			2.57955	-11.9602	0.417631	0.00013712	685.598		5.03099	-19.1074	1.9496	2	148.056		31.3924	2.63346e-05
-12.9426	2.75542	2.26043	5.16011e-05	5.16011e-05		-9.07315	-7.90751	10.9756	3	38.3003		29.6807	5.10303e-06			3.81249	-12.5777	2.57587	0.000111082	555.409		2.74787	1.38768	-0.839019	2	182.323		24.6347	2.63434e-05
14.7095	15.037	-0.648319	3.34842e-05	3.34842e-05		-2.18524	-10.8985	-0.921818	2	152.714		19.8096	5.10466e-06			-20.2324	5.7021	-0.833673	5.47157e-05	273.578		4.22767	-1.73888	-2.79277	2	231.259		27.626	2.63574e-05
-1.23393	-0.757507	-5.25754	3.3341e-05	3.3341e-05		-4.43448	1.59031	-6.74479	3	128.085		30.6601	5.10605e-06			1.29203	-0.800855	-5.22837	3.35622e-05	167.811		3.90889	-4.20919	1.01099	2	290.494		29.8088	2.63745e-05
51.1827	25.7996	-26.2932	4.78633e-07	4.78633e-07		-7.76268	-1.23845	7.90753	3	64.7628		40.063	5.10719e-06			51.6257	26.1067	-25.5835	7.14174e-07	3.57087		4.16704	1.25183	0.398239	2	163.646		20.3914	2.63959e-05
60.6606	31.6803	-18.5815	4.78633e-07	4.78633e-07		-7.20416	2.05751	-1.85878	3	246.184		37.4676	5.10741e-06			61.0905	31.817	-17.729	4.81464e-07	2.40732		-19.8611	1.7554	-0.767662	1	552.975		17.9126	2.64388e-05
-19.4535	-18.0973	-5.64216	4.76319e-06	4.76319e-06		-0.830468	-14.45	4.28269	2	154.997		21.9648	5.10886e-06			-19.2528	-17.8935	-6.01042	4.90877e-06	24.5438		-22.8036	0.451364	-2.10536	1	477.069		31.0948	2.64725e-05
-10.4838	-0.818907	9.84404	1.10607e-05	1.10607e-05		-2.25188	-0.464435	-6.44065	3	139.18		40.5714	5.11302e-06			-10.29	-0.922065	9.81556	1.2102e-05	60.51		1.26181	-10.6695	-0.0953906	2	633.959		28.2635	2.64772e-05
-19.0183	-2.70538	-2.4817	2.889e-05	2.889e-05		-11.3896	2.84207	0.00525475	3	284.569		30.0856	5.12352e-06			-18.7775	-2.56112	-2.5779	7.76837e-05	388.419		0.0726727	-11.8854	0.535496	2	559.973		19.8839	2.6498e-05
3.04204	-4.99979	-2.51678	4.29359e-05	4.29359e-05		4.787	4.46231	-3.25147	1	201.583		42.9701	5.12451e-06			3.27466	-4.93342	-2.55883	7.35996e-05	367.998		-20.9795	-5.8442	-2.86813	1	255.197		14.7424	2.65002e-05
-9.0506	-8.79262	7.27629	1.25669e-05	1.25669e-05		11.4783	13.6237	-0.692526	1	246.452		24.393	5.12824e-06			-8.87363	-8.8545	7.11412	1.14225e-05	57.1124		-0.323264	-13.7735	3.29082	2	471.206		26.8252	2.65314e-05
2.87082	-9.41321	-1.15573	5.55765e-05	5.55765e-05		18.7311	-19.7378	-0.616275	2	39.2535		28.8975	5.1342e-06			3.08208	-9.36944	-1.27636	0.000119837	599.185		-19.9833	-3.0435	-1.41981	1	417.983		17.2482	2.6544e-05
-3.72336	-4.38494	-1.87324	3.97771e-05	3.97771e-05		-21.6511	16.4737	2.41445	3	25.7176		40.6862	5.14072e-06			-3.49128	-4.30579	-1.93356	4.24975e-05	212.488		-0.0226397	-15.2647	2.68179	2	440.966		19.6093	2.65626e-05
-3.97274	10.2236	12.2474	6.43354e-06	6.43354e-06		-11.1762	9.45542	9.22642	3	42.8614		39.8549	5.14352e-06			-3.75089	10.0532	12.4407	6.34598e-06	31.7299		-3.73306	-2.5591	0.542558	2	175.596		32.1801	2.65818e-05
-9.07315	-7.90751	10.9756	7.66006e-06	7.66006e-06		11.1833	5.15185	4.21406	1	149.966		23.168	5.14495e-06			-8.90915	-8.03446	10.8283	8.38746e-06	41.9373		-2.24992	-1.08506	2.62481	2	147.217		21.1168	2.65953e-05
-2.18524	-10.8985	-0.921818	3.05427e-05	3.05427e-05		5.98751	-11.9875	-4.06785	2	123.023		27.2197	5.1458e-06			-1.98011	-10.8405	-1.09027	6.3074e-05	315.37		-21.5678	-5.74594	0.597437	1	163.643		14.0583	2.66035e-05
-4.43448	1.59031	-6.74479	2.56169e-05	2.56169e-05		6.85976	9.39507	-1.12529	1	270.564		30.1587	5.14785e-06			-4.16031	1.75665	-6.70226	2.23647e-05	111.824		-19.56	2.8477	-2.21081	1	461.526		14.2481	2.66366e-05
-7.76268	-1.23845	7.90753	1.29526e-05	1.29526e-05		-1.67088	3.38023	-4.33898	3	154.297		27.1066	5.14856e-06			-7.56203	-1.31724	7.88364	1.32312e-05	66.1558		1.66605	-8.72649	0.815941	2	575.962		18.0402	2.66366e-05
-7.20416	2.05751	-1.85878	4.92369e-05	4.92369e-05		14.9755	7.00749	0.673192	1	112.852		35.2108	5.14975e-06			-6.94954	2.14781	-1.8207	1.98294e-05	99.1471		1.25885	-16.4533	0.419596	2	340.911		31.6563	2.66584e-05
-0.830468	-14.45	4.28269	3.09993e-05	3.09993e-05		-7.57722	11.6316	-1.3248	3	64.8674		36.5226	5.15002e-06			-0.660413	-14.4878	4.05672	8.04306e-05	402.153		-4.56184	-1.49272	-6.77356	2	132.72		24.288	2.66648e-05
-23.9352	11.0836	18.0991	1.44146e-06	1.44146e-06		8.41725	-19.0856	-1.80427	2	212.823		27.2678	5.15282e-06			-23.7354	10.8815	18.2209	1.20919e-06	6.04597		8.07014	-7.95596	1.81311	2	226.599		28.917	2.6705e-05
-2.25188	-0.464435	-6.44065	2.7836e-05	2.7836e-05		2.7287	4.66413	0.583006	1	210.572		30.2908	5.15756e-06			1.52816	-1.71797	-6.44065	2.8988e-05	144.94		-25.1755	0.0858538	-2.99661	1	236.793		25.4508	2.67185e-05
-11.3896	2.84207	0.00525475	5.69138e-05	5.69138e-05		-2.92391	-2.681	-4.066	3	193.932		31.7448	5.15819e-06			3.2335	-11.2847	0.00525475	0.000135276	676.378		-3.66923	-4.85745	-0.920482	2	219.942		14.8957	2.67478e-05
-30.0186	-20.8062	12.0685	8.33145e-07	8.33145e-07		-3.1613	-13.352	-4.81345	2	62.3914		27.2274	5.16164e-06			33.028	-15.5938	12.0685	7.71557e-07	3.85779		-19.8612	3.15424	-0.857044	1	470.734		20.817	2.67642e-05
4.787	4.46231	-3.25147	4.03166e-05	4.03166e-05		0.945137	-6.57514	-2.9576	2	215.551		40.8831	5.16255e-06			-6.25797	1.91451	-3.25147	2.14815e-05	107.407		6.0109	-12.278	1.33166	2	457.129		20.5258	2.67752e-05
11.4783	13.6237	-0.692526	4.92905e-05	4.92905e-05		-3.18707	0.0112792	-1.18072	3	215.124		33.4313	5.16651e-06			-17.5377	3.12863	-0.692526	7.08147e-05	354.074		-1.99992	-8.95281	-4.49418	2	173.461		23.3111	2.67769e-05
18.7311	-19.7378	-0.616275	7.8507e-06	7.8507e-06		3.46584	-8.35336	4.327	2	145.473		24.6247	5.18427e-06			7.72784	26.0905	-0.616275	6.75231e-06	33.7616		5.48021	-8.41353	0.518634	2	451.589		29.5146	2.67807e-05
-21.6511	16.4737	2.41445	5.14352e-06	5.14352e-06		7.19479	1.26741	3.13318	1	115.345		26.1144	5.18598e-06			-3.44108	-26.9873	2.41445	3.52295e-06	17.6147		-24.5187	4.74362	0.167006	1	171.67		29.8883	2.67932e-05
-11.1762	9.45542	9.22642	8.57227e-06	8.57227e-06		13.5706	-13.4567	-1.58524	2	78.0535		30.1704	5.19119e-06			-2.60053	-14.4066	9.22642	1.86798e-05	93.3989		-3.72084	-14.3492	5.49567	2	227.529		14.3292	2.6853e-05
11.1833	5.15185	4.21406	2.99931e-05	2.99931e-05		0.352993	-10.8385	0.750177	2	263.846		28.8291	5.19283e-06			-10.0533	7.10908	4.21406	9.56869e-06	47.8434		-18.8398	3.90824	1.34886	1	271.209		28.3677	2.68851e-05
25.6374	5.29811	-11.7637	1.96418e-06	1.96418e-06		4.93103	-19.16	1.94949	2	155.064		30.4173	5.19501e-06			-17.407	19.5536	-11.7637	2.30309e-06	11.5155		9.01649	-5.10941	-0.309209	2	180.325		15.2257	2.6906e-05
5.98751	-11.9875	-4.06785	2.46046e-05	2.46046e-05		2.65561	1.34261	-0.789437	1	193.185		31.8675	5.19585e-06			7.38769	11.1791	-4.06785	9.49422e-06	47.4711		6.127	4.87972	-2.84003	2	139.431		19.526	2.69122e-05
6.85976	9.39507	-1.12529	5.41129e-05	5.41129e-05		4.14811	-1.77733	-2.74411	2	182.818		26.9217	5.20474e-06			4.86705	-10.6034	-0.944446	0.00011002	550.099		4.9722	-8.85978	1.22043	2	477.865		21.4851	2.69699e-05
-1.67088	3.38023	-4.33898	3.08594e-05	3.08594e-05		3.80817	-4.25945	1.05012	2	163.898		31.0819	5.20631e-06			3.70811	-0.295854	-4.36342	3.5623e-05	178.115		-22.1445	-3.31294	-2.73323	1	371.296		15.6346	2.69874e-05
14.9755	7.00749	0.673192	2.25704e-05	2.25704e-05		4.06759	1.20353	0.455663	1	180.813		32.7299	5.20661e-06			-1.13625	-16.4968	1.06273	5.79785e-05	289.892		-19.8974	-0.312303	-0.743387	1	555.98		30.0666	2.70069e-05
-7.57722	11.6316	-1.3248	1.29735e-05	1.29735e-05		-19.9535	1.70101	-0.84895	3	264.406		23.6558	5.20665e-06			13.8299	0.921065	-1.51295	1.28536e-05	64.2681		-3.40096	-8.82915	2.7653	2	228.328		14.6742	2.70303e-05
8.41725	-19.0856	-1.80427	4.25647e-05	4.25647e-05		9.80681	19.5053	-5.38554	1	90.8361		33.8728	5.21143e-06			-20.7928	1.85684	-1.53814	0.000112941	564.705		-17.8556	2.15557	-3.33648	1	321.563		21.4279	2.70449e-05
14.9938	5.301	12.7469	4.1674e-06	4.1674e-06		6.12193	25.6066	-3.14267	1	34.5206		37.6675	5.21791e-06			-2.47133	-15.426	13.1358	6.14305e-06	30.7153		-20.5524	-4.81395	-1.86937	1	313.371		18.0992	2.70717e-05
2.7287	4.66413	0.583006	4.21143e-05	4.21143e-05		-22.7505	0.218062	-2.12886	3	193.051		28.1619	5.22176e-06			2.76131	-4.65889	0.6663	7.0203e-05	351.015		-2.59454	-15.9825	-1.75448	2	140.048		15.4175	2.70995e-05
-2.92391	-2.681	-4.066	3.87864e-05	3.87864e-05		1.42344	-10.6569	-0.0758157	2	292.801		40.205	5.22462e-06			-0.977641	3.74938	-4.11253	2.79072e-05	139.536		-0.0799576	-7.45573	-2.78771	2	371.035		22.4068	2.71298e-05
-3.1613	-13.352	-4.81345	1.24783e-05	1.24783e-05		15.5298	-14.8763	5.58536	2	33.6868		22.1695	5.22942e-06			-10.1998	9.12474	-4.84866	6.46497e-06	32.3248		-21.1014	1.23752	-3.91224	1	400.334		32.0834	2.71855e-05
0.945137	-6.57514	-2.9576	4.31102e-05	4.31102e-05		0.0726727	-11.8854	0.535496	2	249.84		40.4529	5.24309e-06			-6.24503	2.28396	-2.90031	2.09198e-05	104.599		-18.932	-1.65221	2.13997	1	213.076		17.5193	2.71882e-05
-37.684	6.78314	0.804009	1.30933e-06	1.30933e-06		7.08437	12.119	2.11877	1	212.249		36.6998	5.24717e-06			24.241	29.6296	-0.139206	2.60572e-06	13.0286		-24.01	2.01185	-0.923245	1	330.17		14.0112	2.71944e-05
-3.18707	0.0112792	-1.18072	4.30249e-05	4.30249e-05		-6.87823	-20.6033	0.742891	2	45.6035		35.7338	5.25217e-06			1.54292	2.73305	-1.23916	3.33804e-05	166.902		-19.2731	5.79719	-0.174195	1	249.151		20.1521	2.72047e-05
3.46584	-8.35336	4.327	2.90946e-05	2.90946e-05		-20.9795	-5.8442	-2.86813	3	77.6372		27.8459	5.25887e-06			-8.9236	1.1007	4.4486	1.54603e-05	77.3013		-19.5133	-0.111587	-4.75478	1	298.107		26.2731	2.72867e-05
7.19479	1.26741	3.13318	2.3069e-05	2.3069e-05		7.13684	11.5558	3.16334	1	197.902		24.1693	5.26454e-06			-2.34148	-6.85689	3.33415	4.17915e-05	208.957		2.49099	-8.47793	-1.36827	2	573.599		26.9998	2.74057e-05
-43.6387	25.4491	25.1845	5.719e-07	5.719e-07		-0.231797	-10.7714	5.15769	2	123.138		31.2276	5.26595e-06			-43.3843	25.5933	25.3305	5.57485e-07	2.78742		-1.30965	-2.85199	-2.01502	2	244.771		17.6556	2.74346e-05
13.5706	-13.4567	-1.58524	1.56107e-05	1.56107e-05		-5.66451	0.0126241	-7.55735	3	106.803		36.1555	5.26976e-06			13.6521	-13.4185	-1.65302	1.0585e-05	52.925		-0.940613	-5.28787	2.98341	2	223.948		14.5162	2.74706e-05
0.352993	-10.8385	0.750177	5.27692e-05	5.27692e-05		12.622	-15.7892	-1.41439	2	133.513		29.479	5.27096e-06			0.449377	-10.7877	0.751451	0.000118612	593.062		-22.8511	-3.53316	-4.2598	1	260.134		20.1487	2.74834e-05
4.93103	-19.16	1.94949	3.10129e-05	3.10129e-05		13.2296	7.6024	2.71795	1	193.964		39.3024	5.27639e-06			5.03099	-19.1074	1.9496	2.96112e-05	148.056		2.39666	-7.35927	-2.40437	2	476.441		31.1912	2.75022e-05
2.65561	1.34261	-0.789437	3.8637e-05	3.8637e-05		4.0807	-1.95619	0.548317	2	158.473		36.0359	5.27938e-06			2.74787	1.38768	-0.839019	3.64646e-05	182.323		0.341385	3.38857	0.213312	2	135.224		18.7472	2.7515e-05
18.6802	-2.35806	-18.2913	1.57906e-06	1.57906e-06		-3.56313	2.06483	-6.65804	3	126.462		20.3364	5.28276e-06			18.6686	-2.37347	-18.4226	1.69993e-06	8.49967		-4.99897	-1.67949	-4.05264	2	152.168		23.0992	2.752e-05
4.14811	-1.77733	-2.74411	3.65637e-05	3.65637e-05		2.05869	-1.41033	2.62722	2	137.547		40.8901	5.28325e-06			4.22767	-1.73888	-2.79277	4.62518e-05	231.259		1.12963	-10.3564	0.318316	2	631.106		17.1296	2.75268e-05
3.80817	-4.25945	1.05012	3.27795e-05	3.27795e-05		15.9867	15.5758	0.68909	1	114.877		36.0124	5.28485e-06			3.90889	-4.20919	1.01099	5.80987e-05	290.494		-22.2249	-7.11409	-2.78933	1	186.531		18.7437	2.7544e-05
4.06759	1.20353	0.455663	3.61625e-05	3.61625e-05		-14.5136	0.0676042	11.2923	3	35.5965		37.3967	5.29241e-06			4.16704	1.25183	0.398239	3.27292e-05	163.646		-18.8606	0.139118	-1.30672	1	539.491		18.5221	2.75808e-05
-19.9535	1.70101	-0.84895	5.28812e-05	5.28812e-05		3.97936	-5.26729	7.95867	2	59.2295		24.8939	5.29635e-06			-19.8611	1.7554	-0.767662	0.000110595	552.975		2.32412	-16.7814	2.94559	2	332.052		20.4086	2.75837e-05
9.80681	19.5053	-5.38554	1.81672e-05	1.81672e-05		18.4624	7.10343	-2.11406	1	42.1248		22.2852	5.30054e-06			9.87942	19.5331	-5.5326	6.62048e-06	33.1024		-4.18585	-9.89379	0.332335	2	217.393		22.3668	2.75923e-05
6.12193	25.6066	-3.14267	6.90413e-06	6.90413e-06		2.47532	2.37261	3.08121	1	141.126		23.2476	5.30179e-06			6.32232	25.5485	-3.12431	5.85301e-06	29.265		-21.034	-7.31854	-1.74194	1	184.877		29.8739	2.7594e-05
-22.7505	0.218062	-2.12886	3.86103e-05	3.86103e-05		-5.72641	6.78523	0.795856	3	140.838		31.0919	5.30233e-06			-22.8036	0.451364	-2.10536	9.54138e-05	477.069		4.0679	-10.005	1.10686	2	600.914		14.7232	2.76e-05
1.42344	-10.6569	-0.0758157	5.85602e-05	5.85602e-05		23.8577	-7.50046	-5.47053	2	28.5086		28.8831	5.3052e-06			1.26181	-10.6695	-0.0953906	0.000126792	633.959		-16.7438	3.63294	2.48583	1	161.162		28.034	2.76103e-05
15.5298	-14.8763	5.58536	6.73736e-06	6.73736e-06		-9.15693	13.7201	0.388533	3	61.1081		21.053	5.31037e-06			15.3318	-15.0379	5.54321	6.97804e-06	34.8902		-17.5167	4.61004	-4.38371	1	134.589		30.2728	2.76374e-05
19.5086	27.5793	-0.33866	3.55284e-06	3.55284e-06		-24.0251	8.54751	4.56732	3	44.188		31.5831	5.31248e-06			19.5086	27.5793	-0.33866	5.39511e-06	26.9756		-18.4627	-3.07869	-2.51989	1	343.526		22.1407	2.76572e-05
0.0726727	-11.8854	0.535496	4.9968e-05	4.9968e-05		9.48903	7.77258	2.14347	1	303.028		38.9702	5.31579e-06			0.0726727	-11.8854	0.535496	0.000111995	559.973		-5.79939	-12.7896	3.35594	2	178.429		29.5893	2.76797e-05
7.08437	12.119	2.11877	4.24499e-05	4.24499e-05		5.57891	-18.1645	-0.45848	2	201.965		39.9828	5.31839e-06			7.08437	12.119	2.11877	1.34832e-05	67.4162		-16.0807	3.47065	-2.06252	1	219.915		24.1341	2.76808e-05
-6.87823	-20.6033	0.742891	9.12071e-06	9.12071e-06		4.28105	-1.59504	15.8287	2	25.1697		21.3561	5.3187e-06			-6.87823	-20.6033	0.742891	7.87935e-06	39.3968		-16.0162	3.56978	0.542492	1	214.955		22.6676	2.76955e-05
-20.9795	-5.8442	-2.86813	1.55274e-05	1.55274e-05		3.28424	3.53882	-6.7529	1	116.682		27.38	5.32204e-06			-20.9795	-5.8442	-2.86813	5.10394e-05	255.197		2.18344	-3.3865	1.834	2	250.28		26.6323	2.77344e-05
7.13684	11.5558	3.16334	3.95804e-05	3.95804e-05		-14.4742	8.11761	-4.47566	3	55.38		33.5032	5.3222e-06			-0.323264	-13.7735	3.29082	9.42412e-05	471.206		5.65052	-10.6182	-0.0728567	2	514.111		26.5902	2.77449e-05
-0.231797	-10.7714	5.15769	2.46276e-05	2.46276e-05		-4.02682	-4.55482	-7.04851	3	107.77		38.5873	5.32944e-06			-5.23689	9.22915	5.16435	8.54097e-06	42.7048		0.0663202	-5.55093	-0.882438	2	397.149		32.4642	2.77519e-05
-5.66451	0.0126241	-7.55735	2.13606e-05	2.13606e-05		7.586	9.8215	-9.05627	1	41.9001		24.2392	5.33326e-06			4.87931	2.59453	-7.52919	1.86812e-05	93.406		2.23262	-9.61419	1.07952	2	625.302		32.2586	2.77597e-05
12.622	-15.7892	-1.41439	2.67025e-05	2.67025e-05		-10.9355	2.97378	1.76486	3	269.433		40.8408	5.33479e-06			-19.9833	-3.0435	-1.41981	8.35967e-05	417.983		2.53262	-9.74389	-2.5289	2	493.027		32.8665	2.78081e-05
13.2296	7.6024	2.71795	3.87927e-05	3.87927e-05		-2.36618	16.1481	-2.64368	1	52.009		36.7879	5.33501e-06			-0.0226397	-15.2647	2.68179	8.81931e-05	440.966		-1.48347	-7.20183	2.42329	2	285.811		25.1955	2.78357e-05
4.0807	-1.95619	0.548317	3.16946e-05	3.16946e-05		21.7597	-12.6621	-2.99661	2	32.3734		33.1047	5.33623e-06			-3.73306	-2.5591	0.542558	3.51192e-05	175.596		1.32935	-2.61053	-0.699509	2	290.862		27.2755	2.78862e-05
-3.56313	2.06483	-6.65804	2.52924e-05	2.52924e-05		-0.16497	8.76477	11.8251	1	39.8408		22.7609	5.34692e-06			3.56808	2.07103	-6.65353	2.25508e-05	112.754		-18.6132	-1.08325	0.56558	1	370.254		29.0244	2.78999e-05
2.05869	-1.41033	2.62722	2.75095e-05	2.75095e-05		5.60637	2.37206	-0.920482	1	198.914		29.1953	5.35033e-06			-2.24992	-1.08506	2.62481	2.94433e-05	147.217		-20.7513	-2.33425	-2.41819	1	470.643		20.3108	2.79072e-05
-1.25367	-14.4866	-13.733	3.35294e-06	3.35294e-06		-19.891	3.23878	-0.942241	3	234.162		40.6996	5.35183e-06			-11.9245	8.35526	-13.7122	3.30941e-06	16.547		-23.4141	-2.34411	-2.86368	1	339.453		14.5109	2.79213e-05
-26.662	21.8642	16.3709	8.55441e-07	8.55441e-07		-26.2799	8.0693	-3.51737	3	42.0627		28.2878	5.35561e-06			32.2611	12.1361	16.3967	1.18005e-06	5.90026		-18.4379	5.94034	-2.8147	1	176.756		26.7902	2.79479e-05
15.9867	15.5758	0.68909	2.29754e-05	2.29754e-05		2.3397	-2.33838	5.48135	2	80.8131		38.5787	5.35958e-06			-21.5678	-5.74594	0.597437	3.27285e-05	163.643		-23.7372	1.84133	0.144181	1	301.952		27.4494	2.79557e-05
-1.87898	-27.482	35.1152	8.16043e-07	8.16043e-07		12.4216	-5.15089	-5.20998	2	51.8604		37.53	5.35991e-06			14.9513	23.0848	35.1438	5.69741e-07	2.84871		-18.0083	0.57049	-1.35851	1	474.475		20.4019	2.79602e-05
12.5089	-12.6223	15.3797	1.86707e-06	1.86707e-06		5.94579	-12.2599	1.1923	2	262.331		27.1993	5.36112e-06			-4.7824	17.1521	15.3273	2.26569e-06	11.3284		5.05959	-11.2004	4.64623	2	259.054		18.2527	2.79645e-05
-14.5136	0.0676042	11.2923	7.1193e-06	7.1193e-06		18.955	-12.8161	-1.53664	2	40.7277		25.4402	5.36397e-06			12.5696	-7.16086	11.36	6.76329e-06	33.8165		-3.12649	-4.82926	-0.978138	2	237.692		28.3735	2.7988e-05
3.97936	-5.26729	7.95867	1.18459e-05	1.18459e-05		20.4413	-4.20843	-4.09728	2	44.322		29.2926	5.36722e-06			-0.918916	6.54815	7.94155	8.43278e-06	42.1639		3.87477	-17.3507	-0.575328	2	230.391		20.8126	2.79989e-05
18.4624	7.10343	-2.11406	8.42495e-06	8.42495e-06		14.2955	-13.7628	-3.3066	2	67.8939		38.5162	5.36875e-06			-19.56	2.8477	-2.21081	9.23051e-05	461.526		1.08022	-3.21222	2.93224	2	198.829		24.3269	2.80096e-05
2.47532	2.37261	3.08121	2.82253e-05	2.82253e-05		-2.05412	-8.89088	-4.6233	2	124.047		21.2557	5.37073e-06			-3.33034	-0.856363	3.06526	2.51096e-05	125.548		-0.227522	-0.711396	1.34059	2	184.482		27.5982	2.80297e-05
-5.72641	6.78523	0.795856	2.81676e-05	2.81676e-05		-24.4789	6.27616	-3.76625	3	64.8862		20.1676	5.37466e-06			1.66605	-8.72649	0.815941	0.000115192	575.962		1.17669	-13.0033	-0.0194146	2	575.331		24.6004	2.80532e-05
23.8577	-7.50046	-5.47053	5.70171e-06	5.70171e-06		5.42408	-8.39071	0.396453	2	223.665		33.5859	5.37867e-06			-17.0889	18.2158	-5.58154	3.89896e-06	19.4948		-21.3935	-1.87124	-2.12284	1	494.464		28.4225	2.8055e-05
-4.99088	-8.71551	-20.8553	2.11374e-06	2.11374e-06		-4.36316	-2.4462	-9.82953	3	63.5086		36.765	5.38185e-06			8.72232	5.10894	-20.8261	3.07644e-06	15.3822		-3.12545	-15.1787	1.79184	2	285.292		20.8335	2.81092e-05
-9.15693	13.7201	0.388533	1.22216e-05	1.22216e-05		-24.5457	4.83374	0.0861631	3	101.837		28.1771	5.38232e-06			1.25885	-16.4533	0.419596	6.81822e-05	340.911		8.05379	-10.4531	1.21981	2	275.893		32.4591	2.81289e-05
-24.0251	8.54751	4.56732	8.83761e-06	8.83761e-06		-25.0063	12.5252	1.51808	3	39.8439		33.5034	5.3903e-06			16.7345	-19.2256	4.67417	3.93727e-06	19.6864		5.11993	-12.2209	2.07714	2	503.642		26.1126	2.81475e-05
9.48903	7.77258	2.14347	6.06057e-05	6.06057e-05		3.72084	14.3492	5.49567	1	70.0193		28.101	5.39379e-06			-12.0862	-2.12687	2.08939	1.82127e-05	91.0633		-4.95437	-1.40593	-5.82269	2	141.305		32.119	2.8159e-05
5.57891	-18.1645	-0.45848	4.0393e-05	4.0393e-05		-9.89353	1.14703	7.89705	3	70.4246		28.3012	5.39485e-06			4.0473	18.5598	-0.472861	7.91438e-06	39.5719		0.226363	2.19625	-3.27282	2	164.643		28.0633	2.81638e-05
6.73139	5.69159	-22.1368	1.95542e-06	1.95542e-06		18.8398	-3.90824	1.34886	2	44.8664		38.9808	5.39524e-06			-8.55096	-1.70509	-22.1756	2.07426e-06	10.3713		-7.60437	-9.96396	0.0790428	2	130.176		32.7934	2.81811e-05
4.28105	-1.59504	15.8287	5.03393e-06	5.03393e-06		3.875	-17.682	8.05398	2	53.2174		24.5394	5.40166e-06			-3.01804	3.50827	15.8071	5.33283e-06	26.6642		5.61085	-10.5089	-1.05432	2	485.667		18.1648	2.81849e-05
3.28424	3.53882	-6.7529	2.33365e-05	2.33365e-05		-9.01649	5.10941	-0.309209	3	229.646		33.7371	5.40657e-06			-4.56184	-1.49272	-6.77356	2.6544e-05	132.72		-1.50123	-6.25705	0.910293	2	320.652		16.9588	2.81954e-05
-14.4742	8.11761	-4.47566	1.1076e-05	1.1076e-05		8.25546	-7.07465	-7.54733	2	56.7152		22.0175	5.41048e-06			8.66196	-14.1844	-4.4144	1.72803e-05	86.4016		-22.065	-3.97802	-3.65425	1	305.006		16.6042	2.82611e-05
-4.02682	-4.55482	-7.04851	2.1554e-05	2.1554e-05		6.127	4.87972	-2.84003	1	219.113		33.7742	5.41665e-06			5.77917	1.97787	-7.02742	2.04306e-05	102.153		8.80607	-12.0904	-1.13917	2	204.741		22.4374	2.82628e-05
7.586	9.8215	-9.05627	8.38002e-06	8.38002e-06		-13.4609	1.56278	1.5448	3	242.294		28.4226	5.42237e-06			-11.3803	-4.86419	-9.10268	1.02276e-05	51.1379		-18.9149	4.34502	-1.14221	1	349.466		23.8521	2.82795e-05
-17.7915	-3.71553	-19.1214	2.24447e-06	2.24447e-06		22.9167	-7.93233	-0.404607	2	29.5229		34.4681	5.42472e-06			17.4208	-5.52063	-19.0345	1.53613e-06	7.68065		6.65785	-13.325	-1.13267	2	321.273		16.7279	2.82951e-05
-10.9355	2.97378	1.76486	5.38866e-05	5.38866e-05		4.9722	-8.85978	1.22043	2	235.978		33.5109	5.42476e-06			8.07014	-7.95596	1.81311	4.53198e-05	226.599		2.37362	-6.52005	-4.60248	2	291.961		28.3264	2.83009e-05
-2.36618	16.1481	-2.64368	1.04018e-05	1.04018e-05		19.886	7.89038	6.99588	1	28.2092		24.0722	5.42709e-06			10.1232	-12.8016	-2.64368	2.11446e-05	105.723		8.39654	-8.53935	-1.39854	2	244.003		22.6347	2.83267e-05
21.7597	-12.6621	-2.99661	6.47468e-06	6.47468e-06		-22.1445	-3.31294	-2.73323	3	125.398		23.001	5.43097e-06			-25.1755	0.0858538	-2.99661	4.73586e-05	236.793		3.49714	-8.42233	6.10094	2	132.657		27.1882	2.83819e-05
-0.16497	8.76477	11.8251	7.96815e-06	7.96815e-06		-21.8562	12.2797	-0.391903	3	46.9344		21.3002	5.4325e-06			4.52526	-7.50803	11.8251	7.36474e-06	36.8237		2.04326	-12.1978	0.0623861	2	654.978		15.6646	2.83964e-05
5.60637	2.37206	-0.920482	3.97828e-05	3.97828e-05		-16.2384	7.3355	-4.42397	3	62.0403		32.6557	5.43425e-06			-3.66923	-4.85745	-0.920482	4.39884e-05	219.942		3.34779	-3.08644	-0.89104	2	302.385		25.6954	2.84283e-05
-25.3132	-14.2745	-4.78327	4.93261e-06	4.93261e-06		-19.8974	-0.312303	-0.743387	3	245.269		36.8352	5.43449e-06			14.7846	25.0187	-4.78327	8.18818e-06	40.9409		-5.39681	-16.2265	0.727964	2	141.633		20.1	2.84334e-05
-19.891	3.23878	-0.942241	4.68325e-05	4.68325e-05		-13.0597	-5.27362	5.43024	3	63.7715		28.0033	5.44369e-06			-19.8612	3.15424	-0.857044	9.41468e-05	470.734		-7.0585	-4.40785	0.12625	2	145.656		25.8546	2.84338e-05
-26.2799	8.0693	-3.51737	8.41253e-06	8.41253e-06		-3.40096	-8.82915	2.7653	2	121.453		32.6546	5.44662e-06			-26.2622	7.95902	-3.45006	9.86448e-06	49.3224		2.18595	-12.6775	3.53614	2	508.564		24.5954	2.84816e-05
2.3397	-2.33838	5.48135	1.61626e-05	1.61626e-05		-17.8556	2.15557	-3.33648	3	179.139		30.9957	5.4475e-06			2.38563	-2.34502	5.578	1.8344e-05	91.7201		2.60732	-10.4227	1.69072	2	629.917		25.5583	2.85405e-05
12.4216	-5.15089	-5.20998	1.03721e-05	1.03721e-05		-12.3961	-6.27247	-1.08596	3	71.1185		25.7652	5.44928e-06			12.4672	-5.18377	-5.10672	1.2922e-05	64.6101		3.72637	-11.467	-4.42472	2	246.59		28.8412	2.85771e-05
5.94579	-12.2599	1.1923	5.24662e-05	5.24662e-05		-11.7856	4.89502	7.33756	3	88.8342		33.6609	5.45011e-06			6.0109	-12.278	1.33166	9.14258e-05	457.129		2.40524	-7.22605	-0.9118	2	534.199		28.0186	2.85811e-05
18.955	-12.8161	-1.53664	8.14553e-06	8.14553e-06		-20.5524	-4.81395	-1.86937	3	98.321		25.8716	5.4509e-06			19.0197	-12.8179	-1.40276	4.93538e-06	24.6769		3.64377	-3.48171	1.0609	2	266.003		23.6441	2.8596e-05
20.4413	-4.20843	-4.09728	8.86439e-06	8.86439e-06		-23.3975	0.535664	-9.71502	3	25.8326		32.8949	5.45141e-06			20.4854	-4.2187	-4.00325	4.51642e-06	22.5821		9.14503	-0.615739	-2.90503	2	137.97		32.5576	2.86096e-05
14.2955	-13.7628	-3.3066	1.35788e-05	1.35788e-05		6.20165	1.3778	6.73416	1	59.5221		24.8107	5.45349e-06			14.3612	-13.7829	-3.16555	8.08627e-06	40.4313		7.87785	-11.7251	-4.59621	2	132.363		17.8445	2.86097e-05
-2.05412	-8.89088	-4.6233	2.48095e-05	2.48095e-05		-2.59454	-15.9825	-1.75448	2	74.3536		27.7433	5.45374e-06			-1.99992	-8.95281	-4.49418	3.46921e-05	173.461		-2.89702	-3.14985	3.19652	2	153.112		25.7356	2.86201e-05
-24.4789	6.27616	-3.76625	1.29772e-05	1.29772e-05		-0.0799576	-7.45573	-2.78771	2	204.573		30.2849	5.45553e-06			-24.4574	6.16873	-3.69194	2.14449e-05	107.224		6.64879	1.39641	-4.94396	2	140.149		17.6574	2.86604e-05
-17.5812	-15.0037	-11.1008	3.15746e-06	3.15746e-06		-9.18923	7.50289	7.18822	3	72.7899		24.0574	5.45577e-06			-17.5175	-15.1289	-10.9344	3.32138e-06	16.6069		1.71584	-6.14292	-0.25641	2	467.726		15.1826	2.86728e-05
5.42408	-8.39071	0.396453	4.4733e-05	4.4733e-05		-21.1014	1.23752	-3.91224	3	178.035		30.7985	5.47439e-06			5.48021	-8.41353	0.518634	9.03179e-05	451.589		0.444654	-11.6909	-5.2608	2	148.213		29.3475	2.86861e-05
-4.36316	-2.4462	-9.82953	1.27017e-05	1.27017e-05		15.1739	-4.85694	-1.86107	2	54.6596		22.0939	5.48688e-06			-4.32627	-2.53685	-9.7281	1.54429e-05	77.2143		-3.25842	-14.7756	5.28329	2	251.412		26.7102	2.86941e-05
-24.5457	4.83374	0.0861631	2.03674e-05	2.03674e-05		-18.932	-1.65221	2.13997	3	119.428		26.932	5.48889e-06			-24.5187	4.74362	0.167006	3.43341e-05	171.67		3.51836	-13.1498	-0.621347	2	552.145		23.1081	2.87271e-05
-25.0063	12.5252	1.51808	7.96879e-06	7.96879e-06		-28.2759	9.92314	-1.03062	3	25.5651		34.4592	5.4898e-06			-24.9954	12.4404	1.56439	4.74459e-06	23.7229		-1.20806	-13.9767	7.21309	2	191.302		25.4316	2.87435e-05
29.8742	35.5605	14.6996	7.49971e-07	7.49971e-07		-24.01	2.01185	-0.923245	3	144.736		33.7975	5.49129e-06			29.8424	35.6555	14.6077	6.64502e-07	3.32251		7.89564	-2.14407	2.12892	2	133.525		15.0642	2.87437e-05
53.3024	28.0998	23.6758	4.78633e-07	4.78633e-07		8.99862	25.2686	5.21506	1	30.2386		36.6158	5.49208e-06			53.2924	28.2869	23.6031	4.78701e-07	2.3935		-26.0853	2.82866	-2.68939	1	149.081		25.4313	2.87453e-05
-19.1462	-15.9546	0.43465	4.58054e-06	4.58054e-06		15.3435	0.139827	4.2218	1	53.5237		35.7696	5.49758e-06			-19.0733	-16.031	0.606223	5.26793e-06	26.3397		-21.7124	-4.08057	-3.89269	1	295.749		23.168	2.87509e-05
3.72084	14.3492	5.49567	1.40039e-05	1.40039e-05		9.69815	-13.2029	5.0218	2	68.0318		40.1487	5.51478e-06			-3.72084	-14.3492	5.49567	4.55058e-05	227.529		-20.0026	-0.887535	-1.95777	1	556.62		22.6841	2.87636e-05
-9.89353	1.14703	7.89705	1.40849e-05	1.40849e-05		-30.1615	1.77374	-1.3286	3	26.8437		36.0177	5.51767e-06			9.89353	-1.14703	7.89705	1.29043e-05	64.5213		0.76297	-11.2937	-4.35037	2	226.647		30.9029	2.87637e-05
18.8398	-3.90824	1.34886	8.97328e-06	8.97328e-06		8.02265	-31.552	3.35417	2	31.4786		33.6072	5.51813e-06			-18.8398	3.90824	1.34886	5.42418e-05	271.209		2.29693	-2.61012	2.08699	2	215.065		28.1518	2.88216e-05
3.875	-17.682	8.05398	1.06435e-05	1.06435e-05		10.8027	25.5514	-2.78044	1	42.2943		37.909	5.53051e-06			-3.875	17.682	8.05398	6.39278e-06	31.9639		-1.6518	0.170342	-6.76115	2	132.49		29.3249	2.88979e-05
-7.66826	8.34792	-12.8153	4.67054e-06	4.67054e-06		-19.3152	5.58703	-0.351726	3	164.491		25.3206	5.53259e-06			7.66826	-8.34792	-12.8153	5.19474e-06	25.9737		2.43851	-4.81218	-1.98805	2	389.974		20.0095	2.89414e-05
5.90773	13.2086	-17.0941	3.6051e-06	3.6051e-06		-8.9605	-12.0196	-6.67955	2	38.2294		26.2634	5.53596e-06			-5.90773	-13.2086	-17.0941	2.99621e-06	14.981		6.91722	-10.9467	5.1771	2	152.933		22.9169	2.8988e-05
-9.01649	5.10941	-0.309209	4.59292e-05	4.59292e-05		-10.6136	-12.5698	5.72924	3	53.4268		26.2752	5.54063e-06			9.01649	-5.10941	-0.309209	3.60651e-05	180.325		-1.72848	-7.19488	3.92928	2	203.612		26.8931	2.90238e-05
-11.696	-13.9634	15.0683	2.49686e-06	2.49686e-06		-2.67069	-17.1433	2.8931	2	92.1619		42.2437	5.54392e-06			11.696	13.9634	15.0683	2.38694e-06	11.9347		7.12286	0.879942	-4.71095	2	142.905		14.7302	2.90259e-05
8.25546	-7.07465	-7.54733	1.1343e-05	1.1343e-05		-2.96964	-14.4043	1.8389	2	117.404		30.8493	5.54608e-06			-8.25546	7.07465	-7.54733	7.75365e-06	38.7682		9.42824	-4.19933	-1.64561	2	159.538		22.0471	2.90744e-05
6.127	4.87972	-2.84003	4.38226e-05	4.38226e-05		-3.15012	-9.59712	5.82426	2	75.5692		40.0862	5.5509e-06			6.127	4.87972	-2.84003	2.78862e-05	139.431		-21.7332	-0.262893	-2.03065	1	549.591		29.2347	2.90854e-05
-13.4609	1.56278	1.5448	4.84587e-05	4.84587e-05		9.8611	-16.7544	-5.31151	2	100.297		26.298	5.55284e-06			-13.4609	1.56278	1.5448	2.32731e-05	116.366		3.17406	-10.9484	-2.30129	2	491.463		16.8689	2.91009e-05
22.9167	-7.93233	-0.404607	5.90458e-06	5.90458e-06		-14.7193	-18.2992	-3.82811	3	34.6798		22.565	5.55389e-06			22.9167	-7.93233	-0.404607	3.85017e-06	19.2509		7.02037	-17.4403	0.507439	2	165.506		24.9858	2.9112e-05
29.3692	-12.2787	-6.88254	1.93881e-06	1.93881e-06		-3.85241	-2.76855	4.08602	3	129.001		37.9428	5.55982e-06			29.3692	-12.2787	-6.88254	2.4679e-06	12.3395		6.95793	-9.63906	-3.38984	2	256.151		14.7325	2.91313e-05
29.559	-2.2166	0.41789	3.37685e-06	3.37685e-06		3.44423	-6.0567	-0.372424	2	222.764		35.299	5.56572e-06			29.559	-2.2166	0.41789	2.97649e-06	14.8825		1.50582	-11.2455	0.0167682	2	651.446		26.5534	2.91633e-05
47.2492	-1.43931	-9.57298	5.94223e-07	5.94223e-07		3.9831	-8.73365	-5.14836	2	134.665		40.8276	5.5671e-06			47.2492	-1.43931	-9.57298	7.07849e-07	3.53925		2.87459	-10.9322	2.76747	2	547.277		24.887	2.91748e-05
4.9722	-8.85978	1.22043	4.71956e-05	4.71956e-05		5.65723	6.31364	-1.33083	1	273.315		26.3646	5.56992e-06			4.9722	-8.85978	1.22043	9.5573e-05	477.865		4.18888	4.97501	-3.23444	2	143.718		16.0816	2.92178e-05
46.1908	-3.81083	0.131497	6.96739e-07	6.96739e-07		-2.56857	12.5838	6.48844	1	60.9807		32.934	5.5732e-06			46.1908	-3.81083	0.131497	8.19377e-07	4.09689		-17.4885	2.46072	0.0119357	1	359.551		32.2604	2.92461e-05
19.886	7.89038	6.99588	5.64184e-06	5.64184e-06		2.8132	0.152633	-2.0148	1	189.174		39.1505	5.57524e-06			19.886	7.89038	6.99588	4.66553e-06	23.3277		-4.19514	-2.16755	-3.91184	2	166.345		22.5	2.92464e-05
31.2077	9.77077	-2.57519	2.39338e-06	2.39338e-06		-0.899849	12.3497	-9.9661	1	35.3044		37.0871	5.57764e-06			31.2077	9.77077	-2.57519	3.89193e-06	19.4597		8.04729	-11.958	4.33504	2	154.263		26.5203	2.9257e-05
33.1578	7.14934	5.52245	1.60825e-06	1.60825e-06		-21.967	-12.358	-0.445105	3	37.4121		25.5842	5.58774e-06			33.1578	7.14934	5.52245	1.77627e-06	8.88135		6.52521	-1.53625	1.47951	2	154.462		27.057	2.9283e-05
-22.1445	-3.31294	-2.73323	2.50796e-05	2.50796e-05		0.455154	-11.6493	-12.1379	2	32.8299		26.6936	5.59411e-06			-22.1445	-3.31294	-2.73323	7.42591e-05	371.296		-16.13	4.06717	-0.369559	1	220.01		31.8844	2.92865e-05
-21.8562	12.2797	-0.391903	9.38689e-06	9.38689e-06		4.85289	1.6361	2.9544	1	132.372		20.3782	5.59567e-06			-21.8562	12.2797	-0.391903	9.62306e-06	48.1153		0.427139	-6.97814	-1.64282	2	449.224		21.3922	2.93015e-05
-16.2384	7.3355	-4.42397	1.24081e-05	1.24081e-05		13.7233	13.2881	-1.89029	1	162.953		39.8332	5.59812e-06			-16.2384	7.3355	-4.42397	1.13128e-05	56.5642		-3.56924	-14.9419	2.61168	2	282.254		29.825	2.93276e-05
-19.8974	-0.312303	-0.743387	4.90539e-05	4.90539e-05		-13.6128	1.94029	0.460661	3	253.122		35.469	5.60081e-06			-19.8974	-0.312303	-0.743387	0.000111196	555.98		4.96993	-7.01868	-1.07137	2	435.674		31.0961	2.93341e-05
-13.0597	-5.27362	5.43024	1.27543e-05	1.27543e-05		11.2163	-1.78539	2.19413	2	79.2658		28.4537	5.60602e-06			-13.0597	-5.27362	5.43024	1.45325e-05	72.6626		3.06638	-2.89206	-2.03609	2	295.24		16.9874	2.93788e-05
-3.40096	-8.82915	2.7653	2.42907e-05	2.42907e-05		15.893	-9.71702	8.03946	2	33.9581		37.7777	5.60796e-06			-3.40096	-8.82915	2.7653	4.56656e-05	228.328		-4.25551	-3.92835	-3.17836	2	178.657		21.1821	2.94199e-05
-17.8556	2.15557	-3.33648	3.58279e-05	3.58279e-05		-14.1306	2.17328	5.20439	3	136.985		30.4609	5.61225e-06			-17.8556	2.15557	-3.33648	6.43125e-05	321.563		-0.572338	-14.0217	-0.354352	2	380.35		25.5837	2.94251e-05
-12.3961	-6.27247	-1.08596	1.42237e-05	1.42237e-05		-22.6939	-3.5518	-3.93901	3	95.9024		40.2022	5.61245e-06			-12.3961	-6.27247	-1.08596	2.03064e-05	101.532		-21.4394	1.29955	-1.61918	1	566.525		19.0789	2.94433e-05
-11.7856	4.89502	7.33756	1.77668e-05	1.77668e-05		-21.9448	12.4058	3.07927	3	44.1009		27.0047	5.61678e-06			-11.7856	4.89502	7.33756	1.12067e-05	56.0336		-24.7098	2.78325	-2.70459	1	237.696		28.882	2.94506e-05
-20.5524	-4.81395	-1.86937	1.96642e-05	1.96642e-05		2.58121	-7.33921	-2.40317	2	232.022		27.0965	5.61906e-06			-20.5524	-4.81395	-1.86937	6.26743e-05	313.371		3.07817	-11.0477	-1.76178	2	548.094		31.6324	2.94566e-05
-23.3975	0.535664	-9.71502	5.16651e-06	5.16651e-06		0.546767	3.41604	0.200298	1	183.147		24.0699	5.62131e-06			-23.3975	0.535664	-9.71502	6.4805e-06	32.4025		4.32838	5.45712	-3.84997	2	130.399		17.284	2.94818e-05
6.20165	1.3778	6.73416	1.19044e-05	1.19044e-05		-4.84295	-1.67505	-3.97518	3	201.18		38.5756	5.62501e-06			6.20165	1.3778	6.73416	1.24814e-05	62.407		2.84592	-12.7934	1.49017	2	659.15		29.6831	2.94867e-05
-2.59454	-15.9825	-1.75448	1.48707e-05	1.48707e-05		-16.2329	-6.68586	-7.71824	3	37.2448		28.3629	5.62695e-06			-2.59454	-15.9825	-1.75448	2.80096e-05	140.048		0.0558138	3.84817	-5.21081	2	134.85		19.6662	2.9502e-05
-0.0799576	-7.45573	-2.78771	4.09146e-05	4.09146e-05		4.49246	-26.9875	2.80344	2	45.7898		21.5704	5.62954e-06			-0.0799576	-7.45573	-2.78771	7.42071e-05	371.035		0.975464	-12.1746	2.98258	2	548.601		27.8134	2.95186e-05
-9.18923	7.50289	7.18822	1.4558e-05	1.4558e-05		-9.53375	4.19993	0.318316	3	261.894		33.5611	5.63072e-06			-9.18923	7.50289	7.18822	8.16068e-06	40.8034		1.29709	-2.90545	2.22477	2	221.96		19.226	2.95431e-05
-21.1014	1.23752	-3.91224	3.5607e-05	3.5607e-05		4.95149	22.8044	-2.78933	1	57.8732		28.991	5.63766e-06			-21.1014	1.23752	-3.91224	8.00669e-05	400.334		0.00168157	-3.81225	-4.51043	2	226.055		30.5481	2.95677e-05
15.1739	-4.85694	-1.86107	1.09319e-05	1.09319e-05		-18.9544	0.0274295	-1.28788	3	251.224		34.1841	5.63778e-06			15.1739	-4.85694	-1.86107	9.85999e-06	49.2999		1.18449	-8.1366	-5.65456	2	204.333		32.335	2.96112e-05
-18.932	-1.65221	2.13997	2.38856e-05	2.38856e-05		2.33559	-16.7658	2.94323	2	201.097		35.1952	5.64184e-06			-18.932	-1.65221	2.13997	4.26152e-05	213.076		-20.0212	-5.32078	-2.97289	1	270.72		18.3678	2.96288e-05
-28.2759	9.92314	-1.03062	5.11302e-06	5.11302e-06		1.14787	-17.4586	-3.99443	2	64.3534		27.5458	5.64415e-06			-28.2759	9.92314	-1.03062	3.76405e-06	18.8203		-20.5534	-0.82654	-0.541209	1	523.752		15.4317	2.96424e-05
-24.01	2.01185	-0.923245	2.89472e-05	2.89472e-05		4.58851	-30.9072	5.08461	2	31.4652		38.3638	5.64621e-06			-24.01	2.01185	-0.923245	6.60341e-05	330.17		-24.2066	3.90829	-2.09047	1	245.374		24.5841	2.96425e-05
8.99862	25.2686	5.21506	6.04772e-06	6.04772e-06		5.75002	-31.142	3.62788	2	36.2984		33.2539	5.64901e-06			8.99862	25.2686	5.21506	4.93362e-06	24.6681		-1.93933	-9.71258	2.14487	2	345.445		17.3409	2.96488e-05
15.3435	0.139827	4.2218	1.07047e-05	1.07047e-05		-14.9093	2.15376	-9.08386	3	25.7641		30.5753	5.64967e-06			15.3435	0.139827	4.2218	1.03601e-05	51.8003		-19.5139	0.65513	-1.80698	1	576.21		20.8583	2.96755e-05
9.69815	-13.2029	5.0218	1.36064e-05	1.36064e-05		-6.57576	8.59803	0.43492	3	108.366		36.1922	5.65189e-06			9.69815	-13.2029	5.0218	1.72679e-05	86.3395		4.97342	-7.67212	-0.0419314	2	463.44		18.5704	2.97277e-05
-30.1615	1.77374	-1.3286	5.36875e-06	5.36875e-06		4.0465	21.9447	-1.5217	1	56.2424		31.4852	5.65486e-06			-30.1615	1.77374	-1.3286	5.51365e-06	27.5683		-24.0598	2.04748	-4.89895	1	172.118		20.9402	2.97794e-05
8.02265	-31.552	3.35417	6.29571e-06	6.29571e-06		-10.7835	1.48922	1.13962	3	255.943		29.8346	5.65838e-06			7.69923	-31.6392	3.20462	4.04349e-06	20.2174		2.92533	-9.36641	-0.732439	2	628.507		19.1556	2.98165e-05
10.8027	25.5514	-2.78044	8.45886e-06	8.45886e-06		-5.79446	11.5951	5.75626	3	59.5107		21.7691	5.6599e-06			11.0337	25.4478	-2.80547	8.27872e-06	41.3936		0.41084	1.92318	0.865154	2	146.507		20.9542	2.98351e-05
-19.3152	5.58703	-0.351726	3.28982e-05	3.28982e-05		4.49385	-12.5439	3.11988	2	258.13		35.0624	5.6666e-06			-19.2731	5.79719	-0.174195	4.98301e-05	249.151		-20.1024	1.0046	-1.01239	1	587.539		22.7478	2.98355e-05
-8.9605	-12.0196	-6.67955	7.64589e-06	7.64589e-06		2.1144	-23.1404	-2.07277	2	57.9586		23.4448	5.66694e-06			-5.72598	13.4642	-6.79209	5.77166e-06	28.8583		8.28789	-3.45812	0.985055	2	157.813		25.5144	2.98386e-05
-10.6136	-12.5698	5.72924	1.06854e-05	1.06854e-05		-8.65975	-12.1626	5.07671	2	65.6299		21.7547	5.67055e-06			-4.92535	15.3557	5.56893	8.51066e-06	42.5533		-0.123267	-9.69552	-2.86483	2	354.343		18.2382	2.99e-05
-2.67069	-17.1433	2.8931	1.84324e-05	1.84324e-05		2.33984	13.5151	-8.39976	1	40.1464		40.0027	5.67116e-06			-13.0544	10.9148	3.06921	1.05195e-05	52.5975		2.69218	-13.8645	5.2256	2	301.338		28.4935	2.9916e-05
-2.96964	-14.4043	1.8389	2.34808e-05	2.34808e-05		11.4213	12.7129	2.55261	1	231.344		34.718	5.67614e-06			-10.5962	9.72659	1.9516	9.93576e-06	49.6788		7.52073	-11.1012	3.40479	2	223.672		23.4134	2.99912e-05
-3.15012	-9.59712	5.82426	1.51138e-05	1.51138e-05		-5.63198	14.4822	-4.09005	1	44.2296		21.2168	5.67741e-06			-6.26833	7.43883	5.83228	9.07969e-06	45.3985		-3.21518	-5.35678	-4.81791	2	163.183		22.062	3.00067e-05
9.8611	-16.7544	-5.31151	2.00594e-05	2.00594e-05		12.6199	12.9833	-4.32002	1	100.021		24.2164	5.67866e-06			-19.5133	-0.111587	-4.75478	5.96214e-05	298.107		4.08629	-6.32854	-5.70508	2	206.581		32.3164	3.00414e-05
-14.7193	-18.2992	-3.82811	6.93597e-06	6.93597e-06		0.264583	9.8885	-0.31431	1	136.456		34.6902	5.67993e-06			-7.99462	21.6949	-3.99248	5.51344e-06	27.5672		1.07547	-14.5702	2.79878	2	509.748		16.3779	3.00578e-05
-3.85241	-2.76855	4.08602	2.58002e-05	2.58002e-05		6.05557	8.52311	4.03201	1	167.441		35.0721	5.68818e-06			-0.133086	4.45394	3.93667	1.61083e-05	80.5414		1.4042	-14.3994	0.246258	2	509.91		19.1064	3.01015e-05
3.44423	-6.0567	-0.372424	4.45528e-05	4.45528e-05		6.43588	17.6123	-2.36667	1	121.012		38.5987	5.6886e-06			-6.88254	-0.130362	-0.229818	2.14739e-05	107.369		5.7325	-8.92017	-0.207084	2	466.373		21.1022	3.01062e-05
3.9831	-8.73365	-5.14836	2.69329e-05	2.69329e-05		-2.49001	-7.22791	3.91757	2	113.554		32.1152	5.69608e-06			-9.60518	0.729532	-4.93236	1.72418e-05	86.2089		-1.73759	-7.80077	-5.03377	2	172.019		28.6662	3.01332e-05
5.65723	6.31364	-1.33083	5.46631e-05	5.46631e-05		-6.67476	-23.2857	3.76583	2	28.5271		22.6188	5.7017e-06			2.49099	-8.47793	-1.36827	0.00011472	573.599		1.80041	-10.9162	-5.95355	2	149.193		27.212	3.01369e-05
-2.56857	12.5838	6.48844	1.21961e-05	1.21961e-05		8.1764	-11.4172	3.35594	2	127.891		26.3468	5.70171e-06			12.3797	-4.60146	6.06855	1.50514e-05	75.2568		-17.9569	7.24653	0.0310685	1	152.729		21.5867	3.01458e-05
2.8132	0.152633	-2.0148	3.78348e-05	3.78348e-05		-0.981692	-16.226	-5.4324	2	46.5483		37.425	5.70242e-06			-1.30965	-2.85199	-2.01502	4.89542e-05	244.771		-3.86585	-14.871	5.93806	2	201.22		27.5288	3.01557e-05
-0.899849	12.3497	-9.9661	7.06089e-06	7.06089e-06		-11.046	-12.191	-2.06253	3	47.1915		22.7881	5.705e-06			10.7679	-6.16093	-10.3193	6.01106e-06	30.0553		-2.60627	-3.61641	-5.19063	2	169.205		29.0933	3.01559e-05
-19.4469	22.3	3.30241	3.23087e-06	3.23087e-06		-20.7711	-10.3751	0.703848	3	38.0964		37.7983	5.70543e-06			29.3469	4.69254	2.17385	3.02551e-06	15.1275		4.72221	-7.64153	-2.10984	2	442.417		22.6845	3.01907e-05
8.87418	10.7932	-12.9035	4.92125e-06	4.92125e-06		11.0495	18.3907	-8.86898	1	30.1095		24.7829	5.71034e-06			4.25765	-13.7379	-12.9249	3.39999e-06	17		8.10012	-8.74316	0.116329	2	273.595		17.7646	3.0204e-05
3.32035	30.1385	-7.9347	2.16059e-06	2.16059e-06		-11.0996	-12.0856	0.542479	3	55.297		30.4388	5.71322e-06			23.82	-18.9974	-8.51738	1.98608e-06	9.93039		8.26542	-9.17685	0.802763	2	259.292		24.7322	3.02143e-05
-21.967	-12.358	-0.445105	7.48241e-06	7.48241e-06		16.0597	7.04554	-5.44474	1	37.1089		24.6653	5.72364e-06			0.957874	24.8386	-0.952468	5.25426e-06	26.2713		2.83589	-8.08064	2.30601	2	425.315		19.4278	3.02556e-05
0.455154	-11.6493	-12.1379	6.56598e-06	6.56598e-06		4.02449	0.197651	1.83404	1	147.928		30.1968	5.72703e-06			-10.4889	5.15006	-11.9665	5.52702e-06	27.6351		-3.36668	-2.27551	1.25204	2	169.789		19.3652	3.02659e-05
4.85289	1.6361	2.9544	2.64745e-05	2.64745e-05		-1.65511	-8.67656	-6.56748	2	97.5292		38.5173	5.7276e-06			-0.940613	-5.28787	2.98341	4.47897e-05	223.948		-20.4808	-1.82761	1.91141	1	227.81		17.6439	3.03046e-05
13.7233	13.2881	-1.89029	3.25906e-05	3.25906e-05		15.4567	1.26886	-4.58789	1	43.9908		37.2386	5.72868e-06			4.22791	-19.0039	-1.82088	2.23855e-05	111.928		-20.2303	-3.201	-3.5186	1	359.811		29.3473	3.03429e-05
-13.6128	1.94029	0.460661	5.06244e-05	5.06244e-05		10.9305	5.78964	-6.09959	1	63.5455		27.7731	5.73115e-06			8.84336	10.2746	-0.0790389	1.43001e-05	71.5005		-4.97063	-14.3122	6.2457	2	152.957		29.5069	3.03689e-05
-6.70422	6.09567	16.3994	4.3287e-06	4.3287e-06		-6.06654	5.80304	0.0936899	3	169.716		28.869	5.73946e-06			9.32202	2.46289	15.9767	5.05416e-06	25.2708		-21.3448	3.61948	-1.00554	1	426.736		28.6372	3.03756e-05
11.2163	-1.78539	2.19413	1.58532e-05	1.58532e-05		-6.06908	6.59261	-6.13076	3	81.0397		42.5467	5.74053e-06			-7.19612	-8.94842	2.48677	2.56189e-05	128.094		3.28226	-11.5106	0.36006	2	682.843		24.8327	3.04026e-05
19.2859	20.9744	11.1704	2.22656e-06	2.22656e-06		2.34055	16.0674	-4.39601	1	56.4689		26.8092	5.74151e-06			8.32494	-27.5511	11.2468	1.34806e-06	6.74029		1.31859	-18.8439	4.1864	2	157.259		16.2145	3.04337e-05
15.893	-9.71702	8.03946	6.79162e-06	6.79162e-06		-14.4819	0.897188	-3.22005	3	132.884		25.6389	5.74613e-06			-16.2047	-8.71676	8.63032	6.60253e-06	33.0127		6.50131	-15.0263	1.01566	2	308.567		19.379	3.04452e-05
-14.1306	2.17328	5.20439	2.7397e-05	2.7397e-05		9.26347	9.88401	-1.90617	1	247.019		33.9186	5.75585e-06			-14.4025	2.14574	5.01802	1.64448e-05	82.2241		-21.8601	1.50793	-1.82605	1	534.535		27.5264	3.04457e-05
-12.3482	-14.4427	-8.78472	4.85441e-06	4.85441e-06		12.0209	-0.415604	-0.0728238	1	75.7613		39.205	5.75738e-06			-12.4559	-14.4189	-9.01011	6.05217e-06	30.2609		6.43887	-9.98648	-2.28382	2	352.065		24.4311	3.04581e-05
-22.6939	-3.5518	-3.93901	1.91805e-05	1.91805e-05		4.84039	-2.71804	-0.882415	2	169.043		22.3814	5.75844e-06			-22.8511	-3.53316	-4.2598	5.20268e-05	260.134		-19.0834	7.3914	-0.464219	1	166.268		32.0238	3.04708e-05
-21.9448	12.4058	3.07927	8.82017e-06	8.82017e-06		2.27804	17.9164	1.64662	1	64.5983		24.2535	5.75882e-06			-22.175	12.3965	2.8291	6.24816e-06	31.2408		0.716888	-10.3862	0.323415	2	604.159		16.9933	3.04779e-05
10.5654	4.20044	14.887	4.67273e-06	4.67273e-06		1.54646	-15.5128	5.72384	2	138.592		27.8637	5.76824e-06			10.1658	4.1037	15.0342	5.59556e-06	27.9778		-20.5952	-5.84806	-2.51747	1	257.263		21.9408	3.04904e-05
16.0354	-20.3054	6.29575	3.14679e-06	3.14679e-06		-3.7399	-2.06351	4.10431	3	127.962		26.3215	5.76844e-06			15.7184	-20.3762	6.42181	3.31851e-06	16.5926		-0.47777	-10.6797	0.718807	2	511.475		28.9514	3.05331e-05
2.58121	-7.33921	-2.40317	4.64045e-05	4.64045e-05		8.83546	8.32858	3.41174	1	257.248		35.0311	5.78386e-06			2.39666	-7.35927	-2.40437	9.52882e-05	476.441		-16.2939	0.162004	-0.622094	1	303.502		27.6484	3.05857e-05
0.546767	3.41604	0.200298	3.66294e-05	3.66294e-05		-10.609	7.68955	6.94853	3	77.8398		34.0289	5.79309e-06			0.341385	3.38857	0.213312	2.70449e-05	135.224		1.51908	-14.0532	1.57093	2	584.611		30.5182	3.05866e-05
27.2276	28.7692	0.564864	9.46473e-07	9.46473e-07		8.79442	0.649895	12.0414	1	30.5008		36.9472	5.80106e-06			27.0467	28.7054	1.02826	2.64487e-06	13.2243		-0.597651	-13.0349	3.83433	2	430.887		22.8691	3.05914e-05
-4.84295	-1.67505	-3.97518	4.0236e-05	4.0236e-05		7.70021	9.19637	1.0886	1	312.809		26.1982	5.80244e-06			-4.99897	-1.67949	-4.05264	3.04337e-05	152.168		-19.5898	2.42251	-0.583391	1	504.92		18.856	3.06223e-05
38.7809	3.96542	-3.24184	9.68898e-07	9.68898e-07		4.90501	6.05591	1.06347	1	243.232		33.6557	5.80495e-06			38.6184	3.90145	-2.72068	1.41794e-06	7.08968		5.89701	-10.0143	-4.17843	2	249.875		21.206	3.06379e-05
-16.2329	-6.68586	-7.71824	7.44897e-06	7.44897e-06		-6.64917	7.39116	0.801131	3	131.643		30.7793	5.80991e-06			-16.3446	-6.66111	-7.96527	8.60373e-06	43.0186		3.01579	-6.99464	-0.78586	2	517.161		21.3188	3.06842e-05
4.49246	-26.9875	2.80344	9.15795e-06	9.15795e-06		9.6944	10.1292	-1.7513	1	247.023		30.6881	5.81047e-06			21.1256	17.3843	2.80344	2.03115e-05	101.557		-0.0283743	-9.3414	2.13638	2	454.571		20.3859	3.07472e-05
-9.53375	4.19993	0.318316	5.23788e-05	5.23788e-05		-6.93779	7.26985	-2.80851	3	121.242		34.2611	5.81381e-06			1.12963	-10.3564	0.318316	0.000126221	631.106		1.93571	-14.0099	-1.82962	2	364.793		25.7738	3.07481e-05
4.95149	22.8044	-2.78933	1.15746e-05	1.15746e-05		-2.24599	7.08359	2.19824	1	119.004		37.5877	5.81908e-06			-22.2249	-7.11409	-2.78933	3.73061e-05	186.531		-3.27813	-1.98218	-0.237589	2	180.194		15.2262	3.07655e-05
7.04579	20.1953	-18.869	1.67119e-06	1.67119e-06		8.37586	8.27946	6.17118	1	125.425		29.6898	5.82751e-06			7.28161	20.1604	-18.8447	1.67896e-06	8.39481		-23.7396	2.76542	-1.60003	1	337.164		21.1927	3.07942e-05
-18.9544	0.0274295	-1.28788	5.02448e-05	5.02448e-05		-2.49054	1.62852	-0.789437	3	196.767		35.5733	5.83475e-06			-18.8606	0.139118	-1.30672	0.000107898	539.491		-20.5733	-4.59589	1.87678	1	143.818		25.6591	3.08186e-05
2.33559	-16.7658	2.94323	4.02195e-05	4.02195e-05		5.59896	-1.75034	-1.87665	2	164.359		29.057	5.83627e-06			2.32412	-16.7814	2.94559	6.64105e-05	332.052		8.62303	-11.673	2.30809	2	205.683		31.7379	3.08525e-05
4.9602	15.9918	21.6195	1.8424e-06	1.8424e-06		10.795	8.51851	1.98209	1	306.053		43.874	5.83781e-06			5.11726	15.9524	21.6392	1.19074e-06	5.95369		-22.8481	2.66512	-1.5221	1	413.631		15.6074	3.08849e-05
1.14787	-17.4586	-3.99443	1.28707e-05	1.28707e-05		-4.79396	20.8856	4.66196	1	26.5089		38.5945	5.83842e-06			1.14157	-17.4642	-3.99394	1.77267e-05	88.6333		-21.6112	5.61164	0.017052	1	251.765		20.139	3.08859e-05
10.6206	-35.9855	-11.7932	1.28351e-06	1.28351e-06		15.743	9.85229	0.453237	1	110.205		24.9527	5.84009e-06			25.9905	27.3667	-11.2423	1.52578e-06	7.62892		2.60732	-10.4227	1.69072	2	629.917		27.4515	3.08923e-05
-14.6718	-34.4585	9.291	1.02157e-06	1.02157e-06		4.86146	13.4338	1.89387	1	130.993		30.0686	5.84303e-06			37.0961	4.45765	9.69629	9.90684e-07	4.95342		-18.9527	-4.31451	-2.00445	1	306.76		24.15	3.09068e-05
4.58851	-30.9072	5.08461	6.29304e-06	6.29304e-06		12.5599	16.957	1.44603	1	162.339		28.2345	5.85247e-06			24.4512	19.4274	5.53969	9.29011e-06	46.4505		-0.337634	-6.91824	-1.19085	2	419.022		22.0726	3.09254e-05
5.75002	-31.142	3.62788	7.25967e-06	7.25967e-06		4.12699	11.3416	-7.2834	1	62.0355		21.0645	5.85907e-06			24.0881	20.5667	4.09179	9.73744e-06	48.6872		2.19495	-6.62665	-0.094443	2	494.399		32.9804	3.09753e-05
-14.9093	2.15376	-9.08386	5.15282e-06	5.15282e-06		14.9712	15.1308	-6.61774	1	47.353		24.0262	5.86019e-06			5.63679	-13.8042	-9.14441	5.92202e-06	29.6101		4.18866	4.97451	-3.23426	2	143.726		21.8061	3.10145e-05
-6.57576	8.59803	0.43492	2.16731e-05	2.16731e-05		17.0536	11.8968	-2.57028	1	65.97		34.8966	5.86135e-06			-4.18585	-9.89379	0.332335	4.34786e-05	217.393		-15.5007	0.216045	-2.05295	1	231.454		15.6368	3.10874e-05
0.95113	31.0124	2.06923	2.66261e-06	2.66261e-06		4.93613	10.3702	5.18795	1	106.631		23.1906	5.86452e-06			-27.3815	-14.56	1.71795	2.42895e-06	12.1447		-4.70596	-14.7664	4.01114	2	222.675		26.2205	3.11292e-05
2.03244	7.07028	-15.6178	3.49772e-06	3.49772e-06		6.53445	14.7232	4.2959	1	96.4502		34.8198	5.86519e-06			-7.01552	-1.50005	-15.6572	3.45106e-06	17.2553		-19.2083	-2.87531	-2.14327	1	405.566		33.1796	3.11565e-05
4.0465	21.9447	-1.5217	1.12485e-05	1.12485e-05		-3.50798	25.267	-3.4791	1	32.9425		28.4786	5.86556e-06			-21.034	-7.31854	-1.74194	3.69755e-05	184.877		-1.06873	-16.4086	3.0274	2	328.346		22.4579	3.11595e-05
14.8382	39.454	-6.74655	1.19507e-06	1.19507e-06		-14.4819	-10.3977	5.41696	3	51.38		32.3777	5.86612e-06			-41.5467	-6.63666	-7.13632	1.40903e-06	7.04514		-22.2112	4.34749	-1.0513	1	340.368		23.0145	3.11956e-05
-10.7835	1.48922	1.13962	5.11886e-05	5.11886e-05		-23.4224	-2.32969	-2.80795	3	126.361		34.608	5.86914e-06			4.0679	-10.005	1.10686	0.000120183	600.914		-0.8361	-5.78218	-4.45768	2	230.505		26.2052	3.12011e-05
-5.79446	11.5951	5.75626	1.19021e-05	1.19021e-05		-18.4409	5.9516	-2.77205	3	122.246		23.0195	5.88384e-06			-7.21902	-10.767	5.61883	1.79966e-05	89.983		-20.7558	-0.828526	-2.55497	1	540.798		18.0724	3.12102e-05
4.49385	-12.5439	3.11988	5.16259e-05	5.16259e-05		19.3607	13.2753	-3.34942	1	41.3696		31.0031	5.88906e-06			8.5979	10.2123	3.34075	1.33174e-05	66.5869		5.17981	-14.0817	5.7796	2	166.204		17.6479	3.12125e-05
2.1144	-23.1404	-2.07277	1.15917e-05	1.15917e-05		-23.7379	2.23236	0.235971	3	133.659		38.6956	5.88923e-06			19.0139	13.487	-1.72813	9.80809e-06	49.0405		7.22591	-17.5834	1.09557	2	155.782		24.3526	3.12154e-05
-8.65975	-12.1626	5.07671	1.3126e-05	1.3126e-05		-19.407	-7.85673	-6.28063	3	40.7947		28.6564	5.88984e-06			14.8087	-1.40052	5.22792	1.10209e-05	55.1046		-24.8566	-0.108838	-2.30461	1	279.45		17.7217	3.12545e-05
2.33984	13.5151	-8.39976	8.02928e-06	8.02928e-06		-15.1672	-5.33255	7.96289	3	41.7978		37.2751	5.89586e-06			-12.8172	-4.52284	-8.52035	9.5988e-06	47.994		-0.760105	-9.68684	0.755518	2	467.249		30.2998	3.12635e-05
11.4213	12.7129	2.55261	4.62688e-05	4.62688e-05		-18.0264	0.917602	-1.29482	3	247.329		27.1228	5.89617e-06			-16.7438	3.63294	2.48583	3.22324e-05	161.162		2.41786	2.70377	-0.610558	2	166.477		25.4736	3.13171e-05
-21.8419	7.76085	36.2599	5.07177e-07	5.07177e-07		20.4312	-8.43434	-0.650011	2	40.1787		22.3959	5.90352e-06			3.84334	-23.0897	36.0896	4.86941e-07	2.43471		1.3933	-14.7141	1.5415	2	533.075		23.7851	3.1348e-05
-5.63198	14.4822	-4.09005	8.84593e-06	8.84593e-06		-26.5633	-10.3705	-5.07556	3	27.257		25.4371	5.90458e-06			-9.71792	-11.9609	-4.26253	1.69895e-05	84.9475		1.96608	4.63154	-0.556699	2	143.754		20.4592	3.13745e-05
12.6199	12.9833	-4.32002	2.00042e-05	2.00042e-05		4.9424	-11.1284	4.54194	2	171.927		30.5455	5.90678e-06			-17.5167	4.61004	-4.38371	2.69178e-05	134.589		0.273223	-13.4005	2.84497	2	527.561		16.7721	3.14186e-05
0.264583	9.8885	-0.31431	2.72913e-05	2.72913e-05		-3.84275	17.7454	7.05849	1	35.0567		33.9185	5.91053e-06			-8.70845	-4.59971	-0.399657	2.50155e-05	125.077		0.267341	-0.577915	-4.31909	2	183.247		29.6748	3.14519e-05
6.05557	8.52311	4.03201	3.34883e-05	3.34883e-05		-3.19742	-4.63118	-1.00475	2	198.612		36.6923	5.91845e-06			-10.4495	1.05461	3.9921	1.56006e-05	78.0028		2.60433	-16.9511	1.80512	2	335.962		19.4352	3.14633e-05
6.43588	17.6123	-2.36667	2.42024e-05	2.42024e-05		-0.876985	-22.0656	8.8505	2	39.6687		36.3205	5.91894e-06			-18.4627	-3.07869	-2.51989	6.87052e-05	343.526		-2.93697	-7.83445	1.7367	2	260.005		29.3147	3.15626e-05
2.5796	-29.6268	-10.5413	2.31174e-06	2.31174e-06		-2.40007	-23.8983	8.35259	2	31.0998		23.3529	5.92673e-06			24.4772	17.2135	-10.1109	3.1084e-06	15.542		-18.2296	-6.00092	-2.16657	1	196.958		17.7683	3.15886e-05
-2.49001	-7.22791	3.91757	2.27109e-05	2.27109e-05		3.68122	-17.2238	-0.726008	2	183.832		39.3851	5.92719e-06			-7.50452	-1.45754	3.91757	1.82866e-05	91.4331		-20.7173	0.546532	-2.16384	1	585.497		21.5008	3.15959e-05
-6.67476	-23.2857	3.76583	5.70543e-06	5.70543e-06		10.5601	0.726571	2.68862	1	94.1897		26.1302	5.93156e-06			-23.5033	-5.86229	3.76588	8.53997e-06	42.6998		7.82815	-11.4876	-1.30834	2	277.087		26.7099	3.16216e-05
8.1764	-11.4172	3.35594	2.55783e-05	2.55783e-05		1.03682	-3.08772	2.90564	2	135.554		29.7168	5.93445e-06			-5.79939	-12.7896	3.35594	3.56857e-05	178.429		-17.325	1.9548	1.11822	1	294.248		30.1069	3.16503e-05
-0.981692	-16.226	-5.4324	9.30966e-06	9.30966e-06		9.74173	10.8887	5.19389	1	174.042		26.8332	5.93704e-06			-14.543	-7.26284	-5.43238	1.3341e-05	66.705		-18.2864	0.22125	-2.8462	1	433.653		26.953	3.16567e-05
-11.046	-12.191	-2.06253	9.43829e-06	9.43829e-06		-0.251004	-0.56119	1.33855	2	171.191		28.8981	5.93974e-06			-16.0807	3.47065	-2.06252	4.3983e-05	219.915		-3.65209	-7.4778	-2.77959	2	194.292		20.4474	3.16591e-05
-20.7711	-10.3751	0.703848	7.61927e-06	7.61927e-06		-21.1192	-11.7488	-3.18439	3	42.7119		23.0529	5.94509e-06			-19.3706	12.8007	0.703858	9.36853e-06	46.8426		-21.116	-3.17442	-3.65538	1	357.374		19.4139	3.16648e-05
11.0495	18.3907	-8.86898	6.0219e-06	6.0219e-06		-10.2564	7.24399	-1.50735	3	145.751		31.4404	5.94918e-06			21.4515	-0.373824	-8.86907	2.35571e-06	11.7785		2.54115	-15.7267	1.95639	2	448.454		15.6937	3.1667e-05
-11.0996	-12.0856	0.542479	1.10594e-05	1.10594e-05		16.8678	-7.29717	4.62988	2	36.5657		29.1234	5.95021e-06			-16.0162	3.56978	0.542492	4.2991e-05	214.955		-21.1935	0.349976	-1.37721	1	586.091		16.6149	3.17414e-05
16.0597	7.04554	-5.44474	7.42179e-06	7.42179e-06		1.02783	-12.8547	-0.126216	2	260.812		29.0768	5.95441e-06			14.1315	-10.3854	-5.4448	8.06998e-06	40.3499		0.4556	-10.5658	1.28834	2	579.956		24.5806	3.1743e-05
4.02449	0.197651	1.83404	2.95856e-05	2.95856e-05		-16.1799	-13.09	-5.45441	3	34.1102		37.3961	5.95858e-06			2.18344	-3.3865	1.834	5.00561e-05	250.28		9.24544	-4.31466	-2.9719	2	156.317		31.4818	3.17472e-05
-1.65511	-8.67656	-6.56748	1.95058e-05	1.95058e-05		9.21137	-4.8328	11.2209	2	42.8507		25.1456	5.97318e-06			-8.34168	-2.90491	-6.56748	1.9199e-05	95.9948		1.74823	-6.62778	-2.06104	2	464.214		21.588	3.17576e-05
15.4567	1.26886	-4.58789	8.79816e-06	8.79816e-06		6.313	-17.0692	-3.11977	2	156.461		35.839	5.97931e-06			8.8272	-12.7515	-4.58793	1.93443e-05	96.7213		-21.4904	-0.961178	-2.51721	1	521.823		33.4225	3.17657e-05
10.9305	5.78964	-6.09959	1.27091e-05	1.27091e-05		19.4629	-9.07619	-2.12284	2	47.9293		37.3308	5.97985e-06			10.4792	-6.57127	-6.09964	1.44941e-05	72.4705		2.44078	-15.6932	4.15356	2	340.29		21.9934	3.18213e-05
-6.06654	5.80304	0.0936899	3.39432e-05	3.39432e-05		10.2961	11.5824	1.79184	1	293.369		27.7429	5.98308e-06			1.99235	8.15529	0.0936432	1.84045e-05	92.0225		-21.6169	2.76696	-1.50725	1	483.049		21.1684	3.18402e-05
-6.06908	6.59261	-6.13076	1.62079e-05	1.62079e-05		6.90783	0.861795	3.32077	1	108.635		41.6624	5.99027e-06			2.67485	8.55226	-6.13081	1.33944e-05	66.9718		2.03087	-8.22535	-0.607264	2	583.137		22.3038	3.18959e-05
2.34055	16.0674	-4.39601	1.12938e-05	1.12938e-05		1.67472	-13.0137	0.982807	2	300.37		39.802	5.99187e-06			15.0851	6.00668	-4.39609	6.11139e-06	30.5569		6.82538	-10.3916	0.0793437	2	399.589		30.4277	3.19077e-05
-14.4819	0.897188	-3.22005	2.65769e-05	2.65769e-05		-1.75039	-13.0737	1.8386	2	166.811		32.9671	5.99591e-06			-6.46392	12.9903	-3.22007	6.29282e-06	31.4641		-20.5325	3.52284	-1.02207	1	448.717		23.1172	3.19415e-05
9.26347	9.88401	-1.90617	4.94038e-05	4.94038e-05		14.355	-6.67585	-1.28738	2	55.0699		37.0009	5.99716e-06			13.1916	-3.08043	-1.90624	1.54104e-05	77.0519		-19.4704	4.90011	-0.637442	1	321.154		31.6192	3.19485e-05
12.0209	-0.415604	-0.0728238	1.51523e-05	1.51523e-05		-7.26618	16.7587	2.89393	1	46.9526		24.4354	5.99726e-06			5.65052	-10.6182	-0.0728567	0.000102822	514.111		9.06362	-5.21732	-2.78876	2	169.047		23.1048	3.19513e-05
4.84039	-2.71804	-0.882415	3.38087e-05	3.38087e-05		-4.98149	1.49526	-5.78814	3	156.756		25.8963	6.00293e-06			0.0663202	-5.55093	-0.882438	7.94299e-05	397.149		-2.1858	-15.6519	4.43874	2	301.766		27.2221	3.19806e-05
2.27804	17.9164	1.64662	1.29197e-05	1.29197e-05		-4.40316	6.95612	-0.55466	3	143.882		23.8993	6.00652e-06			16.6551	6.98531	1.64653	9.0057e-06	45.0285		6.30779	0.620433	-3.41906	2	166.798		27.222	3.1981e-05
-29.3279	-9.43089	3.52111	3.28293e-06	3.28293e-06		1.30884	1.93924	-3.22841	1	174.105		40.2905	6.00796e-06			-22.8313	20.6833	3.52112	2.48047e-06	12.4024		-6.16773	-7.35548	1.1152	2	157.093		25.1849	3.19874e-05
1.54646	-15.5128	5.72384	2.77183e-05	2.77183e-05		-7.87251	-0.405099	-4.99943	3	155.026		32.668	6.01364e-06			-12.6613	-9.09567	5.72386	1.33759e-05	66.8796		3.84333	-4.12003	-6.62961	2	156.586		22.5369	3.19948e-05
-3.7399	-2.06351	4.10431	2.55924e-05	2.55924e-05		-11.5921	-4.66275	-0.00266131	3	93.7421		36.9251	6.02136e-06			-3.65696	2.2071	4.10429	1.67642e-05	83.8211		-3.56039	-11.273	3.86812	2	241.182		22.6913	3.20143e-05
8.83546	8.32858	3.41174	5.14495e-05	5.14495e-05		-0.461481	-11.7852	-1.26889	2	193.635		31.9503	6.0219e-06			11.6305	-3.48747	3.41168	1.89132e-05	94.566		5.05193	-6.36575	1.84148	2	304.571		18.6816	3.20889e-05
-34.4127	-24.4006	7.78706	9.41967e-07	9.41967e-07		-1.82842	6.16938	0.910293	1	146.119		21.9371	6.02203e-06			-38.3379	17.602	7.78712	5.51826e-07	2.75913		-22.3361	2.16981	-1.63629	1	476.818		23.4616	3.21229e-05
-10.609	7.68955	6.94853	1.5568e-05	1.5568e-05		17.1199	14.4776	-3.65425	1	63.1934		29.1188	6.03631e-06			1.35493	13.0324	6.94848	9.47909e-06	47.3954		-17.3047	0.391316	-0.665059	1	398.302		29.772	3.2167e-05
8.79442	0.649895	12.0414	6.10015e-06	6.10015e-06		-13.6715	6.06759	-1.13917	3	177.937		38.0408	6.04025e-06			4.96009	-7.29125	12.0413	7.25189e-06	36.2595		2.83085	-12.7972	1.48889	2	659.327		25.5861	3.21759e-05
34.8987	24.0409	-2.92724	9.28187e-07	9.28187e-07		-19.0795	4.39681	-1.20618	3	199.586		26.5318	6.04126e-06			38.2694	-18.2028	-2.92736	8.09788e-07	4.04894		-20.7223	-1.02983	-1.86141	1	557.355		19.5267	3.22915e-05
7.70021	9.19637	1.0886	6.25618e-05	6.25618e-05		15.8881	0.353686	0.339797	1	61.4915		19.4148	6.04634e-06			11.8144	-2.07042	1.08853	1.94839e-05	97.4195		-3.29174	-18.8125	2.09778	2	130.086		15.9157	3.23837e-05
-22.752	-57.8609	19.2965	4.78668e-07	4.78668e-07		6.58	-13.1462	-1.04095	2	215.547		33.9187	6.04772e-06			47.626	40.4845	18.0728	5.71622e-07	2.85811		3.85873	-13.8718	1.28978	2	568.546		25.1764	3.24156e-05
-12.2398	-68.9364	27.187	5.09555e-07	5.09555e-07		2.27582	-6.37346	-4.54895	2	177.149		33.498	6.06473e-06			43.7118	55.4473	25.5713	4.78633e-07	2.39316		-22.4568	2.91378	-1.12831	1	424.383		30.8504	3.24679e-05
-19.6288	-48.5175	14.6155	5.55119e-07	5.55119e-07		8.29604	-8.35281	-1.31516	2	131.033		30.8025	6.06565e-06			40.4017	33.6463	13.5993	6.08844e-07	3.04422		-1.10482	-14.903	4.8272	2	336.072		27.437	3.24754e-05
-31.6116	-26.9886	1.78042	7.64447e-07	7.64447e-07		3.36677	-8.2365	6.16473	2	95.1964		37.3203	6.07849e-06			40.5951	8.66796	1.43904	1.1263e-06	5.63149		4.21693	-11.3345	-2.52422	2	430.349		28.1135	3.24984e-05
-34.7032	-23.1719	-18.4405	6.19493e-07	6.19493e-07		11.0197	-15.9688	-2.61726	2	165.897		35.3764	6.07873e-06			41.4218	3.28903	-18.6457	9.28461e-07	4.64231		-24.4183	1.64265	-1.8771	1	312.036		26.2608	3.25253e-05
4.90501	6.05591	1.06347	4.86465e-05	4.86465e-05		1.95524	-12.0381	0.132521	2	307.017		23.1833	6.07972e-06			-7.27695	-2.91296	1.18975	2.48577e-05	124.288		4.10719	-8.22977	0.280474	2	536.428		21.7414	3.25922e-05
-6.64917	7.39116	0.801131	2.63285e-05	2.63285e-05		3.21845	-2.92342	-0.844615	2	193.172		34.0118	6.08179e-06			2.23262	-9.61419	1.07952	0.00012506	625.302		-22.0589	1.84908	-1.62013	1	511.081		31.4024	3.26014e-05
9.6944	10.1292	-1.7513	4.94046e-05	4.94046e-05		-9.65808	2.31936	7.14503	3	80.1962		40.0942	6.09128e-06			-13.4397	-4.277	-1.56929	2.19982e-05	109.991		-21.6489	4.12038	0.922262	1	282.204		16.6001	3.26285e-05
-6.93779	7.26985	-2.80851	2.42484e-05	2.42484e-05		-18.7362	12.0581	-0.20182	3	56.4853		27.6884	6.09202e-06			2.53262	-9.74389	-2.5289	9.86055e-05	493.027		1.3511	-6.30846	-4.56158	2	282.249		21.6874	3.26349e-05
-2.24599	7.08359	2.19824	2.38008e-05	2.38008e-05		-2.50905	6.25953	3.44185	1	99.8266		26.9783	6.09207e-06			-1.48347	-7.20183	2.42329	5.71622e-05	285.811		0.390894	-16.6891	4.80806	2	266.303		18.776	3.26366e-05
8.37586	8.27946	6.17118	2.50851e-05	2.50851e-05		-5.2103	-16.1889	0.519361	2	65.212		33.1835	6.09305e-06			-11.3722	-3.06744	6.31664	1.51975e-05	75.9876		4.98596	1.62618	-0.730438	2	168.876		24.9937	3.27292e-05
-2.49054	1.62852	-0.789437	3.93533e-05	3.93533e-05		-7.02968	-4.38605	0.0872951	3	156.351		33.5154	6.09389e-06			1.32935	-2.61053	-0.699509	5.81723e-05	290.862		-4.06152	-16.1499	4.16174	2	220.46		32.8967	3.2734e-05
5.59896	-1.75034	-1.87665	3.28719e-05	3.28719e-05		2.34104	-12.5788	3.3343	2	261.302		24.7039	6.09517e-06			-4.16447	4.19247	-1.9549	2.07069e-05	103.534		-2.61739	-17.7343	3.78695	2	199.918		21.1661	3.27357e-05
27.1913	-5.0785	-20.7007	8.52491e-07	8.52491e-07		2.72255	-10.2939	1.51742	2	300.296		26.2533	6.10015e-06			-21.5993	16.9211	-21.0771	8.08585e-07	4.04293		-20.3043	-4.61694	-1.37936	1	314.507		18.253	3.27578e-05
15.2047	16.5652	-12.3335	2.87526e-06	2.87526e-06		-8.48714	-3.20979	-5.81973	3	99.0913		21.6309	6.10246e-06			-21.3898	-7.58249	-12.0401	4.06187e-06	20.3093		6.29961	-8.88502	1.76439	2	354.794		24.8608	3.28302e-05
-11.5995	16.0232	-11.8039	2.81272e-06	2.81272e-06		3.82086	-11.2407	-4.61762	2	130.742		20.003	6.10314e-06			2.41454	-19.902	-11.2507	3.71341e-06	18.567		-18.2506	-1.34105	-4.18446	1	287.771		20.8661	3.28584e-05
10.795	8.51851	1.98209	6.12106e-05	6.12106e-05		-6.61184	1.75269	-7.22253	3	108.469		39.6773	6.1052e-06			-13.6247	-2.23523	2.11049	2.04214e-05	102.107		-3.7471	-0.942248	-5.59349	2	151.523		17.0222	3.28808e-05
-4.79396	20.8856	4.66196	5.30179e-06	5.30179e-06		-0.582109	4.69568	-0.370315	1	172.576		35.8194	6.10792e-06			-5.83494	-20.4704	5.26317	8.7672e-06	43.836		1.4042	-14.3994	0.246257	2	509.909		29.881	3.28998e-05
15.743	9.85229	0.453237	2.2041e-05	2.2041e-05		-17.2221	-6.91428	1.18345	3	49.8024		34.1059	6.11117e-06			-18.6132	-1.08325	0.56558	7.40509e-05	370.254		1.93825	-1.72649	-0.0793169	2	248.849		18.9524	3.29217e-05
4.86146	13.4338	1.89387	2.61986e-05	2.61986e-05		-5.93713	-0.330784	4.39344	3	111.342		37.9675	6.1146e-06			-10.7627	-9.38892	2.20794	2.03063e-05	101.531		-5.5115	-13.5179	4.22537	2	184.252		21.1803	3.29287e-05
12.5599	16.957	1.44603	3.24679e-05	3.24679e-05		3.98239	6.54485	-2.99786	1	212.36		33.4253	6.11608e-06			-19.2101	-8.8153	1.77123	1.45151e-05	72.5754		-3.90163	-16.0154	6.86682	2	145.874		17.5041	3.30235e-05
4.12699	11.3416	-7.2834	1.24071e-05	1.24071e-05		1.68076	10.5856	-8.64983	1	56.3879		35.575	6.11883e-06			-9.14674	-8.15281	-7.0116	1.50094e-05	75.047		8.61839	-6.27685	-3.71121	2	169.511		23.0454	3.30667e-05
14.9712	15.1308	-6.61774	9.47061e-06	9.47061e-06		-7.07105	18.932	-6.30913	1	25.1242		33.9189	6.11951e-06			-20.4809	-6.27913	-6.3606	2.17698e-05	108.849		4.53863	-14.1842	1.34195	2	504.759		32.8896	3.31012e-05
17.0536	11.8968	-2.57028	1.3194e-05	1.3194e-05		4.91784	5.9358	-0.809799	1	265.197		28.2239	6.12076e-06			-20.7513	-2.33425	-2.41819	9.41285e-05	470.643		-23.6434	4.53877	-1.27645	1	256.832		16.2706	3.31639e-05
4.93613	10.3702	5.18795	2.13262e-05	2.13262e-05		-8.57288	-15.7258	2.77979	2	49.8085		23.4123	6.12406e-06			-9.35337	-6.57368	5.4221	1.42611e-05	71.3056		4.44336	6.15509	-2.75042	2	129.127		15.9637	3.31759e-05
6.53445	14.7232	4.2959	1.929e-05	1.929e-05		-9.30092	-14.3323	-0.256262	2	51.562		28.7381	6.12446e-06			-12.8408	-9.65603	4.62476	1.50372e-05	75.1861		0.817443	5.05964	-2.2524	2	138.286		22.5678	3.31837e-05
-3.50798	25.267	-3.4791	6.58851e-06	6.58851e-06		-4.25513	23.6196	-1.49117	1	38.4824		19.895	6.13087e-06			-9.08474	-23.9244	-2.77654	3.48976e-06	17.4488		7.79191	-5.16294	-2.7982	2	209.093		18.7245	3.31902e-05
-14.4819	-10.3977	5.41696	1.0276e-05	1.0276e-05		9.56057	27.729	-0.269415	1	25.0392		20.6369	6.1367e-06			-14.4879	-10.4078	5.38106	1.15751e-05	57.8756		-4.17689	-13.9224	4.76667	2	233.193		30.4463	3.32409e-05
-21.8567	-25.3997	-31.0682	5.73671e-07	5.73671e-07		1.07628	5.07317	1.17612	1	177.388		28.7844	6.14075e-06			-21.767	-25.4086	-31.1238	9.16548e-07	4.58274		3.24709	-4.66997	-2.48035	2	360		19.878	3.32412e-05
-23.4224	-2.32969	-2.80795	2.52721e-05	2.52721e-05		-0.192717	-21.9174	1.34341	2	53.642		29.8794	6.14373e-06			-23.4141	-2.34411	-2.86368	6.78906e-05	339.453		1.14605	-7.22043	-0.127319	2	508.794		31.4295	3.32556e-05
-18.4409	5.9516	-2.77205	2.44492e-05	2.44492e-05		4.61627	-9.59234	-1.83486	2	239.291		22.432	6.14547e-06			-18.4379	5.94034	-2.8147	3.53511e-05	176.756		-5.61652	-11.8858	3.28813	2	176.096		30.6201	3.32663e-05
-2.27714	15.7876	30.8636	8.34944e-07	8.34944e-07		2.00508	-0.0747841	9.23647	1	41.2251		29.5194	6.15127e-06			-2.35998	15.7812	30.8606	1.28174e-06	6.4087		2.76013	-2.14294	-4.77325	2	203.018		17.0204	3.32691e-05
32.4384	16.0654	2.87275	1.69625e-06	1.69625e-06		1.76487	-15.775	-10.1614	2	25.6176		32.9113	6.15132e-06			32.4214	16.0855	2.95195	2.38072e-06	11.9036		5.5622	-8.20922	2.52431	2	321.356		28.3894	3.32764e-05
-6.01017	-12.215	-29.6663	7.40851e-07	7.40851e-07		8.22617	-19.2751	-7.24719	2	46.7573		20.3681	6.15588e-06			-5.93214	-12.2141	-29.6824	8.52181e-07	4.2609		10.9708	-5.1806	0.852466	2	132.909		23.3213	3.32955e-05
21.7611	-5.58985	20.7852	1.06909e-06	1.06909e-06		14.1371	-18.6427	-7.45782	2	33.547		24.2128	6.16208e-06			21.7156	-5.57934	20.8357	1.90365e-06	9.51826		-16.5866	-2.21148	-1.57463	1	269.176		17.2327	3.33026e-05
31.0341	18.8383	6.3643	1.01694e-06	1.01694e-06		-7.17649	0.440413	5.81628	3	87.1804		23.5294	6.16823e-06			31.0071	18.857	6.44061	2.84566e-06	14.2283		0.315503	0.76344	-2.56731	2	183.208		27.0892	3.33595e-05
-62.9485	9.37841	-8.8679	5.00525e-07	5.00525e-07		-7.61196	5.10576	-2.90503	3	176.814		22.3677	6.16865e-06			-62.9878	8.52579	-9.13642	4.93314e-07	2.46657		-4.13093	-4.22728	-2.64011	2	188.462		25.335	3.33606e-05
-40.8674	8.98939	-2.84971	7.0865e-07	7.0865e-07		16.9718	14.4266	-5.68572	1	42.1395		25.2292	6.17051e-06			-40.9227	8.4037	-3.04856	1.16318e-06	5.81591		-2.4417	-15.5742	2.39079	2	318.725		31.2008	3.3372e-05
19.3607	13.2753	-3.34942	8.27391e-06	8.27391e-06		-7.13976	1.40665	-6.46716	3	126.694		27.3156	6.17109e-06			19.2616	13.279	-3.40145	7.08783e-06	35.4392		4.06861	-12.6915	2.32528	2	559.691		32.434	3.33758e-05
-23.7379	2.23236	0.235971	2.67317e-05	2.67317e-05		-0.959895	14.0931	-4.59621	1	58.3316		27.5807	6.17147e-06			-23.7372	1.84133	0.144181	6.03903e-05	301.952		-7.54489	-3.66864	-0.547646	2	135.972		22.451	3.33804e-05
-19.407	-7.85673	-6.28063	8.15895e-06	8.15895e-06		4.08381	1.27934	3.19652	1	127.373		25.5036	6.1804e-06			-19.2871	-8.25748	-6.27633	1.59334e-05	79.6671		9.48993	-1.86782	-2.8714	2	138.187		29.4157	3.34066e-05
-15.1672	-5.33255	7.96289	8.35955e-06	8.35955e-06		-3.50572	9.15758	-10.025	1	38.3286		30.6047	6.18404e-06			-15.1165	-5.57529	7.95875	1.0741e-05	53.7049		0.815244	1.31515	-2.40692	2	180.022		18.089	3.34313e-05
-33.3197	-0.382375	-4.61823	1.99338e-06	1.99338e-06		-6.45623	2.11507	-4.94396	3	174.185		36.0972	6.19093e-06			-33.2777	-0.90733	-4.71733	1.31351e-06	6.56756		2.84116	-13.7145	3.83999	2	445.347		19.2906	3.34579e-05
-18.0264	0.917602	-1.29482	4.94658e-05	4.94658e-05		1.5855	6.17784	-0.25641	1	198.308		39.6136	6.19314e-06			-18.0083	0.57049	-1.35851	9.4895e-05	474.475		0.634691	-5.36669	0.528972	2	383.949		27.2992	3.35018e-05
-27.2975	-11.9098	3.87142	4.02533e-06	4.02533e-06		8.98756	-5.72332	7.65182	2	49.3224		36.2493	6.19742e-06			-27.1688	-12.305	3.88475	2.80533e-06	14.0266		5.69561	-3.74287	2.71034	2	171.475		31.3685	3.35061e-05
20.4312	-8.43434	-0.650011	8.03573e-06	8.03573e-06		5.46037	10.347	-5.2608	1	108.17		38.3719	6.20015e-06			20.5372	-8.39623	-0.52083	5.05023e-06	25.2511		3.29428	-15.188	2.51496	2	457.332		16.7427	3.35178e-05
22.7096	-15.1511	1.10292	3.9984e-06	3.9984e-06		-6.54248	16.271	-7.64664	1	25.0467		23.891	6.20722e-06			22.8761	-15.0757	1.29401	2.81756e-06	14.0878		-25.7558	2.78525	-1.44194	1	180.325		22.3981	3.35622e-05
-35.2794	-23.7119	1.03194	1.05468e-06	1.05468e-06		10.2097	11.1668	5.28329	1	167.364		42.8488	6.21623e-06			-35.0254	-24.208	1.11807	1.0783e-06	5.39149		-18.8609	0.139027	-1.30658	1	539.506		19.234	3.36182e-05
36.994	46.0034	-7.22231	4.9942e-07	4.9942e-07		3.52791	13.1472	-0.621347	1	117.353		38.9391	6.21767e-06			36.5841	46.1467	-7.48939	5.43253e-07	2.71626		2.88496	-10.9628	0.404624	2	690.398		25.7601	3.37752e-05
47.3193	48.4269	-3.61924	9.44949e-07	9.44949e-07		8.03458	11.5002	7.21309	1	93.1982		37.6949	6.21997e-06			46.8738	48.7012	-3.87514	9.31771e-07	4.65886		-18.5835	-2.08585	-1.25077	1	420.827		30.2605	3.38095e-05
-37.4073	-2.12276	-1.74963	1.69396e-06	1.69396e-06		14.2206	-0.624117	11.8333	1	27.7304		30.639	6.22338e-06			-37.3569	-2.66443	-1.84692	6.80098e-07	3.40049		-0.268919	-13.2986	2.1158	2	522.711		23.6216	3.38245e-05
-38.7168	-19.725	-1.14224	8.0444e-07	8.0444e-07		14.2697	-6.31449	8.27365	2	35.3176		36.2288	6.22606e-06			-38.4951	-20.2731	-1.09912	1.22865e-06	6.14326		-2.22787	-14.1214	7.65678	2	159.937		25.793	3.38299e-05
-26.5633	-10.3705	-5.07556	5.45141e-06	5.45141e-06		-5.76579	5.80464	2.12892	3	136.897		38.0205	6.23847e-06			-26.422	-10.8317	-5.0723	6.65559e-06	33.2779		7.09583	-11.1793	0.132518	2	375.29		22.7417	3.3837e-05
-51.3728	-5.40034	-5.95573	5.09603e-07	5.09603e-07		-3.76032	8.85816	8.94657	1	48.1183		25.9426	6.23889e-06			-51.2764	-6.11381	-6.06816	5.00886e-07	2.50443		-21.0973	3.24782	-1.09819	1	463.842		18.9868	3.3841e-05
4.9424	-11.1284	4.54194	3.43855e-05	3.43855e-05		2.49188	-7.70346	6.10933	2	88.7762		21.7748	6.23917e-06			5.05959	-11.2004	4.64623	5.18108e-05	259.054		-4.41102	-7.3715	2.12672	2	188.356		27.5232	3.3848e-05
-3.84275	17.7454	7.05849	7.01134e-06	7.01134e-06		7.33059	-0.776255	11.1036	1	36.449		24.5527	6.24047e-06			-4.01686	17.605	6.89929	7.47201e-06	37.3601		-26.6875	-1.07788	-2.55252	1	135.043		30.0882	3.39021e-05
-3.19742	-4.63118	-1.00475	3.97223e-05	3.97223e-05		-24.2231	-10.4414	-2.86574	3	41.1207		24.8777	6.24165e-06			-3.12649	-4.82926	-0.978138	4.75384e-05	237.692		-21.2671	-5.63664	-2.94928	1	263.096		17.8762	3.39578e-05
48.0044	35.6383	0.906707	4.78695e-07	4.78695e-07		-17.0078	-14.2961	-4.04384	3	36.3465		27.7233	6.2459e-06			47.6706	35.9574	0.757606	4.80103e-07	2.40052		-19.6348	-2.68392	0.398647	1	329.603		23.8663	3.40029e-05
41.9218	41.9015	-5.07423	5.63678e-07	5.63678e-07		-19.5199	11.8443	5.53015	3	33.8826		32.7147	6.24752e-06			41.5453	42.1112	-5.29285	6.17606e-07	3.08803		1.17631	-5.35694	-0.954401	2	423.4		17.2698	3.40246e-05
47.3236	45.7794	-3.16577	9.31164e-07	9.31164e-07		4.78558	-18.5247	0.580237	2	187.235		21.8959	6.24855e-06			46.9028	46.0577	-3.39996	9.30659e-07	4.65329		3.68449	4.28497	-3.39457	2	152.013		29.79	3.40324e-05
43.6544	46.8244	-4.88478	8.47008e-07	8.47008e-07		0.504942	-15.1802	9.76098	2	46.5087		35.4062	6.25051e-06			43.2288	47.0524	-5.13856	8.48357e-07	4.24179		-3.05871	-4.31367	-0.179719	2	230.932		26.4135	3.40583e-05
47.1643	46.6935	-8.2845	6.74163e-07	6.74163e-07		2.426	19.0928	3.03842	1	50.5789		19.0674	6.25589e-06			46.7504	46.9283	-8.52647	7.24745e-07	3.62372		1.16935	-17.4532	1.89492	2	290.216		25.4847	3.40754e-05
16.2188	-22.4583	2.22053	4.66378e-06	4.66378e-06		-8.77187	-18.0158	-1.71636	2	47.1338		38.0214	6.2604e-06			16.454	-22.4371	2.45191	3.66022e-06	18.3011		-19.9179	0.0997367	-1.58855	1	591.191		25.4735	3.41374e-05
-0.876985	-22.0656	8.8505	7.93373e-06	7.93373e-06		-5.50195	-4.9286	10.9385	3	38.5128		20.5075	6.26273e-06			-0.665279	-22.1588	9.02676	5.67784e-06	28.3892		0.33357	-11.6178	0.926613	2	591.369		18.0946	3.41804e-05
-2.40007	-23.8983	8.35259	6.21997e-06	6.21997e-06		-9.14938	3.02361	7.37422	3	75.4052		34.5762	6.26969e-06			-2.16871	-24.0105	8.53931	3.56725e-06	17.8363		4.36909	-7.81009	-0.734897	2	511.43		27.0349	3.42949e-05
-6.59386	-26.5269	3.09385	4.56294e-06	4.56294e-06		-1.99331	-7.17379	6.10099	2	74.1171		36.8569	6.27493e-06			-6.32012	-26.7232	3.28966	2.81411e-06	14.0705		-1.90932	-9.43874	0.152082	2	364.709		24.3425	3.43027e-05
3.68122	-17.2238	-0.726008	3.67665e-05	3.67665e-05		-4.21944	20.7633	1.80802	1	33.6766		20.9479	6.28052e-06			3.87477	-17.3507	-0.575328	4.60783e-05	230.391		-16.8391	1.54843	-1.17216	1	356.138		16.4553	3.43602e-05
15.5354	-36.0235	-0.36106	8.89239e-07	8.89239e-07		-3.1696	-4.29383	3.55793	2	134.283		30.862	6.2846e-06			15.9121	-36.0291	-0.0203689	6.96889e-07	3.48445		3.90131	-13.4128	1.08722	2	596.577		22.0722	3.43716e-05
10.5601	0.726571	2.68862	1.88379e-05	1.88379e-05		10.3103	-4.7987	-4.24628	2	81.5777		28.2978	6.29101e-06			10.5662	0.693889	2.7127	1.6835e-05	84.1749		-16.6392	1.13124	0.408639	1	301.748		22.9161	3.43846e-05
1.03682	-3.08772	2.90564	2.71107e-05	2.71107e-05		3.40321	0.794919	2.09415	1	151.866		42.6566	6.29304e-06			1.08022	-3.21222	2.93224	3.97657e-05	198.829		1.99379	-8.4496	-0.0567182	2	593.923		20.9704	3.44038e-05
9.74173	10.8887	5.19389	3.48084e-05	3.48084e-05		-0.904679	-1.46675	-6.73421	2	133.347		26.5629	6.29473e-06			9.64012	10.8676	5.13205	9.9689e-06	49.8445		-24.1755	-0.405243	-2.65383	1	331.239		25.9182	3.44187e-05
-0.251004	-0.56119	1.33855	3.42382e-05	3.42382e-05		-7.2017	2.13262	11.8151	3	34.1925		43.0231	6.29571e-06			-0.227522	-0.711396	1.34059	3.68964e-05	184.482		-20.2211	-3.83153	-3.16876	1	346.817		20.7867	3.44834e-05
-21.1192	-11.7488	-3.18439	8.54238e-06	8.54238e-06		5.41518	-0.192394	-1.962	1	168.792		25.9333	6.29743e-06			-20.9706	-12.1408	-3.15345	1.44268e-05	72.1339		-3.82903	-11.5323	1.78632	2	255.106		19.1543	3.44916e-05
-11.4409	-13.0869	9.92892	4.95261e-06	4.95261e-06		-1.15134	-10.8517	-6.6777	2	77.169		39.588	6.30034e-06			-11.3203	-13.2762	9.99957	5.50701e-06	27.535		2.00198	-5.47044	2.55262	2	279.873		25.7613	3.45085e-05
-10.2564	7.24399	-1.50735	2.91502e-05	2.91502e-05		-7.88017	-0.585254	2.28554	3	156.709		21.5618	6.30207e-06			-10.3003	6.97123	-1.59946	1.07904e-05	53.9521		-1.6492	-15.4473	4.54793	2	320.652		21.1357	3.45535e-05
16.8678	-7.29717	4.62988	7.31314e-06	7.31314e-06		12.9261	0.905595	5.20818	1	64.966		37.0814	6.30334e-06			16.9464	-7.25113	4.73877	8.4975e-06	42.4875		4.0753	-1.94869	-6.75934	2	133.592		25.0166	3.45816e-05
1.02783	-12.8547	-0.126216	5.21625e-05	5.21625e-05		5.49711	-4.90709	4.02305	2	95.1923		27.2616	6.30422e-06			1.17669	-13.0033	-0.0194146	0.000115066	575.331		-18.5531	-1.79311	-1.63496	1	439.13		24.7591	3.46012e-05
-16.1799	-13.09	-5.45441	6.82203e-06	6.82203e-06		2.39236	-3.72021	6.62196	2	66.8714		37.1192	6.30459e-06			-16.0113	-13.4518	-5.39746	9.9111e-06	49.5555		-22.7992	0.450024	-2.10503	1	477.463		18.0059	3.46049e-05
9.21137	-4.8328	11.2209	8.57015e-06	8.57015e-06		-0.191285	8.51044	4.04847	1	92.5799		39.183	6.3054e-06			9.2457	-4.8086	11.2862	9.43751e-06	47.1876		3.06643	-7.32598	-0.145482	2	529.508		20.2818	3.46082e-05
24.2587	-8.96722	5.66015	3.19808e-06	3.19808e-06		12.5014	10.9319	8.84034	1	51.0768		38.2402	6.30728e-06			24.3501	-8.83975	5.80503	2.6718e-06	13.359		-19.1907	3.49347	-0.140883	1	402.484		17.5448	3.46251e-05
6.313	-17.0692	-3.11977	3.12921e-05	3.12921e-05		2.66673	6.60557	-4.78887	1	155.684		42.8907	6.32622e-06			6.51231	-17.1898	-2.96232	2.09887e-05	104.943		1.41226	-5.86499	0.208174	2	435.722		19.2195	3.46349e-05
19.4629	-9.07619	-2.12284	9.58586e-06	9.58586e-06		10.5713	7.31063	0.997949	1	286.458		27.5431	6.32951e-06			-21.3935	-1.87124	-2.12284	9.88927e-05	494.464		-1.64191	-2.8328	-2.15314	2	234.689		25.5187	3.46383e-05
-26.0199	-30.6021	-11.9433	7.25185e-07	7.25185e-07		8.22171	6.24233	-1.70338	1	257.187		28.8191	6.33396e-06			7.23287	39.5121	-11.9433	6.29866e-07	3.14933		-0.270605	-5.47757	-5.30298	2	201.797		23.0422	3.46576e-05
-16.1687	-16.7919	-12.7666	2.83107e-06	2.83107e-06		10.1318	15.8301	-2.74751	1	204.43		24.2942	6.33464e-06			5.60659	22.6265	-12.7666	3.06615e-06	15.3308		-21.568	4.29511	-4.04077	1	224.828		21.7678	3.46907e-05
10.2961	11.5824	1.79184	5.86739e-05	5.86739e-05		1.22686	6.91765	4.41345	1	100.53		28.3238	6.33501e-06			-3.12545	-15.1787	1.79184	5.70585e-05	285.292		7.60498	-5.39473	-5.30447	2	150.779		21.1178	3.46921e-05
29.3892	15.8237	-2.31149	2.69941e-06	2.69941e-06		12.2657	-23.1353	-2.65063	2	80.3654		26.5057	6.33626e-06			-17.5399	-28.3983	-2.31149	1.70968e-06	8.5484		2.25126	-15.0707	2.78052	2	479.349		19.963	3.47013e-05
-17.1153	27.5902	27.5943	5.1419e-07	5.1419e-07		-20.0016	8.87576	4.86429	3	52.2729		22.4446	6.35196e-06			28.6174	-15.3361	27.5943	6.43984e-07	3.21992		3.04027	-7.40233	-0.168764	2	535.119		24.3965	3.47384e-05
6.90783	0.861795	3.32077	2.1727e-05	2.1727e-05		21.7077	15.8263	-2.6251	1	26.6472		19.9523	6.35279e-06			5.54127	4.20168	3.29463	1.82897e-05	91.4487		-24.3874	0.290864	-1.68223	1	327.552		16.9911	3.47755e-05
1.67472	-13.0137	0.982807	6.0074e-05	6.0074e-05		11.0943	-18.69	-2.03065	2	189.843		28.9742	6.36458e-06			8.05379	-10.4531	1.21981	5.51786e-05	275.893		4.22479	-14.9006	0.792537	2	466.324		23.3784	3.48295e-05
-1.75039	-13.0737	1.8386	3.33623e-05	3.33623e-05		7.89456	8.22302	-2.30129	1	253.489		36.6604	6.36546e-06			5.11993	-12.2209	2.07714	0.000100728	503.642		4.22263	-14.7871	6.24708	2	158.252		25.0492	3.48495e-05
14.355	-6.67585	-1.28738	1.1014e-05	1.1014e-05		5.29375	8.31188	7.87256	1	63.3991		22.3982	6.3698e-06			15.8184	1.38332	-1.17164	1.02688e-05	51.3439		0.072365	-8.39708	-5.26846	2	204.008		16.6629	3.48495e-05
-7.26618	16.7587	2.89393	9.39051e-06	9.39051e-06		11.5935	14.7999	0.507439	1	238.797		33.3767	6.37035e-06			-14.7158	10.7533	2.57012	1.14424e-05	57.2118		3.63357	-12.3514	0.890257	2	657.952		17.0628	3.48942e-05
-4.98149	1.49526	-5.78814	3.13512e-05	3.13512e-05		-0.289613	6.82248	11.3848	1	41.3786		31.3017	6.37601e-06			-4.95437	-1.40593	-5.82269	2.82611e-05	141.305		1.9964	-13.4809	1.65061	2	627.178		30.9497	3.48998e-05
-4.40316	6.95612	-0.55466	2.87764e-05	2.87764e-05		7.12725	-9.32888	-3.32378	2	132.544		30.3024	6.37831e-06			-7.26212	3.68411	-0.693309	1.66467e-05	83.2337		-17.1014	-1.05118	-0.165873	1	326.958		16.7939	3.49525e-05
1.30884	1.93924	-3.22841	3.4821e-05	3.4821e-05		1.18092	-7.17733	-10.2834	2	62.7502		27.938	6.37849e-06			0.226363	2.19625	-3.27282	3.29287e-05	164.643		-2.21529	-8.54697	-0.0306183	2	331.993		24.0538	3.50557e-05
-7.87251	-0.405099	-4.99943	3.10051e-05	3.10051e-05		1.65316	-11.0313	-8.3469e-06	2	300.891		28.1516	6.38667e-06			-6.49727	-4.49307	-4.9978	2.4643e-05	123.215		2.32004	-13.1335	1.26482	2	652.32		17.4704	3.51192e-05
-11.5921	-4.66275	-0.00266131	1.87484e-05	1.87484e-05		2.97802	-10.7066	2.77081	2	265.544		24.7187	6.38761e-06			-7.60437	-9.96396	0.0790428	2.60351e-05	130.176		-17.5216	-0.109714	-0.945217	1	416.634		32.0396	3.51669e-05
-0.461481	-11.7852	-1.26889	3.87271e-05	3.87271e-05		4.13072	5.24014	-3.15886	1	208.177		35.2929	6.39015e-06			5.61085	-10.5089	-1.05432	9.71334e-05	485.667		-20.3009	-2.87716	-1.9871	1	440.361		20.0115	3.51833e-05
10.0039	24.6773	8.47652	3.75272e-06	3.75272e-06		-17.5488	2.38061	-0.227851	3	237.82		29.3455	6.39551e-06			-3.86177	26.4006	7.99947	2.46e-06	12.3		-0.878529	-7.00925	0.0750121	2	394.273		20.0424	3.52192e-05
43.6341	5.63853	14.8102	5.20182e-07	5.20182e-07		1.78135	11.3994	-0.110898	1	125.456		36.539	6.4006e-06			-40.6075	16.9339	14.8102	7.01197e-07	3.50598		-0.818663	-17.1453	-0.832082	2	181.828		21.6968	3.53004e-05
-30.4526	-15.0532	10.2773	1.98235e-06	1.98235e-06		-8.35169	16.7069	0.914709	3	51.467		24.887	6.40788e-06			33.8993	-2.1898	10.2773	2.01322e-06	10.0661		5.50113	-12.6972	0.573124	2	506.937		19.835	3.53562e-05
-1.82842	6.16938	0.910293	2.92238e-05	2.92238e-05		-4.13152	-2.0283	-3.97859	3	199.845		29.1509	6.41486e-06			-1.50123	-6.25705	0.910293	6.41304e-05	320.652		-21.041	0.331595	-1.79951	1	591.146		26.9878	3.5428e-05
17.1199	14.4776	-3.65425	1.26387e-05	1.26387e-05		10.131	-21.8595	1.12012	2	109.841		20.2642	6.4174e-06			-22.065	-3.97802	-3.65425	6.10011e-05	305.006		0.125645	-13.7151	-0.535636	2	428.824		21.3532	3.54385e-05
-13.9716	-16.3253	-20.5873	9.53485e-07	9.53485e-07		18.0769	6.33783	5.07824	1	49.1348		36.5324	6.42291e-06			20.2624	7.15229	-20.5873	2.42622e-06	12.1311		-3.28132	-12.5045	5.10104	2	240.462		28.8267	3.54507e-05
-13.6715	6.06759	-1.13917	3.55875e-05	3.55875e-05		1.26944	4.43961	6.14415	1	71.5905		20.932	6.42346e-06			8.80607	-12.0904	-1.13917	4.09481e-05	204.741		1.85325	-11.028	-1.54764	2	553.779		24.6183	3.5623e-05
14.4575	20.8246	-12.0116	2.73122e-06	2.73122e-06		-4.1409	-12.3471	-10.0827	2	34.8148		22.0343	6.42665e-06			14.6607	20.641	-12.0272	2.63431e-06	13.1715		-19.5854	-1.3232	-2.38865	1	506.27		23.0802	3.56495e-05
-19.0795	4.39681	-1.20618	3.99173e-05	3.99173e-05		1.39221	-12.6718	-5.10952	2	95.2302		40.6133	6.42783e-06			-18.9149	4.34502	-1.14221	6.98931e-05	349.466		-20.7558	-0.828526	-2.55497	1	540.798		20.4785	3.56857e-05
15.8881	0.353686	0.339797	1.22983e-05	1.22983e-05		-14.4073	-1.35351	4.14276	3	103.372		21.7715	6.42953e-06			16.038	0.124235	0.254004	1.09846e-05	54.9232		-21.8122	-7.73009	-2.92099	1	169.568		18.3842	3.57133e-05
6.58	-13.1462	-1.04095	4.31095e-05	4.31095e-05		6.43684	19.1428	9.38296	1	32.0743		19.5877	6.43354e-06			6.65785	-13.325	-1.13267	6.42545e-05	321.273		0.45626	-9.50853	0.0672384	2	562.423		17.203	3.57314e-05
2.27582	-6.37346	-4.54895	3.54299e-05	3.54299e-05		13.3705	-9.37325	2.55786	2	52.9908		31.225	6.43416e-06			2.37362	-6.52005	-4.60248	5.83922e-05	291.961		-18.7681	1.12599	-0.784353	1	522.634		18.9958	3.57395e-05
8.29604	-8.35281	-1.31516	2.62066e-05	2.62066e-05		-2.88956	1.591	5.04731	3	90.7246		31.8619	6.43739e-06			8.39654	-8.53935	-1.39854	4.88007e-05	244.003		-3.28879	-13.4423	1.39875	2	290.997		26.2797	3.57619e-05
3.36677	-8.2365	6.16473	1.90393e-05	1.90393e-05		-5.79826	-14.7647	11.4499	2	25.9793		20.9143	6.43898e-06			3.49714	-8.42233	6.10094	2.65314e-05	132.657		2.92911	-6.7784	-0.397512	2	503.98		30.1926	3.57634e-05
11.0197	-15.9688	-2.61726	3.31795e-05	3.31795e-05		-9.39222	19.4525	-3.98244	3	27.4879		27.4898	6.45403e-06			11.0773	-16.1645	-2.73524	1.19395e-05	59.6976		4.06504	-6.92694	-0.0549655	2	470.089		25.3064	3.57997e-05
1.95524	-12.0381	0.132521	6.14035e-05	6.14035e-05		-4.5202	-4.99792	1.30585	3	161.127		37.5157	6.46344e-06			2.04326	-12.1978	0.0623861	0.000130996	654.978		-20.5241	-3.57302	-2.01563	1	394.525		31.8423	3.58471e-05
3.21845	-2.92342	-0.844615	3.86344e-05	3.86344e-05		11.3699	12.1491	0.0560611	1	269.343		36.8495	6.46363e-06			3.34779	-3.08644	-0.89104	6.0477e-05	302.385		-5.48579	-8.31337	-3.08546	2	137.173		23.4575	3.58809e-05
-14.6539	7.36875	-15.8259	3.6773e-06	3.6773e-06		1.54038	-10.7496	-2.56988	2	212.312		24.2836	6.46835e-06			-14.5316	7.34127	-15.7697	3.05801e-06	15.29		-3.64988	-8.29169	5.38997	2	131.98		25.1206	3.58838e-05
-9.65808	2.31936	7.14503	1.60392e-05	1.60392e-05		-6.29508	3.04757	-1.63854	3	232.108		23.1692	6.46913e-06			-9.47131	2.19463	7.16545	1.40234e-05	70.1168		-0.77655	-10.9906	-1.72778	2	368.983		28.2093	3.59116e-05
-18.7362	12.0581	-0.20182	1.12971e-05	1.12971e-05		4.54678	3.81408	14.127	1	26.3227		19.7189	6.4721e-06			-18.5296	12.0013	-0.115121	1.14696e-05	57.3479		1.75245	-0.470662	-0.25915	2	211.567		21.6387	3.60044e-05
-2.50905	6.25953	3.44185	1.99653e-05	1.99653e-05		-11.3757	10.2938	2.74018	3	85.6416		28.6398	6.47468e-06			-2.31735	6.11111	3.44668	1.3139e-05	65.6951		-0.480908	-10.0307	1.48487	2	484.891		17.7535	3.60389e-05
-10.6497	13.6386	24.4604	1.61644e-06	1.61644e-06		-0.457872	-16.6707	3.60228	2	143.173		35.4863	6.47534e-06			-10.3392	13.4638	24.52	1.6396e-06	8.19799		-6.69151	-2.50087	-1.11276	2	137.353		27.8556	3.6064e-05
6.21706	38.2686	23.8231	1.11387e-06	1.11387e-06		4.76895	6.61455	-5.152	1	154.46		37.4466	6.48693e-06			6.61887	38.3886	23.3574	5.82886e-07	2.91443		4.15673	-5.6394	-4.08922	2	295.942		30.1931	3.60651e-05
-5.2103	-16.1889	0.519361	1.30424e-05	1.30424e-05		-8.53593	-0.92009	-1.18977	3	202.79		34.4313	6.50046e-06			-5.39681	-16.2265	0.727964	2.83267e-05	141.633		10.4367	-6.96114	1.06752	2	152.354		21.4643	3.62693e-05
-7.02968	-4.38605	0.0872951	3.12702e-05	3.12702e-05		-6.41156	25.2808	-5.83226	1	26.0237		33.7403	6.50507e-06			-7.0585	-4.40785	0.12625	2.91313e-05	145.656		3.12394	-5.86717	2.50967	2	288.029		32.9638	3.62954e-05
2.34104	-12.5788	3.3343	5.22605e-05	5.22605e-05		-2.75857	11.6257	3.13419	1	83.8037		20.8976	6.50694e-06			2.18595	-12.6775	3.53614	0.000101713	508.564		2.02064	-15.8278	5.10006	2	272.033		20.1283	3.63071e-05
2.72255	-10.2939	1.51742	6.00591e-05	6.00591e-05		-3.99316	-1.22948	-2.11208	3	224.061		37.7039	6.5098e-06			2.60732	-10.4227	1.69072	0.000125983	629.917		-24.042	-5.16922	-1.19799	1	178.78		26.4157	3.63656e-05
-8.48714	-3.20979	-5.81973	1.98183e-05	1.98183e-05		1.44214	5.66563	2.85151	1	142.996		24.5615	6.5108e-06			-8.46828	-3.293	-5.80421	1.97099e-05	98.5494		1.00208	-15.2838	3.28812	2	439.609		24.8995	3.63674e-05
3.82086	-11.2407	-4.61762	2.61484e-05	2.61484e-05		6.47838	-0.56196	-4.97902	1	124.635		20.2628	6.5142e-06			3.72637	-11.467	-4.42472	4.93181e-05	246.59		5.55007	-9.91609	-1.12417	2	485.199		22.484	3.64087e-05
-6.61184	1.75269	-7.22253	2.16939e-05	2.16939e-05		2.14933	-8.73725	-1.87751	2	251.354		20.5061	6.51536e-06			-6.52032	1.62503	-7.2634	1.78341e-05	89.1706		2.01404	-11.3174	0.748311	2	686.662		22.4897	3.64212e-05
-0.582109	4.69568	-0.370315	3.45153e-05	3.45153e-05		-1.18159	23.0601	-3.34154	1	41.302		30.5822	6.51572e-06			-0.489693	4.58177	-0.4179	2.38908e-05	119.454		-1.45922	-10.7553	2.03809	2	411.087		23.5357	3.64646e-05
-17.2221	-6.91428	1.18345	9.96048e-06	9.96048e-06		-4.8728	10.0707	-8.654	3	40.1096		32.0034	6.5165e-06			-17.2891	-6.7875	1.19933	2.15894e-05	107.947		-25.4018	-0.727652	-3.36256	1	205.583		19.5738	3.65152e-05
-5.93713	-0.330784	4.39344	2.22684e-05	2.22684e-05		-1.99473	-23.5577	1.22941	2	35.7291		29.9394	6.51781e-06			-5.93611	-0.309084	4.38326	1.80266e-05	90.1328		3.80219	-5.19187	-3.00428	2	348.822		24.6957	3.65624e-05
32.3782	-16.7551	2.0785	1.69105e-06	1.69105e-06		7.15366	-20.9277	2.33202	2	109.573		31.4386	6.5187e-06			32.172	-17.2628	2.50525	9.29288e-07	4.64644		-15.1513	-1.57494	-3.03166	1	164.333		21.1338	3.66417e-05
3.98239	6.54485	-2.99786	4.2472e-05	4.2472e-05		-1.34287	5.70431	-3.05405	1	151.231		34.8136	6.52142e-06			4.11291	6.33524	-3.04457	2.49422e-05	124.711		-15.4066	5.59405	0.924082	1	135.03		21.2557	3.66495e-05
1.68076	10.5856	-8.64983	1.12776e-05	1.12776e-05		0.821544	-19.4016	7.15009	2	61.6495		37.8238	6.52619e-06			1.89531	10.3286	-8.76344	7.29688e-06	36.4844		1.04547	-12.5684	4.14906	2	441.427		27.9485	3.66771e-05
-7.07105	18.932	-6.30913	5.02484e-06	5.02484e-06		-8.38182	-10.4258	-8.74742	3	34.5327		25.9793	6.52656e-06			-6.75858	18.8197	-6.58483	4.43404e-06	22.1702		5.05215	-5.56981	-1.21414	2	362.617		26.7281	3.66956e-05
4.91784	5.9358	-0.809799	5.30394e-05	5.30394e-05		9.1298	-3.56211	-10.0038	2	42.2603		20.1852	6.53324e-06			2.40524	-7.22605	-0.9118	0.00010684	534.199		-22.1984	-3.87998	-3.214	1	324.919		21.6338	3.67516e-05
-8.57288	-15.7258	2.77979	9.96171e-06	9.96171e-06		-8.44658	-10.4688	6.75376	3	65.2187		28.827	6.53429e-06			-9.37674	15.3626	2.96764	7.77975e-06	38.8987		-22.8511	-3.53316	-4.2598	1	260.134		25.8005	3.67757e-05
-9.30092	-14.3323	-0.256262	1.03124e-05	1.03124e-05		-7.0461	-6.38422	7.94191	3	60.3554		42.3799	6.54475e-06			-7.86526	15.2936	-0.0983178	7.24577e-06	36.2288		-0.678977	-10.5737	0.041284	2	480.028		21.0484	3.67972e-05
-4.25513	23.6196	-1.49117	7.69649e-06	7.69649e-06		-11.9884	7.30038	-0.307696	3	172.19		38.2821	6.54632e-06			22.2826	-8.26284	-1.97933	3.78343e-06	18.9171		-18.8145	-2.87683	-1.71031	1	389.058		21.3676	3.68504e-05
9.56057	27.729	-0.269415	5.00784e-06	5.00784e-06		-18.2109	-8.62617	-5.48215	3	43.4051		26.8805	6.55296e-06			18.858	-22.2616	-0.729775	3.84927e-06	19.2464		2.00742	-7.70195	-2.33964	2	486.279		27.6315	3.68743e-05
1.07628	5.07317	1.17612	3.54777e-05	3.54777e-05		9.28884	-19.3524	-1.66646	2	210.859		28.7848	6.55372e-06			3.64377	-3.48171	1.0609	5.32005e-05	266.003		-0.060271	-16.1763	4.75544	2	298.688		20.7811	3.68964e-05
-0.192717	-21.9174	1.34341	1.07284e-05	1.07284e-05		-24.6585	4.4804	0.132707	3	101.846		21.4917	6.55487e-06			-18.9842	11.2725	1.70496	1.12868e-05	56.434		2.6472	4.41681	-2.29649	2	156.74		23.1474	3.69038e-05
4.61627	-9.59234	-1.83486	4.78583e-05	4.78583e-05		14.3215	14.6668	1.81838	1	145.999		29.3977	6.55651e-06			-10.8515	0.895848	-1.65919	1.795e-05	89.75		3.94173	-11.649	0.831967	2	654.281		24.2438	3.69704e-05
-5.6423	-35.9766	20.983	6.72392e-07	6.72392e-07		12.5871	-4.69864	10.882	2	37.2464		37.7445	6.55875e-06			-13.1019	33.9778	20.983	1.27363e-06	6.36814		-18.5443	5.10537	-1.80507	1	266.673		21.569	3.70109e-05
12.8361	-18.5709	-34.2593	6.56425e-07	6.56425e-07		9.54681	-23.0275	-2.58642	2	107.792		25.2789	6.56069e-06			-20.4018	9.66483	-34.2593	1.1435e-06	5.71749		-20.0024	-6.43891	-2.04415	1	221.311		20.616	3.70305e-05
2.00508	-0.0747841	9.23647	8.24502e-06	8.24502e-06		8.0328	7.97978	-1.80195	1	274.545		35.3375	6.56283e-06			-1.77385	-0.937777	9.23647	8.64476e-06	43.2238		2.01964	-12.8147	2.91006	2	573.871		21.1946	3.7059e-05
1.76487	-15.775	-10.1614	5.12352e-06	5.12352e-06		-6.98209	0.99251	-3.81764	3	208.435		27.7079	6.56598e-06			-9.41591	12.7791	-10.1614	4.30124e-06	21.5062		-4.86613	-1.12509	-1.61245	2	146.089		20.3186	3.70824e-05
8.22617	-19.2751	-7.24719	9.35146e-06	9.35146e-06		3.0284	-12.5955	1.49958	2	326.025		27.0349	6.56776e-06			-16.7616	12.5796	-7.24719	4.59203e-06	22.9602		-2.8206	-7.78927	-5.06227	2	144.707		25.1131	3.71938e-05
14.1371	-18.6427	-7.45782	6.7094e-06	6.7094e-06		-0.0508696	3.98053	-5.2373	1	138.998		34.1914	6.56868e-06			-21.5644	9.07646	-7.45782	5.81439e-06	29.0719		2.57955	-11.9602	0.417631	2	685.598		19.4476	3.73176e-05
-7.17649	0.440413	5.81628	1.74361e-05	1.74361e-05		1.14996	-12.0045	2.99327	2	250.897		37.1674	6.57487e-06			6.43523	3.20683	5.81628	1.29785e-05	64.8927		5.49572	6.2241	-1.50298	2	129.747		28.9855	3.73765e-05
18.874	-20.059	21.1215	1.51686e-06	1.51686e-06		-12.1122	8.50992	0.410709	3	138.45		27.5453	6.57564e-06			-26.3748	7.93458	21.1215	1.01468e-06	5.07338		0.849632	-16.8191	-0.0208765	2	281.029		18.4746	3.76712e-05
-7.61196	5.10576	-2.90503	3.53628e-05	3.53628e-05		1.31455	-2.73316	2.21266	2	149.991		39.4162	6.57596e-06			9.14503	-0.615739	-2.90503	2.7594e-05	137.97		-5.07344	-11.2376	5.75592	2	133.821		17.3489	3.76924e-05
16.9718	14.4266	-5.68572	8.42791e-06	8.42791e-06		10.7267	-21.1626	-6.99636	2	41.3632		36.8337	6.58774e-06			-7.48474	-20.9797	-5.68572	5.1534e-06	25.767		2.4097	-12.4338	2.81058	2	582.982		21.5743	3.7697e-05
-7.13976	1.40665	-6.46716	2.53388e-05	2.53388e-05		16.8909	-8.21213	-5.93158	2	41.6129		27.329	6.58851e-06			6.88654	2.35169	-6.46716	2.13864e-05	106.932		-0.639046	-4.89641	0.657989	2	322.4		30.7802	3.77455e-05
-0.959895	14.0931	-4.59621	1.16663e-05	1.16663e-05		0.024855	-3.678	-4.5184	2	186.829		41.1272	6.58958e-06			7.87785	-11.7251	-4.59621	2.64725e-05	132.363		4.44846	-11.0463	-6.2543	2	130.219		30.7898	3.78948e-05
-22.7931	-3.04372	-12.2607	3.38077e-06	3.38077e-06		-22.8011	-5.78448	2.72472	3	33.1246		26.1741	6.59083e-06			18.2176	14.0325	-12.2607	3.05217e-06	15.2608		-20.0198	-1.40032	-1.71836	1	533.413		27.0772	3.79224e-05
4.08381	1.27934	3.19652	2.54746e-05	2.54746e-05		-12.0435	9.18097	9.04268	3	44.1425		28.0394	6.59106e-06			-2.89702	-3.14985	3.19652	3.06223e-05	153.112		1.16654	-7.18758	-0.146201	2	508.181		24.6614	3.80765e-05
-3.50572	9.15758	-10.025	7.66573e-06	7.66573e-06		1.27857	-7.98461	-5.65387	2	132.906		19.3405	6.59656e-06			7.61483	-6.17783	-10.025	8.9346e-06	44.673		-1.8447	-14.718	6.92061	2	201.867		22.8673	3.80838e-05
-6.45623	2.11507	-4.94396	3.48371e-05	3.48371e-05		5.32078	-20.0212	-2.97289	2	124.248		29.8508	6.59743e-06			6.64879	1.39641	-4.94396	2.80297e-05	140.149		-20.0535	-0.430228	-2.16826	1	568.141		27.5037	3.81143e-05
1.5855	6.17784	-0.25641	3.96616e-05	3.96616e-05		-20.4252	-0.651553	-0.283264	3	222.296		22.4442	6.59917e-06			1.71584	-6.14292	-0.25641	9.35451e-05	467.726		-4.28961	-15.0821	-0.875052	2	146.232		27.5042	3.82e-05
8.98756	-5.72332	7.65182	9.86448e-06	9.86448e-06		-16.7972	9.77157	3.50359	3	77.3072		34.3532	6.60053e-06			-10.6451	0.462762	7.65182	1.57615e-05	78.8076		3.86406	-7.05815	-3.22054	2	390.921		24.3104	3.82088e-05
5.46037	10.347	-5.2608	2.16341e-05	2.16341e-05		15.488	19.0094	-2.09047	1	110.962		36.7887	6.60404e-06			0.444654	-11.6909	-5.2608	2.96425e-05	148.213		-3.50462	-2.79959	3.27705	2	139.822		25.6225	3.82429e-05
-7.22386	27.5555	-7.15954	3.85914e-06	3.85914e-06		1.60919	18.5783	6.07926	1	40.8264		30.9641	6.61123e-06			20.0338	-20.2518	-7.15954	2.14637e-06	10.7319		-3.53513	-6.23924	0.902219	2	229.653		25.6981	3.82605e-05
-6.54248	16.271	-7.64664	5.00934e-06	5.00934e-06		-4.0213	19.5243	-5.66379	1	28.525		34.9949	6.61243e-06			13.8014	-10.8198	-7.64664	5.86956e-06	29.3478		3.24868	-10.2355	3.17281	2	458.262		19.2298	3.82892e-05
-41.1835	-8.61201	8.62107	1.53281e-06	1.53281e-06		1.73057	24.1647	-3.74904	1	38.0864		22.8795	6.61263e-06			31.36	28.05	8.62107	1.77563e-06	8.87816		-7.2276	-11.2463	0.221028	2	132.194		19.8379	3.83156e-05
10.2097	11.1668	5.28329	3.34728e-05	3.34728e-05		-7.44168	6.5358	2.14487	3	140.896		36.8603	6.61447e-06			-3.25842	-14.7756	5.28329	5.02823e-05	251.412		6.80076	-11.5755	-3.22914	2	243.22		25.7519	3.83577e-05
3.52791	13.1472	-0.621347	2.34707e-05	2.34707e-05		-25.4487	13.3378	2.40616	3	33.6177		29.6544	6.62492e-06			3.51836	-13.1498	-0.621347	0.000110429	552.145		3.1836	-12.0897	0.536154	2	678.702		31.8404	3.83725e-05
-11.039	15.7146	-12.1463	2.83044e-06	2.83044e-06		-20.0377	0.666374	0.37061	3	231.185		28.5856	6.62629e-06			17.4174	-8.08976	-12.1463	3.63149e-06	18.1575		-5.48657	-5.56853	-1.72662	2	171.801		22.7949	3.84426e-05
25.8549	-0.883693	9.40055	2.17527e-06	2.17527e-06		1.67206	-22.9383	9.49161	2	33.4438		23.6576	6.62778e-06			-22.8329	-12.1622	9.40055	2.83108e-06	14.1554		-16.6293	-3.81957	-1.43381	1	214.874		26.514	3.84745e-05
8.03458	11.5002	7.21309	1.86396e-05	1.86396e-05		9.1896	-17.2271	-1.80697	2	219.893		24.4554	6.63144e-06			-1.20806	-13.9767	7.21309	3.82605e-05	191.302		-1.20274	2.86936	-5.2959	2	136.024		21.0934	3.85088e-05
14.2206	-0.624117	11.8333	5.54608e-06	5.54608e-06		1.00051	-5.2055	2.12702	2	166.643		21.811	6.63241e-06			-12.6275	-6.5698	11.8333	7.60731e-06	38.0365		-20.1747	-2.15444	-1.8845	1	488.32		30.0972	3.85552e-05
14.2697	-6.31449	8.27365	7.06351e-06	7.06351e-06		4.15754	8.14317	-0.0419407	1	230.706		23.0736	6.63278e-06			-15.5152	-1.66634	8.27365	1.13052e-05	56.526		0.247254	-14.794	1.73966	2	486.337		29.6865	3.85938e-05
-36.566	-12.2198	-5.51538	1.14859e-06	1.14859e-06		-20.7521	-0.843868	-3.10388	3	196.369		21.9244	6.63293e-06			25.5572	28.8657	-5.51538	1.48249e-06	7.41247		3.52327	2.55391	-2.49333	2	173.692		32.7216	3.86335e-05
-5.76579	5.80464	2.12892	2.73795e-05	2.73795e-05		-19.6771	13.7323	-4.92563	3	32.9387		27.9452	6.63531e-06			7.89564	-2.14407	2.12892	2.6705e-05	133.525		5.09177	-6.02227	-3.80622	2	292.992		31.6949	3.86762e-05
-3.76032	8.85816	8.94657	9.62367e-06	9.62367e-06		-9.5881	2.12315	-0.746002	3	267.588		37.3363	6.63534e-06			7.68561	-5.79123	8.94657	1.17475e-05	58.7374		-7.43474	-11.4908	1.54896	2	135.358		17.7917	3.86835e-05
2.49188	-7.70346	6.10933	1.77552e-05	1.77552e-05		5.30751	9.25632	7.27614	1	74.3027		24.854	6.64185e-06			-6.00977	5.42545	6.10933	1.02153e-05	51.0767		2.89324	-12.2682	2.35086	2	616.878		30.9108	3.8708e-05
7.33059	-0.776255	11.1036	7.2898e-06	7.2898e-06		2.16307	12.6756	3.21958	1	96.422		21.8185	6.64484e-06			-6.73661	-2.99304	11.1036	7.81224e-06	39.0612		-1.70902	-0.0657649	-3.51218	2	173.174		28.8231	3.8794e-05
-24.2231	-10.4414	-2.86574	8.22414e-06	8.22414e-06		1.45645	-1.29397	0.888311	2	175.106		24.7013	6.65309e-06			-26.0853	2.82866	-2.68939	2.98161e-05	149.081		4.88005	-16.0648	0.85427	2	339.565		25.3849	3.88006e-05
-17.0078	-14.2961	-4.04384	7.2693e-06	7.2693e-06		2.89357	0.808458	0.521588	1	181.011		28.7538	6.66002e-06			-21.7124	-4.08057	-3.89269	5.91499e-05	295.749		4.59272	-15.1855	1.28913	2	426.91		21.1211	3.88116e-05
-22.3417	63.2769	-7.74387	4.7986e-07	4.7986e-07		-10.0151	-3.10382	5.09728	3	77.3997		38.4792	6.66023e-06			11.8365	66.0536	-7.81529	4.93336e-07	2.46668		1.25184	-2.60818	0.0486142	2	281.099		28.4643	3.8846e-05
21.2679	-22.3501	3.22165	2.20802e-06	2.20802e-06		-18.2875	-6.40929	-8.07874	3	31.6813		20.9499	6.66886e-06			7.67327	-29.9432	3.19878	4.49418e-06	22.4709		4.95964	-7.32182	2.24214	2	326.625		18.8654	3.88583e-05
18.0362	7.08849	21.9454	1.9806e-06	1.9806e-06		10.8883	16.8927	-1.44509	1	244.597		27.8867	6.67181e-06			19.4776	-2.72806	21.844	1.81859e-06	9.09295		0.917164	-12.7175	1.18301	2	620.404		22.2163	3.8882e-05
-19.5199	11.8443	5.53015	6.77652e-06	6.77652e-06		-7.1369	-5.4308	1.13661	3	129.913		34.8654	6.67521e-06			-10.9627	19.9077	5.60982	4.3732e-06	21.866		-18.8618	-2.98417	-1.80007	1	384.687		24.9311	3.8931e-05
32.4075	-4.58148	13.2088	1.39332e-06	1.39332e-06		-8.37261	16.1729	-1.7308	3	47.9007		31.3647	6.67909e-06			26.1815	-19.9655	13.0702	8.49028e-07	4.24514		-23.8735	-3.66706	-1.68524	1	256.652		21.2145	3.90059e-05
4.78558	-18.5247	0.580237	3.74471e-05	3.74471e-05		-8.36041	4.87938	-2.94721	3	182.212		35.2665	6.67983e-06			-4.80191	-18.4953	0.63114	1.94138e-05	97.0688		-23.3817	1.25701	-2.11747	1	414.098		30.32	3.9033e-05
0.504942	-15.1802	9.76098	9.30174e-06	9.30174e-06		-0.222018	-19.0122	5.30415	2	82.8006		22.1982	6.68202e-06			-6.82317	-13.4738	9.82327	7.56374e-06	37.8187		2.44991	-12.2952	1.3874	2	678.408		27.9588	3.90945e-05
5.08389	5.07375	-38.8681	8.39477e-07	8.39477e-07		-8.92042	-6.80681	-5.06625	3	73.3345		29.4936	6.68641e-06			6.84052	1.88479	-38.8942	5.67331e-07	2.83666		3.82561	-2.86581	2.77458	2	179.419		25.7613	3.91368e-05
2.426	19.0928	3.03842	1.01158e-05	1.01158e-05		-15.9043	11.8052	-0.975097	3	62.9529		32.4088	6.68806e-06			17.8832	6.99585	3.29329	8.22775e-06	41.1388		-21.0735	1.93851	-1.17889	1	552.142		25.5203	3.91471e-05
-35.8567	-27.2621	-12.6727	8.57013e-07	8.57013e-07		2.82642	-13.7941	5.3434	2	166.329		36.2099	6.68877e-06			-40.9615	18.5681	-12.9726	5.17958e-07	2.58979		-21.0174	-0.708566	-1.51849	1	566.502		22.4292	3.92057e-05
-8.77187	-18.0158	-1.71636	9.42677e-06	9.42677e-06		13.4778	-5.27472	-0.165978	2	61.7805		38.3598	6.6903e-06			-20.0026	-0.887535	-1.95777	0.000111324	556.62		1.86389	-12.725	1.8329	2	648.041		31.0009	3.92101e-05
-5.50195	-4.9286	10.9385	7.70256e-06	7.70256e-06		7.63334	-10.9841	3.53694	2	137.393		28.0651	6.69119e-06			-7.08928	2.38911	10.8728	8.18657e-06	40.9328		-20.5004	1.9908	-1.39492	1	561.148		25.0565	3.93978e-05
-9.14938	3.02361	7.37422	1.5081e-05	1.5081e-05		8.38207	-17.789	5.03883	2	68.5647		25.2659	6.69205e-06			-1.8136	9.42964	7.4313	8.11326e-06	40.5663		5.37722	-12.7523	0.486997	2	515.46		25.2201	3.94019e-05
-1.99331	-7.17379	6.10099	1.48234e-05	1.48234e-05		1.67254	-20.7913	9.48533	2	36.0463		36.8765	6.69356e-06			-7.32694	-1.72189	5.99465	1.58105e-05	79.0527		-1.64455	-15.4609	4.5027	2	322.25		30.7467	3.94663e-05
0.74088	23.7241	18.9977	1.59292e-06	1.59292e-06		-8.51769	17.1078	1.09887	3	48.7254		18.9354	6.70805e-06			20.964	10.5463	19.321	1.98244e-06	9.9122		-2.71719	-5.35989	-6.21621	2	134.561		27.5818	3.94709e-05
-4.21944	20.7633	1.80802	6.73532e-06	6.73532e-06		-3.11383	-5.43131	-4.80188	2	152.852		32.0119	6.7094e-06			16.1828	13.6413	2.10428	1.31153e-05	65.5764		-18.4129	-2.32368	-0.580186	1	374.305		22.5698	3.97085e-05
-3.1696	-4.29383	3.55793	2.68566e-05	2.68566e-05		9.17001	2.87739	-4.17653	1	103.301		26.6852	6.71812e-06			-5.33306	0.712286	3.49581	1.81842e-05	90.9208		1.5104	-14.3943	1.7841	2	559.876		20.2912	3.97286e-05
10.3103	-4.7987	-4.24628	1.63155e-05	1.63155e-05		4.20521	-6.31872	-5.6307	2	139.208		28.362	6.71949e-06			0.76297	-11.2937	-4.35037	4.53295e-05	226.647		-2.9969	-16.1758	3.85833	2	266.76		29.2087	3.97296e-05
3.40321	0.794919	2.09415	3.03731e-05	3.03731e-05		11.5026	-10.5532	1.69214	2	71.016		29.1157	6.7215e-06			2.29693	-2.61012	2.08699	4.30129e-05	215.065		-0.333571	-6.91707	-5.11993	2	211.494		22.5593	3.97657e-05
-0.904679	-1.46675	-6.73421	2.66694e-05	2.66694e-05		2.93024	-12.0313	-6.61044	2	72.2192		40.4254	6.72353e-06			-1.6518	0.170342	-6.76115	2.6498e-05	132.49		0.628657	-15.88	2.89666	2	407.965		22.8969	3.97968e-05
-7.2017	2.13262	11.8151	6.8385e-06	6.8385e-06		-8.76171	-0.816764	-8.7673	3	58.0659		22.9793	6.73532e-06			-1.7133	7.25271	11.854	5.95398e-06	29.7699		1.7312	-15.0102	5.66287	2	264.104		30.4783	3.97999e-05
5.41518	-0.192394	-1.962	3.37584e-05	3.37584e-05		-7.66554	9.19108	8.4813	3	54.9079		24.3934	6.73568e-06			2.43851	-4.81218	-1.98805	7.79948e-05	389.974		-2.07459	-9.65908	-3.43889	2	208.615		29.5388	3.98144e-05
11.4381	-25.7643	-27.7549	8.28644e-07	8.28644e-07		-4.45193	22.7817	-3.69471	1	35.2755		28.4281	6.73736e-06			-16.8408	-22.1029	-28.1569	6.683e-07	3.3415		-25.3943	-4.33681	-1.7924	1	147.309		17.9996	3.98622e-05
-9.67933	-26.7463	-27.2787	5.32051e-07	5.32051e-07		12.2731	-25.0669	-5.19722	2	29.4793		35.9943	6.74822e-06			-27.8158	-4.03593	-27.6389	6.46891e-07	3.23445		1.97452	-8.58632	-1.83373	2	540.833		32.5791	3.98833e-05
-1.15134	-10.8517	-6.6777	1.54338e-05	1.54338e-05		15.0453	-10.0337	-4.59977	2	43.1513		31.5265	6.74856e-06			-10.01	-4.10483	-6.83711	1.53188e-05	76.5938		-19.4368	-4.12476	-3.31637	1	303.41		21.0493	3.99055e-05
-7.88017	-0.585254	2.28554	3.13418e-05	3.13418e-05		1.23588	-14.5369	2.91037	2	242.47		31.747	6.74866e-06			-4.31754	6.63457	2.2886	1.21406e-05	60.7032		-4.47162	-14.2185	5.4586	2	198.984		30.2727	3.99829e-05
12.9261	0.905595	5.20818	1.29932e-05	1.29932e-05		1.58065	-14.3801	0.359072	2	253.298		22.2492	6.75346e-06			6.91722	-10.9467	5.1771	3.05866e-05	152.933		-22.9937	3.93148	-3.84873	1	222.987		26.06	3.99835e-05
5.49711	-4.90709	4.02305	1.90385e-05	1.90385e-05		-0.2248	-10.9765	8.39327	2	55.7887		33.9223	6.75634e-06			-1.72848	-7.19488	3.92928	4.07225e-05	203.612		-0.283581	0.104431	-5.76761	2	149.176		18.9507	4.00309e-05
2.39236	-3.72021	6.62196	1.33743e-05	1.33743e-05		5.84409	-8.85092	-0.102907	2	222.608		24.5303	6.75875e-06			-2.20158	-3.92457	6.55296	1.68045e-05	84.0226		1.9202	-2.31135	-2.84839	2	262.224		29.1854	4.00586e-05
-0.191285	8.51044	4.04847	1.8516e-05	1.8516e-05		11.1378	-17.9369	0.265764	2	160.434		22.6281	6.76034e-06			7.32839	4.22039	4.16005	1.53272e-05	76.6361		3.68999	-14.9886	1.01849	2	486.898		21.473	4.01433e-05
12.5014	10.9319	8.84034	1.02154e-05	1.02154e-05		-1.60467	-7.85826	-4.98989	2	134.415		30.0786	6.77008e-06			15.4758	-5.80872	8.95223	7.496e-06	37.48		6.60031	-7.09885	-0.265975	2	334.375		29.3272	4.01691e-05
2.66673	6.60557	-4.78887	3.11367e-05	3.11367e-05		1.97797	-10.936	-5.8625	2	100.155		23.3112	6.77172e-06			7.12286	0.879942	-4.71095	2.85811e-05	142.905		-1.49238	-6.40263	-2.61087	2	294.918		30.6081	4.02297e-05
10.5713	7.31063	0.997949	5.72916e-05	5.72916e-05		12.0525	-10.3288	4.84854	2	49.2315		27.0299	6.77268e-06			11.4605	-5.77569	1.06439	2.52067e-05	126.033		-4.8479	-12.0376	1.01026	2	198.643		28.0949	4.02302e-05
8.22171	6.24233	-1.70338	5.14374e-05	5.14374e-05		4.1889	-18.5662	-6.65588	2	41.1887		29.4418	6.77577e-06			9.42824	-4.19933	-1.64561	3.19077e-05	159.538		-0.145661	-8.13048	-1.48591	2	447.492		23.8773	4.02441e-05
10.1318	15.8301	-2.74751	4.0886e-05	4.0886e-05		6.46298	-6.06176	-6.8452	2	92.8824		40.2303	6.77621e-06			18.7717	-1.27857	-2.55867	7.02297e-06	35.1149		-18.9059	-2.46223	-1.37651	1	417.996		28.2707	4.03379e-05
1.22686	6.91765	4.41345	2.0106e-05	2.0106e-05		24.9877	8.55645	-2.32185	1	31.5017		35.5507	6.77652e-06			6.6047	2.20968	4.49865	1.63505e-05	81.7523		-0.0558238	-13.9596	1.7357	2	516.233		21.6217	4.03593e-05
12.2657	-23.1353	-2.65063	1.60731e-05	1.60731e-05		4.38099	-1.23783	3.39864	2	106.587		26.888	6.78653e-06			13.9029	22.1901	-2.65063	1.62014e-05	81.0072		3.06323	-8.75073	-2.9158	2	457.35		25.5461	4.03734e-05
12.0396	-19.2971	-20.7513	2.02721e-06	2.02721e-06		22.0515	9.42599	3.99627	1	27.8882		24.7403	6.78934e-06			10.692	20.0751	-20.7513	2.30989e-06	11.5495		8.44151	-3.46175	2.16083	2	138.399		25.0081	4.04028e-05
8.42587	-26.9266	9.02229	4.48161e-06	4.48161e-06		2.79237	10.1528	12.3733	1	39.5654		24.7359	6.79162e-06			19.1062	20.7603	9.02229	7.16768e-06	35.8384		1.32046	-15.5065	2.72762	2	450.686		24.8716	4.04386e-05
-20.0016	8.87576	4.86429	1.04546e-05	1.04546e-05		-11.96	15.1633	-0.0147528	3	55.9252		23.3126	6.7972e-06			2.31416	-21.7597	4.86429	1.04802e-05	52.4011		-21.7599	-3.07954	-1.65699	1	403.945		27.663	4.05247e-05
21.7077	15.8263	-2.6251	5.32944e-06	5.32944e-06		-9.05319	8.11546	4.35528	3	97.5711		36.4993	6.79927e-06			-24.5598	10.8862	-2.6251	8.81816e-06	44.0908		5.53744	0.620808	-2.5588	2	178.809		30.2179	4.0537e-05
-34.0182	45.9012	12.8979	6.29901e-07	6.29901e-07		-12.1479	-3.67325	3.32059	3	84.9112		27.9852	6.80332e-06			-22.7425	-52.4112	12.8979	4.79035e-07	2.39517		-4.37618	-13.105	3.22685	2	244.577		23.8505	4.06035e-05
11.0943	-18.69	-2.03065	3.79686e-05	3.79686e-05		-2.65734	14.4237	4.45615	1	68.1288		37.4085	6.81354e-06			-21.7332	-0.262893	-2.03065	0.000109918	549.591		-20.9101	2.43309	-1.0024	1	524.469		32.3641	4.0643e-05
7.89456	8.22302	-2.30129	5.06978e-05	5.06978e-05		-4.23594	3.49469	-1.46322	3	199.225		38.9021	6.81945e-06			3.17406	-10.9484	-2.30129	9.82926e-05	491.463		5.68317	-11.2816	0.875213	2	509.794		22.2819	4.07156e-05
5.29375	8.31188	7.87256	1.26798e-05	1.26798e-05		-2.10707	4.12689	-9.39465	3	70.0438		23.3461	6.82203e-06			4.55142	-8.74046	7.87256	1.50471e-05	75.2357		-21.0177	0.257711	-0.851112	1	571.483		21.1788	4.07225e-05
-32.9722	19.9017	-4.21269	1.28062e-06	1.28062e-06		3.55173	-4.67816	-9.10489	2	86.2694		39.5438	6.82228e-06			33.7214	18.6039	-4.21269	1.86652e-06	9.33258		2.27364	-13.2216	0.61667	2	636.777		22.8539	4.08015e-05
-21.0779	-46.3691	-9.19959	4.79006e-07	4.79006e-07		9.58236	1.16386	5.07612	1	84.9621		23.2197	6.8287e-06			-29.6179	41.4385	-9.19959	4.91134e-07	2.45567		-3.11771	-3.69137	-2.74212	2	206.299		23.8309	4.08667e-05
-0.27099	-49.5727	-8.65838	5.67504e-07	5.67504e-07		-10.9307	-11.0078	6.03922	3	60.5399		41.9989	6.82985e-06			-42.7957	25.021	-8.65838	5.68571e-07	2.84285		-22.2959	-5.04957	-5.84629	1	145.098		31.9359	4.09481e-05
1.93614	36.166	4.15502	1.50708e-06	1.50708e-06		-4.21488	-1.99231	-5.17323	3	171.916		25.7372	6.8341e-06			30.3526	-19.7597	4.15502	1.35743e-06	6.78717		6.03925	-12.4845	-2.18715	2	327.274		31.8414	4.11366e-05
31.8468	0.605005	-2.26969	3.03128e-06	3.03128e-06		0.0945137	-9.14803	-2.07094	2	214.379		32.1613	6.83419e-06			-15.3994	-27.8826	-2.26969	2.00401e-06	10.02		-5.97374	-14.5954	5.22558	2	145.372		20.6122	4.11406e-05
11.5935	14.7999	0.507439	4.77593e-05	4.77593e-05		5.51044	4.42508	-1.5	1	241.481		31.5772	6.83435e-06			7.02037	-17.4403	0.507439	3.31012e-05	165.506		2.83838	-12.7953	1.48953	2	659.239		28.31	4.11547e-05
-0.289613	6.82248	11.3848	8.27572e-06	8.27572e-06		-1.15129	-9.31083	-9.65086	2	58.717		23.7393	6.8385e-06			6.05325	-3.16043	11.3848	9.28573e-06	46.4287		3.62024	-11.2458	1.13196	2	661.78		18.8558	4.11606e-05
-14.4701	17.5409	6.27784	3.72068e-06	3.72068e-06		-1.38411	9.64836	1.73466	1	113.294		25.6758	6.8474e-06			22.4259	3.761	6.27784	3.84343e-06	19.2172		4.96881	-1.45039	-3.01159	2	211.523		27.9377	4.11772e-05
7.12725	-9.32888	-3.32378	2.65089e-05	2.65089e-05		9.76253	13.1435	1.01566	1	261.769		23.3101	6.85592e-06			6.95793	-9.63906	-3.38984	5.12303e-05	256.151		-0.449275	4.29194	-3.10766	2	139.994		27.2352	4.11837e-05
1.18092	-7.17733	-10.2834	1.255e-05	1.255e-05		1.44418	1.65001	-10.696	1	61.7188		18.7219	6.85847e-06			0.947603	-7.41906	-10.2725	1.21976e-05	60.9879		-4.01117	-17.5385	4.61062	2	162.078		17.5134	4.12151e-05
1.65316	-11.0313	-8.3469e-06	6.01782e-05	6.01782e-05		-1.19503	-13.6159	-11.498	2	26.3548		23.9782	6.86465e-06			1.50582	-11.2455	0.0167682	0.000130289	651.446		-5.77206	-12.1382	2.16215	2	176.781		25.1355	4.12439e-05
-2.0958	25.8066	17.1088	2.14882e-06	2.14882e-06		6.98816	0.477396	-9.72983	1	51.4587		35.9125	6.87034e-06			-1.43266	25.7027	17.0458	1.43835e-06	7.19176		5.53274	-10.9057	-0.462125	2	516.67		18.1914	4.12598e-05
2.97802	-10.7066	2.77081	5.31088e-05	5.31088e-05		2.46496	-11.791	0.159578	2	318.454		26.657	6.872e-06			2.87459	-10.9322	2.76747	0.000109455	547.277		-16.6202	6.15387	0.21676	1	159.379		21.3249	4.13052e-05
4.13072	5.24014	-3.15886	4.16354e-05	4.16354e-05		-2.57854	13.8137	-8.03872	1	38.8467		31.0671	6.8864e-06			4.18888	4.97501	-3.23444	2.87435e-05	143.718		-24.0593	2.13258	-1.9701	1	330.422		25.9958	4.13163e-05
-17.5488	2.38061	-0.227851	4.75641e-05	4.75641e-05		2.39196	-12.2449	0.848999	2	324.036		27.3066	6.8878e-06			-17.4885	2.46072	0.0119357	7.19102e-05	359.551		3.94019	-10.9432	-1.18356	2	584.165		30.8056	4.1336e-05
1.78135	11.3994	-0.110898	2.50912e-05	2.50912e-05		-13.1742	-2.63036	-4.37124	3	74.0282		35.7269	6.88797e-06			1.97805	11.18	-0.175565	1.21505e-05	60.7525		6.94522	-14.8234	-0.385773	2	266.132		23.5549	4.13517e-05
-8.35169	16.7069	0.914709	1.02934e-05	1.02934e-05		-15.4702	-5.72523	-7.9657	3	35.7944		27.8059	6.89365e-06			-8.05648	16.6469	0.973891	7.6216e-06	38.108		-20.3716	4.69801	-1.8448	1	338.069		26.9606	4.14066e-05
-4.13152	-2.0283	-3.97859	3.9969e-05	3.9969e-05		-1.735	-8.54945	2.35007	2	157.15		32.1714	6.90413e-06			-4.19514	-2.16755	-3.91184	3.32691e-05	166.345		-3.15964	-3.11189	-6.06961	2	148.639		31.8448	4.14339e-05
10.131	-21.8595	1.12012	2.19683e-05	2.19683e-05		-18.9032	-16.1548	-5.60453	3	29.6578		18.2499	6.90653e-06			9.83083	-22.1998	1.05576	6.17171e-06	30.8585		-26.4017	3.38229	-1.54464	1	131.854		25.3832	4.14469e-05
25.6029	21.1205	-19.4971	1.198e-06	1.198e-06		-1.24144	-20.4194	-3.14127	2	44.2095		28.9804	6.91081e-06			-30.3388	12.2207	-20.295	9.49234e-07	4.74617		-1.75698	3.28425	-4.89559	2	132.813		20.878	4.15195e-05
15.8352	30.9011	5.70681	1.25258e-06	1.25258e-06		2.54754	-6.56563	1.688	2	197.339		30.5004	6.9167e-06			-34.8447	-1.11817	4.76646	7.69487e-07	3.84743		5.19116	-6.22683	4.19999	2	167.509		32.3695	4.15991e-05
18.0769	6.33783	5.07824	9.82696e-06	9.82696e-06		-5.08522	-15.6569	3.86067	2	69.4133		23.0868	6.91795e-06			-14.4296	12.738	4.71992	7.56646e-06	37.8323		-3.19809	-17.3329	2.43338	2	206.219		30.8973	4.16842e-05
-1.26398	-33.3534	13.8057	1.56538e-06	1.56538e-06		-2.45021	15.7858	2.02986	1	69.364		22.3715	6.92294e-06			29.4117	15.0142	14.6389	1.95939e-06	9.79693		-20.1778	3.72782	1.17466	1	305.398		26.0124	4.17116e-05
1.26944	4.43961	6.14415	1.43181e-05	1.43181e-05		6.73802	8.74289	12.7249	1	32.6328		33.3821	6.92434e-06			-4.66211	-1.05107	6.01873	1.63258e-05	81.6291		-1.94494	-15.2454	2.88871	2	358.927		21.2435	4.1723e-05
-4.1409	-12.3471	-10.0827	6.96295e-06	6.96295e-06		-0.287308	4.05338	1.25204	1	162.78		23.6284	6.92543e-06			13.0765	2.37972	-9.72753	3.99237e-06	19.9619		3.61592	-9.257	5.17052	2	207.033		25.0783	4.17727e-05
1.39221	-12.6718	-5.10952	1.9046e-05	1.9046e-05		12.5414	-8.6432	-8.22393	2	30.3986		20.8651	6.92952e-06			10.5479	7.36697	-4.80955	1.21994e-05	60.9969		3.35752	-9.67024	-4.16448	2	323.273		20.37	4.17915e-05
-14.4073	-1.35351	4.14276	2.06743e-05	2.06743e-05		9.50724	0.423621	-7.36803	1	55.3025		35.5716	6.93098e-06			8.04729	-11.958	4.33504	3.08525e-05	154.263		-24.2962	-1.36756	-3.05911	1	292.702		31.1208	4.17961e-05
6.43684	19.1428	9.38296	6.41486e-06	6.41486e-06		-1.95916	-2.78518	4.71346	2	113.61		29.3923	6.93299e-06			-20.1105	-3.65633	8.8359	5.26641e-06	26.332		0.226666	-10.1971	-2.86578	2	364.493		27.8864	4.18092e-05
0.246315	-22.9575	11.7701	4.99139e-06	4.99139e-06		2.68361	-16.1147	2.47715	2	234.019		22.5538	6.93597e-06			19.6432	11.3066	12.3306	4.22979e-06	21.149		4.58086	-0.419902	2.17767	2	147.125		29.0119	4.18187e-05
13.3705	-9.37325	2.55786	1.05982e-05	1.05982e-05		-6.23125	2.41521	9.18656	3	45.9675		22.7688	6.94484e-06			1.65773	16.2331	2.64069	1.01289e-05	50.6446		8.34098	-7.48403	-2.69085	2	211.94		18.9581	4.18527e-05
-17.5641	-14.7588	3.40062	4.71725e-06	4.71725e-06		2.24832	7.3093	-5.41055	1	134.85		22.4809	6.94504e-06			21.3199	-8.22761	3.95927	4.16856e-06	20.8428		-16.6808	6.82982	-0.993419	1	136.624		18.9732	4.18881e-05
-2.88956	1.591	5.04731	1.81449e-05	1.81449e-05		1.36796	-9.94886	3.66659	2	193.572		25.1497	6.94749e-06			-0.127826	-3.30827	5.03878	2.36454e-05	118.227		0.265665	-14.7223	2.84171	2	478.613		22.4932	4.19505e-05
6.07552	36.8087	2.88439	1.38487e-06	1.38487e-06		8.65764	18.6507	1.91141	1	103.854		20.8886	6.94869e-06			-35.211	-12.5116	1.90741	2.00733e-06	10.0367		-1.93189	-1.04072	2.55739	2	151.33		29.7708	4.20098e-05
-5.79826	-14.7647	11.4499	5.19585e-06	5.19585e-06		-13.8881	5.92233	8.33762	3	67.2902		21.808	6.95275e-06			15.4123	2.05164	11.8752	5.72246e-06	28.6123		-22.1991	-0.687865	-1.82567	1	511.32		29.1394	4.20154e-05
-8.33778	22.692	-6.56986	4.69509e-06	4.69509e-06		1.54994	24.9777	-5.30697	1	30.7564		24.5222	6.95899e-06			-15.6323	-18.266	-7.03486	5.26426e-06	26.3213		-0.478679	-3.21363	-3.14903	2	251.35		22.4658	4.20838e-05
-6.40474	27.0916	-14.6632	1.4712e-06	1.4712e-06		7.34301	19.1205	-3.5186	1	117.883		20.1047	6.96068e-06			-20.1976	-18.6867	-15.2554	1.74317e-06	8.71584		4.98498	-0.549768	-2.97992	2	195.684		22.105	4.22318e-05
-9.39222	19.4525	-3.98244	5.49758e-06	5.49758e-06		6.64041	19.5696	-7.24997	1	40.7143		26.5547	6.96222e-06			-12.3583	-17.6259	-4.35668	7.27889e-06	36.3944		-23.7089	6.02883	-0.908062	1	183.152		20.5797	4.22374e-05
-4.5202	-4.99792	1.30585	3.22255e-05	3.22255e-05		-27.899	3.33295	-2.29596	3	53.2404		37.742	6.9623e-06			6.52521	-1.53625	1.47951	3.08923e-05	154.462		5.62466	-7.04697	-5.37304	2	197.354		21.9489	4.22988e-05
11.3699	12.1491	0.0560611	5.38687e-05	5.38687e-05		-20.4392	6.72835	-0.046674	3	126.992		28.946	6.96295e-06			-16.13	4.06717	-0.369559	4.40021e-05	220.01		1.05782	-12.5621	4.13661	2	442.757		25.7885	4.23047e-05
1.54038	-10.7496	-2.56988	4.24624e-05	4.24624e-05		11.0366	21.9789	-1.43914	1	114.484		20.4722	6.96783e-06			8.72654	6.56019	-2.31996	2.05972e-05	102.986		0.630793	-11.205	0.950685	2	612.268		22.5588	4.23133e-05
5.0116	37.4161	-4.01998	7.61486e-07	7.61486e-07		-0.964855	-7.54221	-8.11556	2	85.682		39.7858	6.96829e-06			-35.041	-13.721	-4.99763	1.34797e-06	6.73987		-19.685	-3.78091	-2.79604	1	351.253		26.4432	4.23221e-05
-6.29508	3.04757	-1.63854	4.64216e-05	4.64216e-05		-11.5604	-9.74901	6.26684	3	60.8921		29.1594	6.9746e-06			0.427139	-6.97814	-1.64282	8.98448e-05	449.224		-1.47005	-16.5333	2.99938	2	308.772		30.5652	4.23332e-05
4.54678	3.81408	14.127	5.26454e-06	5.26454e-06		-7.85352	15.5353	6.33197	3	34.171		29.364	6.97961e-06			-5.91686	2.10134	13.9777	5.81715e-06	29.0857		7.11759	-7.7409	-1.06075	2	319.855		29.4496	4.23686e-05
-11.3757	10.2938	2.74018	1.71283e-05	1.71283e-05		-5.4769	-13.1686	9.36786	2	36.0637		26.8052	6.98344e-06			-3.56924	-14.9419	2.61168	5.64508e-05	282.254		-20.7101	0.284314	-1.55899	1	599.228		30.046	4.23879e-05
-0.457872	-16.6707	3.60228	2.86345e-05	2.86345e-05		7.20898	-11.622	0.758961	2	205.934		36.1516	6.98389e-06			14.7059	7.66481	4.01833	8.86018e-06	44.3009		-23.0574	-0.195521	-1.24666	1	444.046		23.3905	4.2407e-05
10.3314	8.41376	-15.1934	3.76924e-06	3.76924e-06		0.358649	-14.5285	5.60317	2	138.008		21.9196	6.98896e-06			-11.9489	5.00158	-15.5097	3.03893e-06	15.1946		-21.3144	-2.6679	-5.68526	1	201.472		17.9401	4.24975e-05
4.76895	6.61455	-5.152	3.08919e-05	3.08919e-05		10.9751	11.0681	1.79122	1	296.99		32.997	6.99589e-06			-7.95359	0.983225	-5.36581	1.92347e-05	96.1735		-4.41497	-7.68263	-3.75543	2	148.144		18.7736	4.24984e-05
-13.9312	-27.3086	-11.3375	2.35578e-06	2.35578e-06		17.1731	5.78291	2.34377	1	69.64		41.7161	7.00702e-06			30.9351	1.06077	-10.5038	1.28853e-06	6.44263		-23.0768	-3.07182	-1.9117	1	339.494		23.4856	4.25895e-05
-8.53593	-0.92009	-1.18977	4.0558e-05	4.0558e-05		9.14253	-25.2834	8.19264	2	26.0896		38.2147	7.01083e-06			4.96993	-7.01868	-1.07137	8.71348e-05	435.674		0.054468	-12.7468	-2.43729	2	302.63		19.1463	4.26544e-05
-2.10353	30.3244	-8.82377	2.69791e-06	2.69791e-06		17.3503	23.4931	1.72908	1	41.5408		21.7417	7.01134e-06			-25.2647	-16.5018	-9.54559	1.81397e-06	9.06985		-2.06913	-8.86618	-5.0248	2	150.531		28.4463	4.266e-05
43.1438	3.36232	8.56831	9.86141e-07	9.86141e-07		-21.3448	3.61948	-1.00554	3	201.357		24.6935	7.01483e-06			-24.0556	36.1034	8.00417	1.05191e-06	5.25956		-0.769707	-8.76195	6.35674	2	133.885		29.3157	4.27123e-05
-6.41156	25.2808	-5.83226	5.20474e-06	5.20474e-06		3.28226	-11.5106	0.36006	2	326.044		32.3051	7.01869e-06			-18.8488	-17.8358	-6.38283	4.89679e-06	24.484		-16.5624	5.233	1.3408	1	166.256		26.7105	4.29131e-05
-2.75857	11.6257	3.13419	1.67607e-05	1.67607e-05		1.31859	-18.8439	4.1864	2	109.231		22.4489	7.0235e-06			-8.91607	-8.04808	2.87708	2.06329e-05	103.165		2.69501	-12.5438	1.99485	2	644.794		26.2976	4.30044e-05
-3.99316	-1.22948	-2.11208	4.48123e-05	4.48123e-05		11.3289	-6.74524	-2.82603	2	68.7575		36.4629	7.02739e-06			3.06638	-2.89206	-2.03609	5.90481e-05	295.24		-13.8572	1.57337	-1.97275	1	141.655		23.4993	4.30129e-05
1.44214	5.66563	2.85151	2.85992e-05	2.85992e-05		9.87654	13.3003	1.02571	1	258.687		35.9762	7.03988e-06			-5.72916	-1.48618	2.69511	2.24395e-05	112.198		-0.850704	-5.49136	-5.09974	2	199.527		25.1663	4.32574e-05
6.47838	-0.56196	-4.97902	2.4927e-05	2.4927e-05		12.1357	17.7353	-1.58982	1	228.243		26.2288	7.04257e-06			-2.50908	5.95335	-5.0346	1.92208e-05	96.104		1.11825	-10.4173	3.14093	2	474.822		24.7532	4.34447e-05
2.14933	-8.73725	-1.87751	5.02709e-05	5.02709e-05		15.5161	21.2253	-2.88939	1	75.8759		21.0345	7.04703e-06			6.65303	6.11705	-1.6843	2.49112e-05	124.556		4.73124	-14.5429	0.456376	2	457.699		19.5587	4.34786e-05
-1.18159	23.0601	-3.34154	8.26041e-06	8.26041e-06		6.10309	-9.88697	-2.31592	2	187.607		38.0623	7.0485e-06			-19.5054	-12.1902	-3.89618	1.39226e-05	69.6132		-5.63378	-6.27537	0.135924	2	174.247		27.8441	4.3481e-05
-4.8728	10.0707	-8.654	8.02193e-06	8.02193e-06		-4.32372	-17.7855	6.07718	2	48.3772		28.7559	7.04941e-06			-6.21455	-9.11842	-8.84494	1.20645e-05	60.3227		0.873521	1.79408	0.590552	2	155.073		22.4854	4.35048e-05
15.7214	11.0112	-13.9607	2.91638e-06	2.91638e-06		-19.3608	7.56779	-0.416686	3	112.239		24.8919	7.05511e-06			-16.863	8.45716	-14.4014	3.19949e-06	15.9975		-2.09982	-10.3325	4.80397	2	236.345		22.4649	4.35123e-05
-5.28366	-31.0111	9.22381	2.52795e-06	2.52795e-06		8.63629	5.81395	0.323415	1	269.1		41.0232	7.05583e-06			29.4326	10.3733	10.0455	3.44431e-06	17.2215		-2.5417	-15.6624	5.57887	2	243.798		26.2372	4.3555e-05
-16.9454	-12.9286	13.3668	2.42387e-06	2.42387e-06		-24.0999	9.19494	2.60155	3	58.7073		23.8697	7.05745e-06			19.1508	-8.59494	13.8697	3.21257e-06	16.0628		-3.49321	-15.3408	1.0613	2	240.297		20.1721	4.35803e-05
-6.71203	-16.6804	14.0997	2.73119e-06	2.73119e-06		15.3622	-14.912	-2.51747	2	72.462		21.1392	7.06089e-06			17.4587	2.17374	14.5815	3.8923e-06	19.4615		-23.0698	0.991252	-0.502945	1	414.467		29.6922	4.37429e-05
-1.99473	-23.5577	1.22941	7.14581e-06	7.14581e-06		-5.49556	-25.452	1.5939	2	28.7869		21.591	7.06351e-06			21.5373	9.66014	1.83347	7.72273e-06	38.6137		-5.32455	-14.8602	4.66295	2	182.106		20.505	4.37672e-05
7.15366	-20.9277	2.33202	2.19146e-05	2.19146e-05		-4.92609	9.48778	0.718807	3	102.513		23.8393	7.06857e-06			14.7789	16.3887	2.76926	1.23487e-05	61.7433		6.24337	-9.07064	-3.55942	2	285.916		29.7565	4.37778e-05
-1.34287	5.70431	-3.05405	3.02461e-05	3.02461e-05		10.544	16.3218	-2.17208	1	230.355		21.1436	7.07129e-06			-4.25551	-3.92835	-3.17836	3.57314e-05	178.657		-0.411486	-13.7158	-2.00355	2	273.886		24.4085	4.38619e-05
0.821544	-19.4016	7.15009	1.23299e-05	1.23299e-05		8.00666	-14.192	-0.622095	2	196.521		22.2729	7.07301e-06			16.3794	10.0985	7.6181	5.23753e-06	26.1877		-22.0032	-1.01279	-3.75781	1	402.875		22.7359	4.39848e-05
-0.347689	-31.7445	7.99144	3.36472e-06	3.36472e-06		11.4109	8.34218	1.57093	1	288.953		24.4405	7.07355e-06			27.7179	15.05	8.77695	4.52269e-06	22.6134		-17.7589	1.56204	-0.644052	1	432.287		17.9226	4.39884e-05
-8.38182	-10.4258	-8.74742	6.90653e-06	6.90653e-06		-3.98326	3.58624	14.6054	3	27.2674		27.2502	7.0751e-06			13.4131	-2.26417	-8.39318	6.47517e-06	32.3759		-21.8197	-4.11097	-2.7196	1	338.862		25.8441	4.40728e-05
9.1298	-3.56211	-10.0038	8.45205e-06	8.45205e-06		-12.8215	-0.539225	-1.43266	3	164.053		29.5993	7.07519e-06			-1.03303	9.73721	-10.0128	5.53884e-06	27.6942		-18.6387	-0.857765	-1.17157	1	489.805		24.0796	4.4092e-05
-8.44658	-10.4688	6.75376	1.30437e-05	1.30437e-05		-2.27593	-0.500389	-13.421	3	31.4026		19.8303	7.07598e-06			13.0637	-2.335	7.10409	1.24825e-05	62.4126		-1.59335	-14.8688	2.88072	2	390.457		24.1407	4.41951e-05
-9.77871	-20.7483	-12.0804	2.01217e-06	2.01217e-06		11.6835	-21.9092	1.95143	2	71.6197		28.4621	7.08193e-06			23.2073	1.51919	-11.4545	1.46363e-06	7.31813		1.7875	-14.1682	-0.265161	2	502.652		23.6385	4.43073e-05
-7.0461	-6.38422	7.94191	1.20711e-05	1.20711e-05		-11.0045	7.0857	3.69025	3	153.068		27.0887	7.08729e-06			8.78136	-3.09002	8.1754	1.36992e-05	68.4958		1.93179	-16.9797	1.15542	2	328.566		22.594	4.4392e-05
-11.9884	7.30038	-0.307696	3.44379e-05	3.44379e-05		11.9034	15.7171	-0.768348	1	245.073		21.4872	7.09018e-06			-0.572338	-14.0217	-0.354352	7.60699e-05	380.35		2.25476	-10.9696	3.06335	2	523.249		31.7839	4.44917e-05
-18.2109	-8.62617	-5.48215	8.68102e-06	8.68102e-06		-11.6142	-0.162892	-4.22146	3	116.789		20.2991	7.09122e-06			16.509	-11.7429	-5.06454	6.4936e-06	32.468		7.49137	-15.7649	4.15016	2	139.041		22.6799	4.4535e-05
9.28884	-19.3524	-1.66646	4.21718e-05	4.21718e-05		10.0204	18.0923	0.470915	1	181.037		24.1791	7.10457e-06			-21.4394	1.29955	-1.61918	0.000113305	566.525		-0.934354	-5.13903	-3.49987	2	265.205		23.6972	4.45962e-05
-24.6585	4.4804	0.132707	2.03692e-05	2.03692e-05		14.9107	-5.27931	-3.07016	2	51.6475		33.7443	7.10716e-06			15.9338	19.3071	0.00585299	2.26614e-05	113.307		-19.8743	-2.65058	-2.16924	1	445.045		23.1143	4.46206e-05
14.3215	14.6668	1.81838	2.91999e-05	2.91999e-05		1.68497	15.3772	3.96423	1	77.497		25.5885	7.1073e-06			5.80636	-19.6788	1.89603	2.29268e-05	114.634		-18.144	4.29691	-0.369261	1	314.41		31.9861	4.47242e-05
12.5871	-4.69864	10.882	7.44928e-06	7.44928e-06		3.80235	-13.7982	-2.64313	2	171.043		20.1744	7.11441e-06			-10.2515	-8.7651	10.8666	8.67428e-06	43.3714		3.63444	-10.5985	-2.82754	2	437.275		30.7811	4.47345e-05
9.54681	-23.0275	-2.58642	2.15584e-05	2.15584e-05		7.00253	3.1798	-0.832243	1	203.267		39.2297	7.11512e-06			-24.7098	2.78325	-2.70459	4.75391e-05	237.696		1.71028	-17.7951	1.91971	2	265.273		21.0905	4.47897e-05
8.0328	7.97978	-1.80195	5.4909e-05	5.4909e-05		9.39952	0.124209	2.03681	1	102.626		26.8939	7.1193e-06			3.07817	-11.0477	-1.76178	0.000109619	548.094		-20.4215	0.0961221	-1.79063	1	596.421		19.8583	4.4874e-05
-6.98209	0.99251	-3.81764	4.1687e-05	4.1687e-05		20.438	-13.5566	-4.55132	2	37.5614		20.9441	7.12297e-06			4.32838	5.45712	-3.84997	2.60798e-05	130.399		-3.45502	-13.4982	0.481984	2	250.746		31.5331	4.49648e-05
-23.1025	18.3278	-2.09983	3.61025e-06	3.61025e-06		14.0102	2.14451	-1.96841	1	59.3467		33.8465	7.12652e-06			27.3252	11.0556	-2.0803	5.34213e-06	26.7107		3.88938	-17.22	2.45473	2	277.638		21.2389	4.51005e-05
-24.4309	24.4085	12.9747	1.26162e-06	1.26162e-06		6.71891	-8.31871	3.27629	2	134.891		22.6361	7.12896e-06			-24.0042	24.6393	13.0156	1.44491e-06	7.22453		-19.4828	-1.53261	-1.3238	1	504.501		21.3833	4.52111e-05
3.0284	-12.5955	1.49958	6.5205e-05	6.5205e-05		-8.17203	-16.0222	2.13555	2	52.0125		35.3485	7.13162e-06			2.84592	-12.7934	1.49017	0.00013183	659.15		4.0378	-13.7193	0.922496	2	569.287		28.5125	4.52245e-05
-21.3035	18.1231	-2.51181	4.71437e-06	4.71437e-06		2.02898	-3.14418	-0.275666	2	199.814		20.4447	7.13678e-06			-20.96	18.3395	-2.48159	3.61674e-06	18.0837		-23.1305	5.40071	-1.04356	1	236.051		22.3625	4.52527e-05
-23.2391	22.7774	19.0076	9.09322e-07	9.09322e-07		-2.63075	-23.6182	-1.74855	2	31.8273		33.2488	7.13763e-06			-22.849	22.974	19.0462	1.72331e-06	8.61656		8.24032	-8.30931	0.73292	2	250.953		28.3989	4.52668e-05
5.14629	-10.7365	33.6498	6.67824e-07	6.67824e-07		4.75551	-20.4421	1.66596	2	128.4		21.2266	7.13952e-06			4.94706	-11.0478	33.6478	1.02625e-06	5.13127		-21.8548	-1.74626	-2.74242	1	463.107		30.0748	4.53198e-05
-27.8196	0.466723	6.15149	2.56321e-06	2.56321e-06		-23.975	11.1714	0.934902	3	51.6478		36.3914	7.14581e-06			-27.785	0.774486	6.12931	2.09054e-06	10.4527		-0.161671	-4.39581	-1.15728	2	340.442		24.5485	4.53295e-05
-0.0508696	3.98053	-5.2373	2.77996e-05	2.77996e-05		-14.0804	4.70341	-1.23372	3	199.192		37.4579	7.15149e-06			0.0558138	3.84817	-5.21081	2.69699e-05	134.85		1.13322	-11.3731	0.258777	2	638.119		28.0804	4.53715e-05
32.6856	-32.1722	-2.65349	5.84955e-07	5.84955e-07		-18.8356	-0.937526	-0.63806	3	217.983		21.91	7.15195e-06			32.1759	-32.8561	-2.6677	6.87303e-07	3.43651		5.33235	-7.54018	1.06711	2	393.018		23.5191	4.55058e-05
1.14996	-12.0045	2.99327	5.01793e-05	5.01793e-05		-7.24822	3.74107	1.03895	3	211.067		29.5967	7.15325e-06			0.975464	-12.1746	2.98258	0.00010972	548.601		-19.022	0.518688	-1.70353	1	551.58		24.5522	4.55314e-05
-12.1122	8.50992	0.410709	2.76901e-05	2.76901e-05		-18.3879	-0.562653	1.04593	3	184.392		26.2264	7.15388e-06			-11.936	8.56616	0.430793	1.13115e-05	56.5577		-1.25599	-2.23109	-6.77112	2	139.801		29.7277	4.56078e-05
1.31455	-2.73316	2.21266	2.99982e-05	2.99982e-05		11.6891	8.78587	2.25139	1	279.685		24.2403	7.15888e-06			1.29709	-2.90545	2.22477	4.4392e-05	221.96		7.44365	-10.8971	-3.80307	2	195.165		28.6483	4.56354e-05
10.7267	-21.1626	-6.99636	8.27264e-06	8.27264e-06		17.1453	21.3987	0.367478	1	63.3401		34.3931	7.15892e-06			10.4117	-21.4683	-7.01547	4.31123e-06	21.5562		0.830858	-18.071	3.2271	2	228.177		30.3488	4.56443e-05
27.008	-12.9569	-43.1308	4.8264e-07	4.8264e-07		9.58707	-29.57	1.04893	2	35.2792		23.4209	7.15985e-06			26.8823	-13.4507	-43.1063	4.81552e-07	2.40776		3.69672	-7.54028	-0.876863	2	527.098		28.6669	4.56502e-05
24.3935	-21.4921	-3.94849	3.4322e-06	3.4322e-06		-27.2355	7.15832	-1.17367	3	54.0872		37.394	7.16654e-06			24.0665	-22.035	-3.94869	1.77254e-06	8.86272		4.00126	-11.1418	-0.291435	2	636.004		20.0949	4.56656e-05
21.7437	-13.6002	-19.7671	1.6324e-06	1.6324e-06		-28.0397	3.51925	-0.518644	3	55.339		22.5197	7.16747e-06			21.5732	-14.0616	-19.7519	1.02695e-06	5.13476		-14.3167	2.02205	-0.911887	1	167.464		23.1871	4.57977e-05
20.6814	-13.7819	-12.2408	2.82679e-06	2.82679e-06		9.11599	-21.1196	-1.5221	2	172.233		27.1745	7.16915e-06			20.4968	-14.2435	-12.2276	1.14529e-06	5.72644		0.199368	-15.7913	3.45844	2	388.499		18.6276	4.59305e-05
16.8909	-8.21213	-5.93158	8.32258e-06	8.32258e-06		18.6751	17.7286	2.44119	1	47.1633		30.5773	7.17029e-06			16.7911	-8.62599	-5.91029	5.73963e-06	28.6981		-19.6098	7.18411	0.108763	1	175.38		22.7944	4.59402e-05
10.6229	-5.77526	-18.6103	2.38063e-06	2.38063e-06		-21.7134	5.43883	0.174032	3	139.909		27.9163	7.17142e-06			10.5839	-6.05352	-18.5921	2.07455e-06	10.3728		-24.105	5.25266	-1.02579	1	199.064		31.1472	4.5964e-05
0.024855	-3.678	-4.5184	3.73659e-05	3.73659e-05		8.24211	-8.5838	8.41474	2	54.4867		20.5951	7.17193e-06			0.00168157	-3.81225	-4.51043	4.52111e-05	226.055		-23.7395	2.76576	-1.59932	1	337.156		30.2016	4.60783e-05
-22.8011	-5.78448	2.72472	6.62492e-06	6.62492e-06		9.27309	24.5649	6.22111	1	27.0832		19.1249	7.1755e-06			-22.8672	-5.55197	2.6946	1.40921e-05	70.4604		6.30869	-9.54021	1.83152	2	372.666		21.0421	4.6101e-05
-12.0435	9.18097	9.04268	8.82851e-06	8.82851e-06		2.72255	-10.2939	1.51742	2	300.296		20.825	7.17814e-06			-11.8689	9.21518	9.06446	5.83859e-06	29.193		-22.7633	5.92775	-0.345202	1	213.421		20.9453	4.61366e-05
1.27857	-7.98461	-5.65387	2.65813e-05	2.65813e-05		10.9672	-10.574	-8.30858	2	31.2024		35.3677	7.17967e-06			1.18449	-8.1366	-5.65456	4.08667e-05	204.333		3.01682	-17.3449	3.58036	2	251.852		18.3953	4.61865e-05
5.20266	26.622	6.45264	4.56614e-06	4.56614e-06		19.4317	12.9862	5.47079	1	30.5396		24.5132	7.17976e-06			5.67197	26.3699	6.54175	2.93041e-06	14.652		3.19389	-12.9497	-2.29644	2	392.902		26.9666	4.61984e-05
-7.44782	12.7919	17.8261	2.7587e-06	2.7587e-06		10.5931	-23.5132	0.494464	2	91.0424		33.7649	7.18271e-06			-7.22614	12.7272	17.8632	2.55166e-06	12.7583		-5.84411	-13.7503	5.23935	2	150.729		25.0665	4.62518e-05
-33.335	33.2142	21.1059	4.78809e-07	4.78809e-07		-14.2563	-13.2128	-2.00445	3	39.4108		39.7319	7.18369e-06			-32.7711	33.574	21.1554	5.70698e-07	2.85349		-3.76317	-14.5853	4.86579	2	247.976		24.9953	4.63714e-05
-15.5222	17.25	12.2467	2.84002e-06	2.84002e-06		1.39388	-11.5605	-14.1979	2	25.2553		24.7066	7.18451e-06			-15.2162	17.3338	12.283	2.28888e-06	11.4444		9.16248	-8.29789	-4.37501	2	129.769		24.0431	4.64285e-05
12.5438	7.10631	-19.6097	2.44056e-06	2.44056e-06		-22.6491	2.68432	-3.37453	3	151.505		21.5273	7.20106e-06			12.7226	6.79629	-19.5574	3.15911e-06	15.7956		-24.2023	-4.168	-2.79629	1	222.232		28.2689	4.65088e-05
-46.2011	23.7002	-5.20203	4.87431e-07	4.87431e-07		3.16672	-6.16018	-1.19085	2	232.11		35.1139	7.20375e-06			23.7002	46.2011	-5.20203	5.95788e-07	2.97894		1.99349	-13.1265	1.38068	2	648.088		18.5632	4.65576e-05
-16.8131	21.8245	0.230109	4.92133e-06	4.92133e-06		5.21421	-4.64137	-0.094443	2	165.524		20.0506	7.20816e-06			21.8245	16.8131	0.230109	1.72307e-05	86.1534		-20.3091	-1.97899	-1.33254	1	495.523		20.4904	4.65865e-05
-14.7124	29.207	42.2554	4.82918e-07	4.82918e-07		1.45656	6.23015	-4.8918	1	146.081		34.2352	7.20925e-06			29.207	14.7124	42.2554	8.00214e-07	4.00107		-16.73	0.951152	-2.96678	1	291.654		19.2095	4.66185e-05
1.91736	38.7402	23.1985	8.28632e-07	8.28632e-07		1.20627	6.36358	-3.124	1	171.674		21.5681	7.20946e-06			38.7402	-1.91736	23.1985	7.77003e-07	3.88501		-20.7157	0.613319	-0.834814	1	580.824		22.7179	4.66386e-05
13.6344	45.6505	16.7538	6.14786e-07	6.14786e-07		-4.78511	-23.6338	5.03736	2	29.0954		26.3756	7.21023e-06			45.6505	-13.6344	16.7538	6.15616e-07	3.07808		-6.18059	-1.29667	-2.88986	2	133.739		25.2052	4.67328e-05
4.5447	39.1019	25.2382	1.15161e-06	1.15161e-06		-13.4602	-7.64167	-2.44608	3	49.537		23.597	7.21045e-06			39.1019	-4.5447	25.2382	8.92369e-07	4.46185		4.39503	-12.9109	-0.642869	2	529.559		24.0283	4.67699e-05
-11.485	36.7733	-9.06784	1.53766e-06	1.53766e-06		3.24915	-15.2575	3.92347	2	216.595		29.4082	7.21111e-06			36.7733	11.485	-9.06784	1.34986e-06	6.74928		-19.6698	7.46137	1.14053	1	142.166		21.2035	4.68869e-05
-5.4827	36.3283	29.8372	6.53522e-07	6.53522e-07		-0.777751	-15.0699	2.14757	2	176.233		29.7716	7.21275e-06			36.3283	5.4827	29.8372	8.07595e-07	4.03798		7.421	-2.04724	-1.65003	2	179.558		19.7504	4.68907e-05
-4.6815	35.8144	18.362	7.89494e-07	7.89494e-07		11.9283	-24.9475	2.48644	2	42.1883		37.0046	7.215e-06			35.8144	4.6815	18.362	6.78861e-07	3.3943		-2.4776	-2.88959	2.27059	2	178.698		19.4232	4.69379e-05
-4.22624	35.4149	39.8718	4.85861e-07	4.85861e-07		-2.87531	19.2083	-2.14327	1	41.5528		24.4084	7.21959e-06			35.4149	4.22624	39.8718	4.9848e-07	2.4924		7.85638	-5.58916	-3.35544	2	200.293		25.8561	4.7226e-05
5.32078	-20.0212	-2.97289	2.48496e-05	2.48496e-05		-16.4086	1.06873	3.0274	3	159.082		39.6072	7.22451e-06			-20.0212	-5.32078	-2.97289	5.4144e-05	270.72		-1.12757	-17.2257	7.41989	2	128.539		22.3808	4.72689e-05
6.72338	-43.8701	-5.69909	5.78879e-07	5.78879e-07		-4.1514	-12.1125	8.09976	2	46.9403		35.5141	7.22659e-06			-43.8701	-6.72338	-5.69909	1.21996e-06	6.09978		-2.84138	-12.8995	-1.70785	2	194.41		22.3724	4.72902e-05
9.5558	-38.53	-10.9488	1.27386e-06	1.27386e-06		17.5332	23.3744	0.931906	1	47.5942		39.6354	7.23066e-06			-38.53	-9.5558	-10.9488	8.97198e-07	4.48599		2.0164	-8.89367	3.21151	2	389.952		24.9971	4.73574e-05
2.40411	-32.1922	-28.294	7.8564e-07	7.8564e-07		-25.7521	7.36474	-1.93254	3	65.007		27.1216	7.24185e-06			-32.1922	-2.40411	-28.294	7.61766e-07	3.80883		5.61936	-10.1675	-1.61846	2	453.635		18.4224	4.75384e-05
13.5984	-29.0096	-33.9262	5.40295e-07	5.40295e-07		8.75193	-31.458	1.44717	2	31.0812		24.9246	7.2498e-06			-29.0096	-13.5984	-33.9262	5.76895e-07	2.88447		4.19137	-7.83513	-0.0159707	2	516.949		22.7834	4.75533e-05
0.439416	-16.6275	-19.1068	3.31296e-06	3.31296e-06		13.8971	-23.9234	0.0886225	2	51.5691		39.6613	7.25088e-06			-16.6275	-0.439416	-19.1068	2.53185e-06	12.6592		-23.5785	-0.120816	-2.29909	1	399.167		23.9179	4.75743e-05
12.8278	-23.6008	-26.4959	1.07364e-06	1.07364e-06		14.9061	17.093	-1.1506	1	155.428		26.0777	7.25955e-06			-23.6008	-12.8278	-26.4959	5.11905e-07	2.55953		0.0628791	-8.01737	-0.275156	2	488.207		26.3698	4.7636e-05
21.3578	-34.8058	-1.35046	7.89476e-07	7.89476e-07		-28.6461	6.9607	1.36132	3	36.6503		42.679	7.25967e-06			-34.8058	-21.3578	-1.35046	1.61759e-06	8.08796		-20.6927	-7.15669	-3.0635	1	193.902		26.4173	4.76676e-05
7.57859	-58.3153	-9.32627	4.78642e-07	4.78642e-07		-0.616213	-5.7728	-4.43037	2	175.361		19.1484	7.26181e-06			-58.3153	-7.57859	-9.32627	5.73848e-07	2.86924		-21.86	1.50792	-1.82603	1	534.537		28.7482	4.76722e-05
-1.55747	-23.7845	-29.1316	1.03973e-06	1.03973e-06		-20.5316	-0.797613	-2.53845	3	216.804		23.7697	7.26351e-06			-23.7845	1.55747	-29.1316	5.38039e-07	2.6902		8.77844	-5.70858	0.205144	2	192.776		21.4168	4.76998e-05
7.27437	-24.9676	-11.6179	2.72972e-06	2.72972e-06		23.972	2.78806	-1.33577	1	27.6526		29.4915	7.2683e-06			-24.9676	-7.27437	-11.6179	2.98568e-06	14.9284		-2.55852	-8.39521	-2.20099	2	254.737		25.273	4.77078e-05
12.2213	18.6207	10.431	3.86555e-06	3.86555e-06		5.38517	-14.0788	5.81014	2	123.338		23.8782	7.2693e-06			11.7967	18.7773	10.4664	4.54477e-06	22.7238		-0.0379064	-15.4864	2.92236	2	421.014		31.0733	4.77087e-05
-4.13566	-9.54884	-18.4575	2.90171e-06	2.90171e-06		7.50413	-17.5372	1.11473	2	195.525		34.7528	7.26962e-06			-3.96281	-9.69923	-18.4532	3.38792e-06	16.9396		-17.6582	4.33205	-3.46246	1	199.507		24.5682	4.77397e-05
-7.31142	13.169	-19.0301	2.17027e-06	2.17027e-06		-24.686	-0.258012	-2.26661	3	123.739		18.0043	7.27526e-06			-7.31568	12.9879	-19.2053	2.35968e-06	11.7984		1.31535	-11.9618	-3.56497	2	284.111		22.8692	4.78524e-05
0.938757	-7.07939	22.3046	1.96758e-06	1.96758e-06		-0.529564	-9.68908	0.777378	2	224.187		21.0381	7.27709e-06			0.573766	-6.94249	22.3538	2.11927e-06	10.5963		5.03981	-2.5348	-2.48296	2	241.599		23.3906	4.80594e-05
-20.4252	-0.651553	-0.283264	4.44591e-05	4.44591e-05		1.13261	-3.44582	-0.610558	2	211.408		26.3891	7.27975e-06			-20.5534	-0.82654	-0.541209	0.00010475	523.752		-6.6338	-15.1492	4.49957	2	131.094		22.6449	4.80923e-05
-1.75972	8.12824	18.6715	2.44491e-06	2.44491e-06		-13.4394	6.15041	1.5415	3	229.178		23.3597	7.2868e-06			-2.20197	8.2203	18.5937	2.82839e-06	14.142		-20.1576	3.17654	0.177876	1	419.634		18.8411	4.82002e-05
25.354	-12.1972	-6.06477	2.94327e-06	2.94327e-06		3.02799	-4.01845	-0.556699	2	202.155		24.7098	7.2898e-06			25.3878	-12.0307	-5.67277	2.34938e-06	11.7469		8.25842	-6.39586	0.524393	2	218.889		21.4191	4.82364e-05
-16.7972	9.77157	3.50359	1.54614e-05	1.54614e-05		-11.7418	6.46362	2.84497	3	200.636		20.2401	7.29295e-06			-17.0587	9.64865	3.2272	1.29422e-05	64.7111		6.28201	-6.82811	-4.95558	2	201.151		26.6951	4.82402e-05
-43.3413	-1.6331	-7.6044	9.76462e-07	9.76462e-07		-9.96297	-13.6983	2.98916	2	54.6419		26.2257	7.29335e-06			-43.366	-2.04028	-8.14521	1.19606e-06	5.98029		-5.75061	-3.29079	-2.69067	2	154.424		19.9492	4.82565e-05
32.8676	-32.0405	3.83504	9.16071e-07	9.16071e-07		4.61785	-12.1439	-5.29642	2	95.6793		19.4576	7.29504e-06			32.9363	-31.7516	4.44271	7.46547e-07	3.73273		1.61793	-8.5123	-0.327096	2	587.805		27.6463	4.8292e-05
24.2721	13.6097	-6.46198	3.08521e-06	3.08521e-06		-0.63416	0.057433	-4.31909	3	177.582		34.7114	7.29808e-06			24.1012	13.7636	-6.24189	4.30903e-06	21.5451		-17.7238	1.80629	-5.29097	1	163.204		25.9238	4.83198e-05
17.9419	-62.3489	-13.5264	4.7864e-07	4.7864e-07		-15.9822	6.22011	1.80512	3	181.784		36.1094	7.30398e-06			45.0248	46.7126	-13.5264	5.31201e-07	2.656		3.32848	-15.9966	2.02823	2	405.232		19.7244	4.83217e-05
27.9411	-68.9134	-13.3906	4.78638e-07	4.78638e-07		-5.31634	6.46071	1.7367	3	132.034		25.5295	7.30625e-06			45.7101	58.6544	-13.3906	4.78633e-07	2.39316		-5.16594	-4.84018	1.22862	2	167.589		18.8445	4.84225e-05
15.488	19.0094	-2.09047	2.21925e-05	2.21925e-05		16.317	-7.014	-1.58788	2	54.7915		27.2591	7.31022e-06			-24.2066	3.90829	-2.09047	4.90749e-05	245.374		-21.193	0.349542	-1.37708	1	586.103		18.7107	4.86271e-05
1.60919	18.5783	6.07926	8.16527e-06	8.16527e-06		10.3431	24.999	-3.91551	1	43.093		29.3305	7.31083e-06			-16.8939	-7.89555	6.07926	9.98794e-06	49.9397		-0.640325	-3.86752	3.17654	2	192.544		29.9491	4.86441e-05
24.3024	22.7723	-8.23079	1.16612e-06	1.16612e-06		-3.84921	18.1211	2.5235	1	46.948		25.9847	7.31149e-06			-31.8726	9.6603	-8.23079	1.34974e-06	6.74872		-2.3874	-15.0968	2.30608	2	338.067		21.5092	4.8647e-05
-4.0213	19.5243	-5.66379	5.705e-06	5.705e-06		15.7564	2.22878	-4.6525	1	42.7202		22.2521	7.31314e-06			-14.8979	-13.2447	-5.66379	1.00153e-05	50.0767		4.86077	-4.98612	-1.95004	2	338.605		26.3113	4.87005e-05
1.73057	24.1647	-3.74904	7.61728e-06	7.61728e-06		12.6328	14.4714	-2.31073	1	191.411		25.3088	7.31578e-06			-21.7925	-10.5836	-3.74904	1.87319e-05	93.6597		1.27242	-13.5429	1.02084	2	600.824		25.1967	4.87596e-05
-7.44168	6.5358	2.14487	2.81792e-05	2.81792e-05		-11.1714	-23.975	0.934901	2	27.5739		29.307	7.32047e-06			-1.93933	-9.71258	2.14487	6.9089e-05	345.445		-18.9933	1.23741	-1.81103	1	537.987		18.7477	4.87682e-05
-31.6532	6.42383	35.5758	4.89929e-07	4.89929e-07		4.36233	-15.2811	9.0595	2	51.4967		25.4447	7.32628e-06			10.2634	-30.6243	35.5758	4.83702e-07	2.41851		-18.7277	0.979537	-2.17208	1	509.646		30.3614	4.88007e-05
-25.4487	13.3378	2.40616	6.72353e-06	6.72353e-06		18.1121	10.1086	-2.33807	1	49.4854		39.3763	7.33006e-06			1.17345	-28.7081	2.40616	2.93714e-06	14.6857		2.35296	-4.97958	-0.18156	2	402.666		23.6174	4.88179e-05
-20.0377	0.666374	0.37061	4.6237e-05	4.6237e-05		-1.973	5.99459	14.058	1	30.7794		22.3366	7.33609e-06			9.44176	-17.6864	0.37061	1.86176e-05	93.0879		-0.323264	-13.7735	3.29082	2	471.206		30.3556	4.88428e-05
1.43863	18.8939	-16.7759	3.43498e-06	3.43498e-06		6.03447	12.5232	-1.30834	1	169.755		34.6704	7.33918e-06			15.6433	-10.6928	-16.7759	1.55813e-06	7.79066		8.80091	-2.31594	-3.79981	2	147.433		19.6672	4.88648e-05
-15.7477	19.0844	7.4628	3.74346e-06	3.74346e-06		8.28183	-4.25135	2.02245	2	94.7424		25.6706	7.34291e-06			24.4015	4.09571	7.46282	3.51339e-06	17.5669		-18.3486	1.67098	-0.0475827	1	445.649		29.9921	4.88738e-05
1.67206	-22.9383	9.49161	6.68877e-06	6.68877e-06		6.96958	-15.9813	1.11822	2	215.86		36.1426	7.35059e-06			-20.7012	10.0211	9.4916	3.32722e-06	16.6361		-2.25918	-13.6398	3.97515	2	349.453		21.6833	4.89154e-05
9.1896	-17.2271	-1.80697	4.39786e-05	4.39786e-05		8.95157	-15.9471	-2.8462	2	179.989		24.8795	7.35145e-06			-19.5139	0.65513	-1.80698	0.000115242	576.21		-23.2119	2.39203	-1.63929	1	397.667		19.7439	4.89542e-05
1.00051	-5.2055	2.12702	3.33286e-05	3.33286e-05		-24.8849	3.01524	-2.09195	3	111.697		24.2645	7.35194e-06			-5.00835	1.73628	2.12703	1.79803e-05	89.9014		-21.8341	-1.55558	-2.7544	1	471.779		25.3201	4.90408e-05
4.15754	8.14317	-0.0419407	4.61412e-05	4.61412e-05		8.30201	0.576095	-2.77959	1	124.865		21.0904	7.36004e-06			4.97342	-7.67212	-0.0419314	9.26879e-05	463.44		1.8541	-4.62281	0.163087	2	375.447		21.8258	4.90796e-05
55.2175	-35.9132	5.33923	4.78639e-07	4.78639e-07		-12.4618	-10.1261	-8.47717	3	28.387		32.2092	7.3616e-06			65.6355	-3.4604	5.28176	4.78884e-07	2.39442		-2.08042	-1.59404	-4.98271	2	172.458		23.358	4.91607e-05
42.8163	-28.2772	-7.73371	8.19251e-07	8.19251e-07		-7.80888	-19.8742	-3.65538	2	41.827		36.0882	7.37362e-06			51.0654	-3.05398	-7.77753	7.62075e-07	3.81038		-15.3637	-3.63972	-3.18871	1	140.628		31.2456	4.91875e-05
24.7192	-6.05105	-24.9773	7.42147e-07	7.42147e-07		3.11967	-15.199	6.51896	2	113.743		26.1522	7.37749e-06			24.2592	7.13473	-24.9957	1.02772e-06	5.13862		-1.75848	-13.9957	3.49417	2	390.107		28.9982	4.92143e-05
-4.66987	-31.0307	21.218	1.15935e-06	1.15935e-06		-21.8344	2.11143	1.33073	3	153.227		22.0841	7.37884e-06			11.3565	-29.2002	21.2104	8.60501e-07	4.3025		-1.17492	-11.9345	2.71776	2	438.984		31.1502	4.92744e-05
-10.1865	29.8905	0.963828	1.08799e-06	1.08799e-06		-9.11682	9.53502	8.95949	3	48.991		36.4945	7.38161e-06			-23.9226	20.786	0.991073	2.33686e-06	11.6843		-2.44121	-14.9256	2.9607	2	344.397		27.2341	4.93181e-05
-20.7521	-0.843868	-3.10388	3.92738e-05	3.92738e-05		12.2245	10.2032	2.0385	1	266.243		34.7317	7.3849e-06			-17.6952	-11.1106	-3.08364	1.52295e-05	76.1476		5.74788	-11.8734	0.807368	2	501.99		19.8628	4.93742e-05
-1.75391	24.8403	-10.0635	4.96885e-06	4.96885e-06		-13.6618	-2.3211	-8.954	3	28.7941		19.6199	7.3918e-06			-14.1049	20.6335	-10.0455	2.37541e-06	11.8771		-5.82652	-14.3404	3.34435	2	181.347		22.8623	4.9422e-05
-29.1227	17.8593	0.946666	2.35808e-06	2.35808e-06		10.2376	-18.3315	-1.79875	2	211.135		20.5631	7.39471e-06			-34.2974	0.894	0.982888	1.3351e-06	6.6755		3.88136	-15.0859	-1.50281	2	322.066		21.0599	4.95514e-05
-19.6771	13.7323	-4.92563	6.58774e-06	6.58774e-06		-29.0835	-2.74801	-1.95805	3	26.3488		42.291	7.39576e-06			-24.0598	2.04748	-4.89895	3.44237e-05	172.118		-20.5768	-6.24789	-2.96858	1	233.218		30.6306	4.9562e-05
-32.7	9.48932	23.8538	7.17752e-07	7.17752e-07		-10.6492	-0.521633	1.37754	3	185.824		37.8756	7.39921e-06			-33.1851	-8.1436	23.8886	6.09192e-07	3.04596		-2.2911	-4.80255	-0.624943	2	270.386		21.5911	4.95907e-05
-9.5881	2.12315	-0.746002	5.35176e-05	5.35176e-05		-10.8477	13.1846	-2.04468	3	52.063		34.2075	7.40199e-06			2.92533	-9.36641	-0.732439	0.000125701	628.507		1.87163	-5.88277	-1.08519	2	460.087		23.4529	4.95952e-05
13.7711	1.54265	13.4508	4.94697e-06	4.94697e-06		-4.3788	-9.27383	-2.93164	2	108.123		26.6513	7.40201e-06			-7.91622	11.2827	13.5369	3.57794e-06	17.8897		-18.7775	-2.56112	-2.5779	1	388.419		28.921	4.96647e-05
5.30751	9.25632	7.27614	1.48605e-05	1.48605e-05		16.8035	9.92771	4.32574	1	68.2998		36.3084	7.41669e-06			-10.5112	0.0492217	7.50909	1.58974e-05	79.487		2.7396	-9.63204	-1.59031	2	582.268		26.2427	4.96844e-05
2.16307	12.6756	3.21958	1.92844e-05	1.92844e-05		6.88288	8.08395	-1.13093	1	291.058		35.4788	7.4186e-06			-11.9933	-4.41481	3.52032	1.64478e-05	82.2391		4.61627	-9.59234	-1.83486	2	505.291		22.8236	4.97698e-05
1.45645	-1.29397	0.888311	3.50212e-05	3.50212e-05		-6.61394	1.79987	-2.06104	3	242.271		21.3031	7.42e-06			0.41084	1.92318	0.865154	2.93015e-05	146.507		-21.0457	6.85136	0.639254	1	176.744		29.0531	4.97791e-05
2.89357	0.808458	0.521588	3.62021e-05	3.62021e-05		9.91279	19.0918	-2.51721	1	188.531		31.2378	7.42179e-06			-2.13569	2.11673	0.552489	2.3941e-05	119.705		-19.8522	2.05993	-1.37496	1	550.382		20.0057	4.98557e-05
-10.0151	-3.10382	5.09728	1.54799e-05	1.54799e-05		-14.8111	5.73285	4.15356	3	173.484		27.1051	7.42621e-06			7.79466	-7.08104	4.98719	2.38084e-05	119.042		4.62404	-10.8038	-0.117734	2	602.496		27.535	4.98639e-05
-18.2875	-6.40929	-8.07874	6.33626e-06	6.33626e-06		13.2047	17.3373	-1.50725	1	209.206		30.7194	7.42824e-06			14.4976	-12.7085	-8.29317	4.44089e-06	22.2044		-14.8915	4.09694	0.123257	1	157.964		27.5449	4.99652e-05
-6.43517	-10.9055	14.9688	3.48083e-06	3.48083e-06		-8.1388	2.35389	-0.607264	3	258.144		38.6546	7.43042e-06			12.9835	-0.00570991	14.6901	5.92505e-06	29.6253		0.393517	-12.053	4.39174	2	397.019		28.6106	4.99749e-05
10.8883	16.8927	-1.44509	4.89193e-05	4.89193e-05		-2.3997	22.222	-0.0817416	1	39.4417		20.944	7.43068e-06			-20.1024	1.0046	-1.01239	0.000117508	587.539		-15.1839	-0.512802	2.05878	1	144.707		31.691	5.00147e-05
-3.41855	-31.3585	-20.5217	9.20804e-07	9.20804e-07		-4.16686	-8.00098	-11.1015	2	51.3416		31.7201	7.44055e-06			28.4212	12.5227	-21.2504	1.05435e-06	5.27177		-22.3102	-2.67866	-2.41153	1	404.83		23.4571	5.00561e-05
12.108	-20.8992	25.1865	6.63427e-07	6.63427e-07		5.58672	11.1068	0.0793437	1	206.349		21.2928	7.44184e-06			12.613	21.1334	24.746	1.0036e-06	5.01798		-0.352007	-15.2056	-2.90449	2	160.88		26.5204	5.00617e-05
-3.918	4.08306	17.1641	3.80214e-06	3.80214e-06		7.21537	-19.5431	-1.02207	2	200.212		28.0296	7.4482e-06			-1.20984	-5.28414	17.2397	3.93553e-06	19.6776		1.66095	-10.0945	1.83507	2	591.439		30.3122	5.00692e-05
-7.1369	-5.4308	1.13661	2.59826e-05	2.59826e-05		-12.1615	7.5105	1.3097	3	182.17		24.5758	7.44897e-06			8.28789	-3.45812	0.985055	3.15626e-05	157.813		-3.40306	-5.77531	0.645348	2	232.788		31.1612	5.01306e-05
-0.915801	19.6685	-9.84704	3.84875e-06	3.84875e-06		14.0077	14.3848	-0.61114	1	189.081		21.0904	7.44928e-06			-16.8014	-10.6785	-9.39347	6.35624e-06	31.7812		4.7653	-9.38794	-1.21149	2	531.917		21.6507	5.01411e-05
-8.37261	16.1729	-1.7308	9.58015e-06	9.58015e-06		-9.05772	-5.22035	-2.80209	3	112.564		31.0867	7.44931e-06			-9.87477	-15.3305	-1.38864	1.35851e-05	67.9255		-23.7699	-4.05954	-4.11571	1	212.469		22.1881	5.01493e-05
11.7308	6.80327	23.6571	2.94645e-06	2.94645e-06		2.18043	15.6585	4.38997	1	72.3665		30.1885	7.44976e-06			-11.2324	6.97332	23.8538	1.96424e-06	9.82122		0.527768	-12.1694	1.25842	2	604.883		30.2325	5.01906e-05
-8.36041	4.87938	-2.94721	3.64424e-05	3.64424e-05		15.2936	7.86526	-0.0983179	1	102.895		21.1626	7.44981e-06			-0.123267	-9.69552	-2.86483	7.08686e-05	354.343		-22.6766	2.86096	-0.776475	1	402.92		20.666	5.027e-05
-0.222018	-19.0122	5.30415	1.65601e-05	1.65601e-05		-14.9992	-15.1751	-1.82012	3	39.9752		30.4166	7.45361e-06			16.6952	9.34426	4.86516	7.43842e-06	37.1921		-18.4126	3.68683	-0.248341	1	362.902		24.0494	5.02823e-05
-8.92042	-6.80681	-5.06625	1.46669e-05	1.46669e-05		-6.33551	-0.640745	-3.3874	3	212.448		32.3803	7.45922e-06			10.2342	-4.36791	-5.25466	2.03218e-05	101.609		7.38803	-14.7194	1.03815	2	259.735		22.3589	5.03565e-05
14.2007	9.24293	-24.1238	1.50673e-06	1.50673e-06		6.15412	7.35763	1.06777	1	276.705		24.4859	7.46348e-06			-15.6239	7.50652	-23.8484	2.56394e-06	12.8197		4.50992	-11.2903	0.477908	2	619.582		29.9397	5.03705e-05
17.8593	7.25889	-41.2629	4.88907e-07	4.88907e-07		-10.1386	-9.91429	-1.1904	3	61.4041		28.5474	7.46367e-06			-16.1055	11.527	-41.0145	4.93577e-07	2.46788		0.480538	-10.7835	-0.638873	2	551.93		20.2765	5.04205e-05
-16.1738	34.8059	-3.67677	1.13087e-06	1.13087e-06		-27.2125	8.80661	1.79983	3	42.4513		25.323	7.47242e-06			-15.7672	35.0295	-3.31616	9.70525e-07	4.85262		-0.960951	-14.9157	8.08622	2	143.47		23.7635	5.0501e-05
-18.6501	39.5843	17.6029	5.38117e-07	5.38117e-07		1.77731	4.92727	-6.60654	1	121.966		24.1858	7.47354e-06			-18.0343	39.6861	18.0137	5.57653e-07	2.78826		-19.7793	-0.790052	-5.17471	1	256.204		27.0429	5.05351e-05
-8.89123	48.9296	18.6999	9.18293e-07	9.18293e-07		11.6317	-8.12319	-6.60307	2	41.2677		31.3979	7.4781e-06			-8.15282	48.9021	19.1071	7.08176e-07	3.54088		1.01663	-9.98063	-2.54169	2	442.15		19.7723	5.05414e-05
-10.7395	34.5404	11.9814	1.3797e-06	1.3797e-06		11.6088	2.33192	4.01366	1	94.4899		29.5521	7.47936e-06			-10.2266	34.5853	12.3007	1.4475e-06	7.2375		6.26003	-16.1495	0.947064	2	262.013		23.3984	5.06197e-05
-9.52244	34.4958	4.04615	1.01523e-06	1.01523e-06		1.32841	12.2752	9.8647	1	46.0617		29.7496	7.48017e-06			-9.06597	34.5823	4.35682	1.00859e-06	5.04295		-20.4156	-2.37944	-3.32114	1	416.853		23.7256	5.07367e-05
-12.7695	47.0586	-3.43868	6.92882e-07	6.92882e-07		3.11535	7.36087	1.7929	1	184.306		20.4107	7.48082e-06			-12.2097	47.2373	-3.01594	1.28862e-06	6.44309		4.59825	-12.8498	-0.141133	2	553.142		20.1862	5.09475e-05
-13.659	26.3791	6.33724	1.6537e-06	1.6537e-06		9.1168	-20.793	-0.736458	2	178.635		35.9794	7.48218e-06			-13.2866	26.5011	6.62003	2.86498e-06	14.3249		3.86157	-13.0373	0.79951	2	618.531		25.4289	5.0975e-05
-13.1345	33.813	10.4927	1.81893e-06	1.81893e-06		8.93891	14.858	-0.656893	1	221.403		28.0631	7.48241e-06			-12.6408	33.8981	10.824	2.38443e-06	11.9221		-19.4781	1.99061	-0.867965	1	535.076		20.912	5.10212e-05
-5.07511	27.5661	17.45	1.8191e-06	1.8191e-06		-12.4075	3.73215	1.4789	3	282.86		36.4901	7.48333e-06			-4.61069	27.5026	17.6794	1.88683e-06	9.43413		-5.51003	-14.5554	2.086	2	188.485		21.2603	5.11183e-05
-11.3476	20.5117	17.5547	2.70498e-06	2.70498e-06		5.83302	-17.8533	-0.680796	2	207.532		22.7083	7.48858e-06			-10.9692	20.5256	17.7791	2.59982e-06	12.9991		-22.7507	-4.19758	-2.86912	1	297.425		26.4436	5.11799e-05
-17.5265	28.7922	7.65407	1.78795e-06	1.78795e-06		9.49258	18.4558	-1.79281	1	203.157		31.1344	7.48895e-06			-17.1145	28.9523	7.98135	1.97016e-06	9.85081		-2.14329	-13.0217	5.55062	2	268.443		29.4039	5.12303e-05
-15.9043	11.8052	-0.975097	1.25906e-05	1.25906e-05		-14.636	12.2671	2.10995	3	62.2751		26.141	7.4903e-06			-15.7638	12.0086	-0.778694	9.51677e-06	47.5838		-0.384801	-17.0934	1.8373	2	291.559		27.3727	5.12434e-05
2.82642	-13.7941	5.3434	3.32659e-05	3.32659e-05		10.0127	10.4563	1.25685	1	324.07		28.4435	7.49617e-06			2.69218	-13.8645	5.2256	6.02677e-05	301.338		3.59424	-5.297	-7.09174	2	142.702		31.4277	5.14645e-05
-0.0466451	-11.5042	-16.0492	4.24833e-06	4.24833e-06		8.6245	-20.742	-0.94611	2	182.553		26.153	7.50116e-06			-0.302712	-11.3867	-16.1294	3.71755e-06	18.5877		3.8396	-10.8778	0.224761	2	658.54		23.8584	5.1589e-05
-30.3893	21.5419	-2.04324	1.92188e-06	1.92188e-06		13.4588	6.4947	4.8272	1	128.856		20.153	7.50303e-06			-30.1342	21.9307	-1.67497	1.63134e-06	8.15668		-20.5063	1.55227	-1.12461	1	578.058		22.3923	5.16325e-05
-24.4698	49.0474	11.469	8.88774e-07	8.88774e-07		7.70754	9.31924	-2.52422	1	231.449		23.9392	7.50715e-06			-23.7792	49.2639	11.9883	4.78642e-07	2.39321		2.00062	-15.7973	2.53073	2	433.696		23.3983	5.16861e-05
13.4778	-5.27472	-0.165978	1.23561e-05	1.23561e-05		13.9365	20.122	-1.52139	1	134.303		24.0416	7.50826e-06			13.4093	-5.43813	-0.299312	1.67917e-05	83.9584		2.04237	-10.3542	0.284807	2	671.305		28.8431	5.18108e-05
7.63334	-10.9841	3.53694	2.74785e-05	2.74785e-05		-9.21807	0.696418	0.00700882	3	238.775		31.4314	7.50995e-06			7.52073	-11.1012	3.40479	4.47345e-05	223.672		-18.1452	-2.78408	-1.44355	1	353.606		30.5151	5.18585e-05
-0.251665	-23.2079	-10.1637	1.9751e-06	1.9751e-06		-7.25886	-10.3746	-13.227	2	25.7392		28.9761	7.51228e-06			-0.611381	-23.1286	-10.3251	2.71496e-06	13.5748		7.987	-10.1844	0.272708	2	294.158		31.8822	5.1947e-05
16.2954	-37.4741	-6.81883	7.63868e-07	7.63868e-07		12.7223	18.0821	-1.96786	1	207.105		17.8496	7.51657e-06			15.7807	-37.6216	-7.1989	8.4585e-07	4.22925		6.36745	-1.13602	0.963463	2	159.903		19.8798	5.2001e-05
16.7274	-43.6109	-12.7159	4.8778e-07	4.8778e-07		14.4976	16.6144	0.578709	1	153.445		26.4274	7.52262e-06			16.0951	-43.721	-13.142	4.8083e-07	2.40415		-19.1152	2.71912	-0.556796	1	468.933		23.3618	5.20103e-05
7.03829	-10.1352	-15.7583	3.71167e-06	3.71167e-06		15.5239	23.569	-4.57112	1	35.8327		19.6545	7.5297e-06			6.80052	-10.1073	-15.8792	4.09044e-06	20.4522		1.77965	-10.5614	-0.84492	2	619.779		23.0776	5.22341e-05
18.3914	-42.2214	5.59739	7.49171e-07	7.49171e-07		25.3348	-7.1981	-3.27033	2	27.9705		22.1961	7.53305e-06			17.905	-42.4828	5.16829	4.8782e-07	2.4391		6.80219	-14.8056	0.769421	2	297.871		24.7015	5.2262e-05
9.53191	-22.5862	-14.7134	2.04885e-06	2.04885e-06		-6.16578	1.96135	-4.53469	3	188.861		32.7042	7.53329e-06			9.1469	-22.5953	-14.94	1.64694e-06	8.23472		-2.94636	-0.912577	-4.87599	2	163.789		24.3351	5.23285e-05
8.38207	-17.789	5.03883	1.37129e-05	1.37129e-05		-14.559	8.15576	4.82762	3	112.559		30.6791	7.53556e-06			8.19559	-17.9254	4.85331	1.46996e-05	73.4981		-18.9779	-0.850603	-1.66889	1	516.198		26.5019	5.23365e-05
13.8511	-15.8036	-13.4236	3.73724e-06	3.73724e-06		0.221332	-11.7044	-3.66304	2	138.895		27.271	7.53942e-06			13.5588	-15.8759	-13.6331	2.18421e-06	10.921		-0.644342	-14.6428	4.43552	2	375.982		22.7222	5.23653e-05
1.67254	-20.7913	9.48533	7.20925e-06	7.20925e-06		-1.11999	-5.1328	-0.653804	2	211.955		31.4032	7.5411e-06			1.48082	-20.8762	9.32621	7.14286e-06	35.7143		-24.0589	-1.15518	-2.55547	1	332.223		19.7843	5.2395e-05
-8.51769	17.1078	1.09887	9.74508e-06	9.74508e-06		8.51393	9.39747	-4.3693	1	146.911		28.193	7.54179e-06			-8.29759	17.2046	1.27994	7.495e-06	37.475		0.785893	-8.14882	-0.587833	2	534.062		31.6049	5.24025e-05
-3.11383	-5.43131	-4.80188	3.05704e-05	3.05704e-05		-16.017	-4.55757	4.16174	3	59.0399		39.8447	7.54469e-06			-3.21518	-5.35678	-4.81791	3.26366e-05	163.183		-0.361023	-4.55876	0.899475	2	311.377		22.8571	5.24447e-05
9.17001	2.87739	-4.17653	2.06602e-05	2.06602e-05		12.7599	17.1626	0.487592	1	192.336		19.9193	7.54733e-06			9.1748	2.79496	-4.2215	2.35413e-05	117.706		-0.505047	-6.05208	-0.523925	2	389.751		27.6168	5.27325e-05
4.43202	-24.9619	-10.4186	2.92776e-06	2.92776e-06		3.31769	-10.7712	-4.45918	2	143.703		30.5521	7.54739e-06			4.04829	-24.9385	-10.6258	3.56275e-06	17.8138		-2.79003	-15.3225	4.0664	2	301.308		27.8327	5.27568e-05
4.20521	-6.31872	-5.6307	2.78416e-05	2.78416e-05		16.6402	6.64179	3.79461	1	77.6383		28.9681	7.5492e-06			4.08629	-6.32854	-5.70508	4.13163e-05	206.581		-22.0588	1.84896	-1.62001	1	511.093		28.0622	5.28209e-05
-8.39315	45.5209	21.2975	6.3346e-07	6.3346e-07		5.09263	17.3332	-1.02074	1	96.3597		32.0734	7.55012e-06			-7.67877	45.4691	21.677	5.98187e-07	2.99093		6.04535	-8.39621	-1.19259	2	412.917		31.6823	5.28409e-05
11.5026	-10.5532	1.69214	1.42032e-05	1.42032e-05		3.49166	-3.80653	-7.6183	2	119.83		29.0986	7.55148e-06			11.382	-10.7049	1.53557	2.19735e-05	109.867		-22.2357	6.64491	-1.29113	1	196.854		28.0594	5.29636e-05
-12.4968	18.3856	24.5329	1.11219e-06	1.11219e-06		14.1289	-15.2325	-1.38127	2	92.5963		19.6905	7.55785e-06			-12.0956	18.3642	24.7502	9.50738e-07	4.75369		0.444676	-14.9503	1.99437	2	485.65		25.5909	5.3003e-05
2.93024	-12.0313	-6.61044	1.44438e-05	1.44438e-05		1.42786	-15.1053	-8.36219	2	34.554		18.9948	7.55975e-06			2.73374	-12.0178	-6.71596	1.95346e-05	97.673		2.08954	-14.7552	2.32423	2	525.527		20.6639	5.30409e-05
10.7604	-29.8951	-6.72027	1.99063e-06	1.99063e-06		4.51622	9.93653	1.778	1	182.416		22.2104	7.56433e-06			10.3409	-29.9756	-7.00749	1.25468e-06	6.2734		-23.5493	-3.05656	-3.10522	1	296.404		28.9517	5.30546e-05
-8.76171	-0.816764	-8.7673	1.16132e-05	1.16132e-05		8.6509	16.6864	8.47586	1	41.3431		40.2518	7.56451e-06			-8.83319	-0.644674	-8.71037	1.40001e-05	70.0003		-4.11366	-15.5055	1.54182	2	223.103		24.7901	5.32005e-05
-10.5233	43.5453	-5.41443	1.2394e-06	1.2394e-06		10.264	-15.0918	-4.1849	2	116.121		34.6301	7.5756e-06			-10.0211	43.7106	-5.03236	1.85351e-06	9.26755		3.22894	-13.7074	-0.0804207	2	561.363		21.1268	5.32007e-05
-7.66554	9.19108	8.4813	1.09816e-05	1.09816e-05		2.66238	-2.73264	-5.58528	2	165.39		34.7748	7.57875e-06			-7.49173	9.22551	8.60012	6.60706e-06	33.0353		-0.909208	-10.9623	-0.612444	2	429.638		31.4603	5.32265e-05
-4.45193	22.7817	-3.69471	7.05511e-06	7.05511e-06		11.7395	8.45726	0.256556	1	262.076		22.1126	7.58513e-06			-4.19563	22.862	-3.50236	5.2996e-06	26.498		11.0852	-6.36478	0.143552	2	138.759		27.7779	5.32605e-05
-4.13689	-37.3605	-7.18788	7.88855e-07	7.88855e-07		8.51254	12.6522	10.7169	1	45.2074		29.779	7.58593e-06			-4.65071	-37.2531	-7.4216	6.47718e-07	3.23859		1.77778	-9.34906	-0.766459	2	612.057		25.073	5.33193e-05
3.31614	-29.5135	-6.43967	2.51533e-06	2.51533e-06		-12.1847	15.0231	-0.654086	3	55.7063		31.0686	7.59131e-06			2.9041	-29.5043	-6.67119	1.15893e-06	5.79466		-5.1981	-5.77233	-1.99353	2	174.763		23.2942	5.3338e-05
12.2731	-25.0669	-5.19722	5.89586e-06	5.89586e-06		-0.815326	2.4643	-0.0793169	1	179.693		29.2398	7.59381e-06			11.924	-25.1775	-5.46126	2.51772e-06	12.5886		-2.74986	-8.149	-0.116114	2	292.539		24.7666	5.33519e-05
12.7909	-32.5602	1.79566	2.03164e-06	2.03164e-06		11.6725	8.91618	3.87809	1	231.46		23.3358	7.60218e-06			12.398	-32.7263	1.47476	1.79495e-06	8.97473		-19.8522	2.05993	-1.37496	1	550.382		29.2318	5.34159e-05
-1.41189	37.6987	46.1402	4.85852e-07	4.85852e-07		15.355	15.7078	-7.65176	1	35.9136		18.3058	7.60427e-06			-0.620404	37.3842	46.4135	4.82283e-07	2.41142		-19.4078	-0.631841	-1.62501	1	550.2		20.0953	5.34895e-05
-1.913	46.5578	1.67227	5.51108e-07	5.51108e-07		11.5975	11.9191	6.48257	1	104.706		20.8906	7.60432e-06			-1.32448	46.566	2.01389	5.91356e-07	2.95678		-6.27573	-2.07367	0.711735	2	129.615		20.801	5.35169e-05
-10.8202	43.0081	-2.21296	1.08689e-06	1.08689e-06		-13.9338	-10.98	9.47694	3	26.7346		24.0468	7.61535e-06			-10.3021	43.1543	-1.83272	1.56503e-06	7.82513		2.90949	-7.41969	-0.51716	2	542.612		29.7375	5.35956e-05
-8.07639	11.5926	23.0565	1.82386e-06	1.82386e-06		-4.33733	9.70152	-3.74722	1	88.0046		28.7042	7.61728e-06			-7.77023	11.5278	23.1945	1.39156e-06	6.95779		-15.0711	0.367547	2.4815	1	135.468		23.9318	5.36886e-05
15.0453	-10.0337	-4.59977	8.63026e-06	8.63026e-06		-13.6579	2.50493	12.9464	3	30.6038		26.9904	7.61927e-06			14.8864	-10.1844	-4.7776	8.38651e-06	41.9325		3.6435	-12.3154	-1.73293	2	487.714		23.9355	5.3699e-05
1.23588	-14.5369	2.91037	4.8494e-05	4.8494e-05		5.14071	-17.3749	4.1942	2	140.947		23.7688	7.61977e-06			1.07547	-14.5702	2.79878	0.00010195	509.748		-21.7246	-5.68043	-2.44249	1	259.732		29.8785	5.37828e-05
1.58065	-14.3801	0.359072	5.06597e-05	5.06597e-05		-0.664953	-22.5855	10.7797	2	29.5923		28.389	7.62595e-06			1.4042	-14.3994	0.246258	0.000101982	509.91		-20.4215	0.0960879	-1.79063	1	596.421		30.7653	5.38614e-05
-0.2248	-10.9765	8.39327	1.11577e-05	1.11577e-05		10.4571	-0.299503	-4.37619	1	78.2285		27.2394	7.62864e-06			-0.302355	-11.0313	8.31691	1.99107e-05	99.5535		-0.202347	-4.56638	0.444517	2	330.423		29.4655	5.39479e-05
-0.87195	-31.3564	-13.4773	1.46119e-06	1.46119e-06		15.1856	4.9722	-7.44786	1	29.5339		29.5284	7.63148e-06			-1.35592	-31.2449	-13.6916	7.22636e-07	3.61318		7.02927	-1.77516	-3.23946	2	180.32		31.4875	5.39844e-05
7.38974	-24.9009	-6.50837	4.35497e-06	4.35497e-06		8.68467	-11.6237	7.00916	2	62.8732		25.1381	7.64549e-06			7.03397	-24.9419	-6.73639	2.58246e-06	12.9123		1.34681	-3.06456	-0.110236	2	304.451		19.6642	5.40392e-05
5.84409	-8.85092	-0.102907	4.45215e-05	4.45215e-05		4.53863	-14.1842	1.34195	2	293.153		29.9938	7.64589e-06			5.7325	-8.92017	-0.207084	9.32747e-05	466.373		-21.9535	5.97202	-0.369511	1	233.859		27.6422	5.4047e-05
17.3902	-17.4206	-19.3731	1.61908e-06	1.61908e-06		-2.10532	6.7399	6.2471	1	60.895		23.9547	7.64847e-06			17.0357	-17.494	-19.619	8.56579e-07	4.28289		2.90188	-17.8019	4.12995	2	202.685		19.2165	5.40773e-05
11.1378	-17.9369	0.265764	3.20869e-05	3.20869e-05		-7.78457	22.819	-1.18895	1	25.4912		38.704	7.64976e-06			10.9157	-18.0732	0.0598046	1.24038e-05	62.0189		2.67632	-10.6619	0.464678	2	686.97		20.7921	5.40961e-05
-1.60467	-7.85826	-4.98989	2.6883e-05	2.6883e-05		7.76703	-0.642099	-2.36141	1	135.323		28.2851	7.65163e-06			-1.73759	-7.80077	-5.03377	3.44038e-05	172.019		-22.6351	-6.96755	-4.79024	1	142.554		19.1868	5.43541e-05
-4.97995	-15.695	-9.09385	4.6902e-06	4.6902e-06		8.53199	15.8776	-3.26538	1	157.56		31.8986	7.65249e-06			-5.23853	-15.5657	-9.16873	5.92734e-06	29.6367		2.11154	-6.32276	-2.98901	2	404.157		26.0286	5.43953e-05
12.7676	-21.9093	-18.1928	2.38142e-06	2.38142e-06		1.08367	7.28191	-0.862849	1	182.712		27.5462	7.65283e-06			12.3662	-21.9336	-18.4375	2.07464e-06	10.3732		-18.8928	1.01193	-1.35437	1	543.235		28.5999	5.44067e-05
1.97797	-10.936	-5.8625	2.00309e-05	2.00309e-05		4.9828	1.93845	-1.93229	1	189.063		21.9216	7.65611e-06			1.80041	-10.9162	-5.95355	2.98386e-05	149.193		8.81541	-6.59958	-1.97063	2	199.915		30.6844	5.44153e-05
12.0525	-10.3288	4.84854	9.84631e-06	9.84631e-06		1.9462	8.59779	-0.605551	1	176.567		20.2543	7.66006e-06			11.9568	-10.5099	4.68948	1.45361e-05	72.6805		1.33348	-10.9298	1.43024	2	638.614		30.6581	5.44647e-05
4.1889	-18.5662	-6.65588	8.23774e-06	8.23774e-06		5.69294	-3.07848	2.15711	2	111.977		31.0771	7.66137e-06			3.91095	-18.5672	-6.81644	7.86888e-06	39.3444		-1.98602	-12.0399	3.52063	2	356.959		21.3107	5.45972e-05
6.46298	-6.06176	-6.8452	1.85765e-05	1.85765e-05		-15.6435	9.68744	1.30015	3	98.954		18.2883	7.66573e-06			6.33847	-6.09081	-6.93378	2.36238e-05	118.119		-18.0109	1.3709	2.493	1	211.817		26.0092	5.46262e-05
-4.37021	-19.7306	-8.52459	2.54824e-06	2.54824e-06		-6.41463	4.25063	4.60294	3	100.559		20.4556	7.66672e-06			-4.67487	-19.6126	-8.6323	4.81818e-06	24.0909		-21.5405	-7.18638	-0.452559	1	156.357		25.6985	5.4649e-05
29.7029	0.78228	6.43527	3.13329e-06	3.13329e-06		0.380232	4.39502	-6.6569	1	118.757		41.7291	7.67466e-06			25.2613	15.8118	6.59132	8.74782e-06	43.7391		-14.9467	2.50704	1.54365	1	157.885		25.6985	5.4649e-05
24.9877	8.55645	-2.32185	6.30034e-06	6.30034e-06		-0.329529	-9.22113	-2.76	2	187.054		22.2834	7.67601e-06			17.2765	20.2075	-2.14244	2.09086e-05	104.543		4.39622	-10.2694	-0.0733122	2	612.522		24.6034	5.46833e-05
4.38099	-1.23783	3.39864	2.13174e-05	2.13174e-05		2.40504	-12.6362	4.04179	2	226.696		30.6241	7.67942e-06			4.42425	1.31026	3.42534	2.13049e-05	106.525		9.08262	1.05404	-2.7915	2	131.873		30.184	5.4719e-05
30.8786	0.676488	-1.78865	3.29714e-06	3.29714e-06		-14.1625	-3.34109	4.40108	3	74.3387		23.1686	7.68846e-06			26.3386	16.3743	-1.62752	5.05455e-06	25.2728		4.27335	-17.279	1.85441	2	272.324		20.8817	5.47237e-05
22.0515	9.42599	3.99627	5.57764e-06	5.57764e-06		-2.19667	-5.04662	-2.46564	2	200.513		37.5207	7.69111e-06			14.296	19.4299	4.16689	1.08254e-05	54.127		-18.7757	2.48037	-0.96106	1	476.823		24.6439	5.47773e-05
2.79237	10.1528	12.3733	7.91309e-06	7.91309e-06		-17.3475	15.5485	2.67788	3	35.137		25.4247	7.69649e-06			-2.70607	10.2757	12.4584	6.29347e-06	31.4674		7.09943	4.02232	-1.64246	2	140.819		20.6295	5.47876e-05
-13.8019	-8.77741	19.9432	2.56647e-06	2.56647e-06		-1.20777	23.98	-6.38197	1	30.4601		21.7086	7.69786e-06			-7.4854	-14.4969	19.8412	1.96756e-06	9.83779		6.87079	-9.43579	-2.90818	2	289.501		28.6864	5.47967e-05
-11.96	15.1633	-0.0147528	1.1185e-05	1.1185e-05		-2.66694	13.7462	-3.07	1	65.2533		18.9399	7.70256e-06			-17.9569	7.24653	0.0310685	3.05458e-05	152.729		3.01133	-16.5294	4.9019	2	228.039		24.4598	5.48012e-05
-9.05319	8.11546	4.35528	1.95142e-05	1.95142e-05		-1.67611	11.6694	-1.1406	1	103.024		27.686	7.71524e-06			-11.8951	2.59735	4.37367	1.50913e-05	75.4565		-5.42015	-12.279	0.699915	2	173.506		20.4322	5.48396e-05
-12.1479	-3.67325	3.32059	1.69822e-05	1.69822e-05		-5.5344	-4.53258	-0.218134	3	176.075		35.4023	7.72211e-06			-8.61555	-9.13371	3.25633	2.07647e-05	103.824		6.83363	-13.7559	3.42055	2	245.938		20.4956	5.49556e-05
-2.65734	14.4237	4.45615	1.36258e-05	1.36258e-05		-2.46486	8.98876	-5.44159	1	87.3189		28.7502	7.72403e-06			-9.55764	11.2702	4.54081	8.39934e-06	41.9967		-24.1755	-0.405243	-2.65383	1	331.239		20.7583	5.49916e-05
-4.23594	3.49469	-1.46322	3.98451e-05	3.98451e-05		4.32103	-5.26837	2.1555	2	144.289		22.9159	7.7249e-06			-5.39789	1.08242	-1.44904	2.28731e-05	114.365		-3.47022	-17.5376	-0.340857	2	128.815		24.8286	5.50522e-05
-2.10707	4.12689	-9.39465	1.40088e-05	1.40088e-05		18.6956	-8.07001	-8.68382	2	29.2004		21.6011	7.72654e-06			-3.87051	2.76089	-9.36669	1.42021e-05	71.0105		4.20499	-11.4212	1.49873	2	613.023		23.7016	5.5113e-05
3.55173	-4.67816	-9.10489	1.72539e-05	1.72539e-05		-13.0763	-1.05975	2.97922	3	135.896		39.8312	7.73547e-06			5.45841	-1.98632	-9.10163	1.44914e-05	72.457		7.84457	-2.54482	-4.9955	2	147.253		30.7665	5.51786e-05
9.58236	1.16386	5.07612	1.69924e-05	1.69924e-05		-13.7986	9.04116	0.873609	3	124.812		34.9595	7.73565e-06			7.7005	5.99635	5.14087	1.24761e-05	62.3806		-21.4866	-5.34496	-1.48369	1	269.337		24.6019	5.53559e-05
-10.9307	-11.0078	6.03922	1.2108e-05	1.2108e-05		-0.180933	-3.33516	-4.67654	2	183.376		21.0754	7.74764e-06			-3.86585	-14.871	5.93806	4.02441e-05	201.22		-1.2649	-12.7255	4.38502	2	363.592		28.4998	5.54149e-05
-4.21488	-1.99231	-5.17323	3.43832e-05	3.43832e-05		-4.25965	-8.87243	2.43741	2	114.28		25.6402	7.75531e-06			-2.60627	-3.61641	-5.19063	3.3841e-05	169.205		-24.8566	-0.108838	-2.30461	1	279.45		30.8083	5.54173e-05
0.0945137	-9.14803	-2.07094	4.28758e-05	4.28758e-05		4.34592	-8.50996	-4.37665	2	156.777		39.2761	7.75549e-06			4.72221	-7.64153	-2.10984	8.84835e-05	442.417		2.36968	-9.66955	0.729509	2	644.69		30.3889	5.55275e-05
5.51044	4.42508	-1.5	4.82962e-05	4.82962e-05		1.12961	-12.0127	0.91575	2	292.993		38.1693	7.75568e-06			2.54644	6.80486	-1.43511	2.41128e-05	120.564		-19.5982	2.42433	-0.583929	1	505.079		30.3889	5.55275e-05
-1.15129	-9.31083	-9.65086	1.17434e-05	1.17434e-05		-5.44173	0.241525	5.22863	3	96.0091		23.0566	7.76157e-06			3.73716	-8.35513	-9.69628	1.12518e-05	56.2589		5.11275	-6.35351	-4.04001	2	284.818		24.2881	5.558e-05
-1.38411	9.64836	1.73466	2.26587e-05	2.26587e-05		11.0759	19.8271	-2.21978	1	179.888		23.9819	7.76184e-06			-6.04532	7.81049	1.79766	1.04486e-05	52.2428		0.421956	-14.9362	-1.72582	2	273.131		20.6582	5.56425e-05
9.76253	13.1435	1.01566	5.23539e-05	5.23539e-05		-10.0634	13.3297	-1.65182	3	55.1126		30.3277	7.76266e-06			1.8141	16.4587	1.15075	1.00984e-05	50.492		3.98464	-4.69976	-3.60698	2	301.677		30.6968	5.57502e-05
-4.38415	19.4624	13.4386	2.98398e-06	2.98398e-06		1.02893	0.217818	-2.39574	1	190.893		24.4979	7.76348e-06			-13.6013	14.6825	13.5442	2.10866e-06	10.5433		-21.6771	2.4655	-0.772068	1	486.484		24.48	5.58207e-05
1.44418	1.65001	-10.696	1.23438e-05	1.23438e-05		-5.51416	1.55694	-2.67514	3	231.356		18.5861	7.76462e-06			0.446766	2.42457	-10.6658	1.20981e-05	60.4904		6.44687	-10.9266	-4.20012	2	211.843		23.8027	5.59747e-05
5.59514	-36.5068	-9.18916	1.25064e-06	1.25064e-06		-14.6389	-5.64898	1.98636	3	68.0202		27.3935	7.76862e-06			23.2871	-28.4309	-9.36077	1.48353e-06	7.41763		-18.3076	-0.481712	-1.18424	1	479.56		23.9747	5.599e-05
-1.19503	-13.6159	-11.498	5.27096e-06	5.27096e-06		-11.5804	2.25842	-2.27313	3	209.638		20.2074	7.76933e-06			5.87427	-12.08	-11.5685	4.069e-06	20.345		0.714522	-13.0974	1.27075	2	596.38		26.7733	5.60787e-05
-16.6828	25.2276	7.88666	2.17447e-06	2.17447e-06		-8.87622	-9.83012	2.07483	3	78.5404		34.5139	7.7829e-06			-27.1223	13.493	7.96861	2.07433e-06	10.3716		0.941954	-9.06104	2.93848	2	413.291		30.9652	5.61834e-05
6.98816	0.477396	-9.72983	1.02917e-05	1.02917e-05		-6.81599	4.77009	-0.595114	3	206.687		22.1513	7.7846e-06			5.82358	4.20325	-9.68071	1.12386e-05	56.1928		-2.63015	-13.4627	7.84099	2	142.408		27.5133	5.62058e-05
-19.8617	-10.4554	9.86887	2.21674e-06	2.21674e-06		3.37299	-9.0339	-2.70757	2	223.387		30.5998	7.78931e-06			-11.8588	-18.9298	9.72928	2.29765e-06	11.4882		-21.193	0.34958	-1.37711	1	586.105		22.2526	5.62199e-05
-27.9848	-12.9701	1.98356	3.74656e-06	3.74656e-06		-14.6361	7.04123	0.867538	3	181.368		24.4223	7.78951e-06			-17.5935	-25.1424	1.79185	1.40684e-06	7.03421		2.15477	-10.32	1.27421	2	649.45		21.3048	5.63019e-05
2.46496	-11.791	0.159578	6.36907e-05	6.36907e-05		1.75127	0.0612744	-2.21252	1	191.672		37.605	7.79178e-06			8.10012	-8.74316	0.116329	5.4719e-05	273.595		0.767703	-7.81063	0.0248696	2	518.511		27.458	5.64171e-05
-2.57854	13.8137	-8.03872	7.76933e-06	7.76933e-06		-10.4273	-9.2966	3.54349	3	73.9576		36.8652	7.79673e-06			-9.16814	10.8753	-7.95687	6.20835e-06	31.0417		-23.3626	-4.03679	-2.79581	1	275.164		27.2138	5.64487e-05
2.39196	-12.2449	0.848999	6.48072e-05	6.48072e-05		-10.5585	-17.6016	0.76025	2	40.4515		18.5222	7.79835e-06			8.26542	-9.17685	0.802763	5.18585e-05	259.292		4.0007	-5.90791	-1.00845	2	426.988		23.2481	5.64498e-05
-13.1742	-2.63036	-4.37124	1.48056e-05	1.48056e-05		1.58139	-3.02587	8.17419	2	50.3023		18.4924	7.80714e-06			-10.0195	-8.69489	-4.43402	1.75934e-05	87.9669		-19.6615	-1.72288	-2.34107	1	490.416		23.3033	5.64508e-05
-15.4702	-5.72523	-7.9657	7.15888e-06	7.15888e-06		-4.21136	-3.16555	0.495549	3	188.702		20.9525	7.80718e-06			-10.4357	-12.499	-8.05698	1.01129e-05	50.5647		-18.3204	-1.18307	-0.821641	1	441.487		28.7277	5.6544e-05
-1.735	-8.54945	2.35007	3.143e-05	3.143e-05		-0.339522	-6.7465	2.77453	2	155.504		21.8452	7.80928e-06			2.83589	-8.08064	2.30601	8.5063e-05	425.315		2.63062	-14.0632	0.808637	2	585.929		26.6678	5.65903e-05
-18.9032	-16.1548	-5.60453	5.93156e-06	5.93156e-06		12.2557	7.12965	-1.14683	1	168.546		26.536	7.81033e-06			23.442	-8.29324	-5.60453	2.34904e-06	11.7452		-18.1943	-4.2627	-0.271701	1	244.463		25.1714	5.67381e-05
-9.1418	-23.826	9.49279	2.74899e-06	2.74899e-06		10.6041	10.7295	2.28533	1	298.093		39.735	7.81667e-06			25.2048	3.99598	9.49279	3.41797e-06	17.0898		-20.7173	0.546532	-2.16384	1	585.497		25.2632	5.68223e-05
-1.24144	-20.4194	-3.14127	8.8419e-06	8.8419e-06		17.2554	-18.6559	0.140037	2	47.2089		34.3701	7.8168e-06			18.3044	9.13457	-3.14127	5.2228e-06	26.114		3.28226	-11.5106	0.36006	2	682.843		27.3612	5.69262e-05
31.8022	-50.9066	28.284	4.78633e-07	4.78633e-07		4.91212	-23.3697	4.04154	2	53.3304		36.5198	7.81703e-06			28.1854	52.9948	28.284	4.9027e-07	2.45135		-21.279	-2.71445	-2.16581	1	445.136		22.3155	5.69387e-05
12.1579	-48.2564	9.46592	6.82954e-07	6.82954e-07		10.4164	2.47572	2.85787	1	116.156		23.4422	7.81906e-06			35.7123	34.6572	9.46592	8.08659e-07	4.04329		-19.0638	0.599452	-2.08082	1	541.505		26.7642	5.69635e-05
2.54754	-6.56563	1.688	3.94677e-05	3.94677e-05		-14.8003	4.74108	2.51496	3	225.886		27.3242	7.81992e-06			4.41223	5.48905	1.688	2.27903e-05	113.952		3.88938	-17.22	2.45473	2	277.638		23.6476	5.70585e-05
-5.08522	-15.6569	3.86067	1.38827e-05	1.38827e-05		-28.0084	5.93997	3.39316	3	33.3011		21.4047	7.82676e-06			16.1019	3.42452	3.86067	9.24829e-06	46.2415		-22.0992	0.563399	-0.817838	1	515.12		21.0616	5.71622e-05
-2.45021	15.7858	2.02986	1.38728e-05	1.38728e-05		10.4601	-23.7033	-1.39328	2	98.5046		29.0776	7.82923e-06			-12.4458	-10.0149	2.02986	1.90432e-05	95.2158		1.98609	-13.6134	1.95403	2	611.951		28.5624	5.71831e-05
6.73802	8.74289	12.7249	6.52656e-06	6.52656e-06		10.8061	15.9083	-1.57827	1	242.936		39.9144	7.83108e-06			-10.9406	1.46385	12.7249	7.53128e-06	37.6564		1.00859	-11.6905	0.227244	2	625.327		23.4842	5.72352e-05
-0.287308	4.05338	1.25204	3.2556e-05	3.2556e-05		-10.1904	3.46932	0.287338	3	280.993		24.6682	7.83191e-06			-3.36668	-2.27551	1.25204	3.39578e-05	169.789		4.30596	3.4251	-5.38521	2	129.584		27.2417	5.73518e-05
12.5414	-8.6432	-8.22393	6.07972e-06	6.07972e-06		1.74259	-18.8335	1.50906	2	131.886		22.4016	7.8335e-06			1.21451	15.1828	-8.22393	4.84946e-06	24.2473		0.70969	-13.4071	1.84857	2	583.42		24.1741	5.74788e-05
9.50724	0.423621	-7.36803	1.10605e-05	1.10605e-05		-18.5835	-2.08585	-1.25077	3	172.827		27.5955	7.84655e-06			-5.12049	8.0217	-7.36803	9.26981e-06	46.3491		-23.7242	-1.55605	-4.08409	1	274.153		24.3716	5.75149e-05
-4.16305	27.3081	-5.71144	4.28683e-06	4.28683e-06		-0.268919	-13.2986	2.1158	2	222.165		27.0214	7.84722e-06			-21.568	-17.2594	-5.71144	4.17793e-06	20.8896		0.72882	-0.015196	-4.34831	2	176.502		24.9494	5.76058e-05
-1.95916	-2.78518	4.71346	2.2722e-05	2.2722e-05		-0.757446	23.2244	2.67267	1	25.0314		33.3422	7.8507e-06			3.39161	-0.304095	4.71346	1.92839e-05	96.4194		-23.5052	-7.48418	-1.31794	1	130.921		26.219	5.76844e-05
2.68361	-16.1147	2.47715	4.68038e-05	4.68038e-05		18.5115	-7.34031	-3.44811	2	56.5624		37.0585	7.85331e-06			12.614	10.3814	2.47715	1.17084e-05	58.5422		-20.9054	-5.51809	-3.96461	1	238.279		29.2289	5.79002e-05
-6.23125	2.41521	9.18656	9.1935e-06	9.1935e-06		16.186	-18.5225	-3.28774	2	66.7026		27.5209	7.85866e-06			1.02399	-6.60403	9.18656	9.28172e-06	46.4086		-6.10874	-2.41906	-0.847048	2	143.718		23.4832	5.79091e-05
-10.7363	-3.97728	19.7936	2.38599e-06	2.38599e-06		8.99009	11.1156	7.65678	1	90.0605		22.929	7.86777e-06			8.81256	-7.30924	19.7936	1.41769e-06	7.08845		-1.67506	-11.6453	0.64889	2	402.781		28.7106	5.79744e-05
-3.95231	-4.99024	13.8684	4.55792e-06	4.55792e-06		7.12112	-11.2035	0.13835	2	205.618		33.9813	7.86987e-06			6.29783	-0.927685	13.8684	7.43605e-06	37.1802		3.00082	-15.6476	2.11672	2	443.352		25.8818	5.79785e-05
2.24832	7.3093	-5.41055	2.697e-05	2.697e-05		-21.0381	3.28847	-1.10614	3	217.226		22.5484	7.87101e-06			-7.4542	-1.70754	-5.41055	2.28228e-05	114.114		-0.642611	-5.27752	4.3202	2	163.175		29.3064	5.80191e-05
7.75731	-7.92739	-12.1021	4.79251e-06	4.79251e-06		12.4357	8.00297	1.37883	1	240.067		36.9281	7.87287e-06			2.98666	10.6817	-12.1021	4.20975e-06	21.0488		3.62625	-9.66282	-2.88193	2	449.532		29.3049	5.80203e-05
1.36796	-9.94886	3.66659	3.87143e-05	3.87143e-05		-4.39611	-7.41591	2.00527	2	128.152		37.9393	7.87423e-06			7.93199	6.15912	3.66659	1.49199e-05	74.5996		-17.8963	3.15644	-0.550537	1	374.354		26.9995	5.80332e-05
-11.2527	3.80053	-23.3016	1.5956e-06	1.5956e-06		-26.6599	-1.17111	-2.79785	3	66.5486		29.919	7.87464e-06			2.33497	-11.6454	-23.3016	1.40159e-06	7.00795		5.34693	-11.0362	-3.51931	2	301.509		28.3229	5.80431e-05
-15.5136	34.5968	-7.66322	1.03696e-06	1.03696e-06		1.33191	-11.4373	-10.2964	2	39.0517		30.3185	7.87774e-06			-22.2049	-30.7335	-7.66322	1.4037e-06	7.01851		0.652157	-13.1964	5.54392	2	308.29		30.2145	5.80884e-05
8.65764	18.6507	1.91141	2.07709e-05	2.07709e-05		-21.2157	-5.70111	-3.1971	3	77.9286		21.0466	7.88215e-06			-20.4808	-1.82761	1.91141	4.5562e-05	227.81		-1.40601	-12.9724	2.50326	2	438.592		25.1591	5.80987e-05
-13.8881	5.92233	8.33762	1.3458e-05	1.3458e-05		-10.1679	-1.11864	8.75707	3	61.8488		28.1614	7.88598e-06			1.81515	-14.9886	8.33762	2.13154e-05	106.577		-20.8731	-8.63995	-2.22933	1	142.859		22.2886	5.81723e-05
-18.8817	4.77351	-17.7422	2.58974e-06	2.58974e-06		-19.6257	-2.7777	0.196583	3	138.603		24.8836	7.88833e-06			5.30689	-18.7388	-17.7422	1.87385e-06	9.36924		3.58794	-10.744	0.211129	2	668.18		22.3857	5.81995e-05
1.54994	24.9777	-5.30697	6.15127e-06	6.15127e-06		-23.6311	-11.167	-3.9342	3	39.3732		33.2015	7.89016e-06			-22.4063	-11.1465	-5.30697	1.34459e-05	67.2296		-18.4627	1.32422	-0.983905	1	502.916		26.914	5.83118e-05
7.34301	19.1205	-3.5186	2.35766e-05	2.35766e-05		1.20826	-5.34313	-1.00547	2	232.947		17.9485	7.89421e-06			-20.2303	-3.201	-3.5186	7.19622e-05	359.811		-22.0992	0.563399	-0.817838	1	515.12		30.1071	5.83378e-05
9.56171	36.7845	-16.387	6.47173e-07	6.47173e-07		3.69344	4.33581	-3.31935	1	193.025		25.198	7.89747e-06			-36.6371	-10.1116	-16.387	6.70123e-07	3.35062		1.65112	-10.6358	0.960995	2	659.5		20.3862	5.83915e-05
6.64041	19.5696	-7.24997	8.14287e-06	8.14287e-06		18.5918	3.75685	2.49986	1	50.1433		29.4062	7.90031e-06			-20.268	-4.03404	-7.24997	1.90215e-05	95.1077		2.42267	-9.36679	-0.374817	2	639.253		24.2719	5.83922e-05
74.5484	10.4364	11.5581	4.78633e-07	4.78633e-07		5.46063	2.63866	-7.59716	1	84.4866		35.0464	7.90614e-06			-28.236	-69.7789	11.5581	4.78633e-07	2.39317		-20.5885	3.31281	-1.43922	1	466.284		26.5103	5.84246e-05
-27.899	3.33295	-2.29596	1.06481e-05	1.06481e-05		18.7497	-1.48764	-6.14531	1	30.3237		28.0471	7.91026e-06			16.8359	22.4948	-2.29596	1.95722e-05	97.861		2.5327	-12.2304	-0.0506862	2	656.254		24.5501	5.8482e-05
-0.210927	-16.6884	-18.2757	3.09011e-06	3.09011e-06		23.0312	10.4199	0.428606	1	30.2013		23.4536	7.91309e-06			-14.3471	8.52687	-18.2757	2.95368e-06	14.7684		4.82311	-4.96386	2.10414	2	243.503		19.9531	5.85077e-05
-25.5647	-3.78864	9.60846	2.00143e-06	2.00143e-06		-3.03796	-4.32721	-0.256159	2	196.053		28.0493	7.92099e-06			9.50131	24.034	9.60846	3.05572e-06	15.2786		-5.2554	-7.15288	-1.83868	2	170.123		19.9532	5.85084e-05
-20.4392	6.72835	-0.046674	2.53984e-05	2.53984e-05		14.1726	12.2346	2.74198	1	153.971		35.7563	7.93373e-06			16.0465	14.3367	-0.046674	1.44222e-05	72.1112		1.27242	-13.5429	1.02084	2	600.824		26.6446	5.85983e-05
11.0366	21.9789	-1.43914	2.28967e-05	2.28967e-05		8.27156	0.115057	4.95603	1	77.9171		21.6367	7.94511e-06			-1.70735	24.5168	-1.39161	5.21973e-06	26.0986		-23.2994	-0.663817	-1.90289	1	421.157		23.3616	5.8628e-05
-0.964855	-7.54221	-8.11556	1.71364e-05	1.71364e-05		9.15775	8.28847	3.93309	1	235.528		26.7167	7.94586e-06			3.00924	-6.98651	-8.12949	2.04583e-05	102.291		-22.1984	-3.87998	-3.214	1	324.919		25.0591	5.87023e-05
-34.9274	-11.9359	-5.10574	1.40908e-06	1.40908e-06		-15.6591	7.19181	1.70368	3	163.887		23.0001	7.94877e-06			-23.9685	-28.0831	-5.1374	1.55229e-06	7.76147		-17.7589	1.56204	-0.644052	1	432.287		26.3392	5.88157e-05
-11.5604	-9.74901	6.26684	1.21784e-05	1.21784e-05		9.82609	17.4239	-1.57098	1	225.837		21.8386	7.95147e-06			-4.97063	-14.3122	6.2457	3.05914e-05	152.957		3.07098	-12.7437	2.06712	2	627.174		30.5422	5.88316e-05
-12.4525	-21.2786	26.4796	1.65035e-06	1.65035e-06		7.84638	-24.3235	0.0266098	2	90.1824		31.0096	7.95611e-06			0.154369	-24.7233	26.4355	6.25979e-07	3.1299		-19.0073	0.626458	-2.9488	1	475.737		26.98	5.88355e-05
-24.049	15.927	-20.0486	1.35061e-06	1.35061e-06		6.09778	-9.89452	0.926613	2	227.968		24.4144	7.95769e-06			-28.8229	1.4608	-20.0223	1.5955e-06	7.97749		-19.1286	-7.73865	-1.80406	1	153.618		27.7812	5.89066e-05
-20.3519	7.84362	-10.4315	3.90741e-06	3.90741e-06		-9.06176	-21.9943	-2.05589	2	42.4428		22.9318	7.96551e-06			-21.5145	-3.62691	-10.4202	6.73668e-06	33.6834		1.98958	-12.2345	0.816916	2	677.908		21.2255	5.89669e-05
-7.85352	15.5353	6.33197	6.83419e-06	6.83419e-06		-3.59736	4.63939	3.85059	3	98.8584		20.7737	7.96815e-06			-14.669	9.33036	6.36173	9.33889e-06	46.6944		-25.717	-2.21131	-2.87226	1	177.54		20.4366	5.89835e-05
25.0625	2.60678	-22.5626	2.17906e-06	2.17906e-06		4.47899	-31.1822	4.7105	2	31.6311		39.5416	7.96879e-06			20.2176	15.038	-22.5496	1.3136e-06	6.56801		0.0178958	-11.0513	4.61527	2	334.299		24.7204	5.90258e-05
21.2776	5.94461	-11.1328	2.72645e-06	2.72645e-06		4.5792	7.68879	-0.734897	1	250.213		31.4308	7.97169e-06			15.2688	15.9595	-11.1142	3.98814e-06	19.9407		2.18387	-10.0402	-2.56945	2	479.44		24.0151	5.90481e-05
16.9395	6.51628	-27.2542	1.27414e-06	1.27414e-06		9.12885	3.06585	0.152082	1	160.47		21.1314	7.97305e-06			11.2326	14.2697	-27.2355	1.05545e-06	5.27727		-20.4158	-1.81224	-2.68219	1	488.008		24.0151	5.90481e-05
-5.4769	-13.1686	9.36786	7.21275e-06	7.21275e-06		7.07856	-15.3573	-1.17216	2	213.229		35.5259	7.9741e-06			2.00871	-14.159	9.34158	1.55935e-05	77.9677		2.77847	-14.9443	1.53225	2	519.581		22.3582	5.91114e-05
-10.9725	11.7876	26.1405	1.58608e-06	1.58608e-06		-2.00971	-5.08782	-3.58393	2	187.634		28.2986	7.97668e-06			-15.4267	4.48002	26.162	1.74715e-06	8.73574		-25.2466	-2.75823	-2.49577	1	200.389		25.6876	5.91883e-05
7.20898	-11.622	0.758961	4.11868e-05	4.11868e-05		3.90131	-13.4128	1.08722	2	315.72		39.7142	7.98694e-06			12.128	-6.34658	0.739128	2.29484e-05	114.742		1.03411	-15.57	1.56965	2	452.395		27.7121	5.93854e-05
7.28636	17.5842	15.2984	3.2806e-06	3.2806e-06		-16.6392	1.13124	0.408639	3	221.106		24.3681	7.9925e-06			-2.68082	18.7937	15.3362	1.5411e-06	7.70551		8.46829	-7.71121	4.37018	2	130.107		28.3233	5.94303e-05
0.358649	-14.5285	5.60317	2.76015e-05	2.76015e-05		5.3317	12.3826	-11.8043	1	25.4948		21.8804	7.99504e-06			7.71953	-12.3477	5.57577	2.28626e-05	114.313		0.634807	-9.24419	-2.51489	2	434.093		28.6269	5.95142e-05
10.9751	11.0681	1.79122	5.9398e-05	5.9398e-05		-8.31447	2.49814	-0.0566644	3	257.271		35.9692	7.9992e-06			3.80358	15.0925	1.81718	1.09491e-05	54.7457		-18.7563	7.57096	-0.32889	1	154.441		31.3914	5.95741e-05
17.1731	5.78291	2.34377	1.3928e-05	1.3928e-05		11.7368	21.1392	-2.65383	1	130.718		39.5573	8.00027e-06			11.8304	13.7036	2.36095	1.13227e-05	56.6135		7.87887	-15.0468	2.2183	2	199.417		20.8856	5.97016e-05
9.14253	-25.2834	8.19264	5.21791e-06	5.21791e-06		-3.99877	-23.8479	3.14201	2	33.1767		36.0433	8.00198e-06			20.7606	-17.1281	8.14634	2.90356e-06	14.5178		6.19946	-0.722018	-6.08145	2	131.375		27.1177	5.97376e-05
4.38366	-12.8873	28.9139	1.02364e-06	1.02364e-06		-1.47673	-5.27619	-9.35956	2	76.2478		23.7999	8.00506e-06			4.38366	-12.8873	28.9139	1.57256e-06	7.8628		5.69026	-3.47431	-0.106037	2	241.201		21.0392	5.97555e-05
17.3503	23.4931	1.72908	8.30816e-06	8.30816e-06		-0.163978	-10.9948	3.41118	2	188.408		30.4633	8.00518e-06			17.3503	23.4931	1.72908	1.73913e-05	86.9565		-7.76845	-5.13208	1.26453	2	130.689		23.0388	6.00792e-05
-21.3448	3.61948	-1.00554	4.02714e-05	4.02714e-05		0.856912	-22.2217	8.82873	2	39.8705		21.7462	8.01329e-06			-21.3448	3.61948	-1.00554	8.53472e-05	426.736		5.37137	3.05842	-2.37353	2	162.626		21.5981	6.0188e-05
-27.1099	21.7873	-9.89696	7.64376e-07	7.64376e-07		15.5605	13.664	-3.23278	1	90.7593		32.7892	8.01513e-06			-27.1099	21.7873	-9.89696	8.95051e-07	4.47526		2.00887	0.472915	-0.414154	2	192.213		24.4127	6.02616e-05
8.82332	1.62769	-20.3073	2.15001e-06	2.15001e-06		-2.47756	12.0857	1.73614	1	92.0194		25.9856	8.01529e-06			8.82332	1.62769	-20.3073	1.89707e-06	9.48536		2.13254	-12.478	-3.89505	2	248.422		24.4127	6.02616e-05
3.28226	-11.5106	0.36006	6.52089e-05	6.52089e-05		-10.1003	17.3432	-5.26984	3	25.431		32.4911	8.01721e-06			3.28226	-11.5106	0.36006	0.000136569	682.843		-2.79003	-15.3225	4.0664	2	301.308		28.1357	6.02677e-05
1.31859	-18.8439	4.1864	2.18461e-05	2.18461e-05		-13.7898	6.19066	-7.86135	3	35.4096		26.9874	8.02193e-06			1.31859	-18.8439	4.1864	3.14519e-05	157.259		0.165719	-8.6877	3.09368	2	358.127		28.4347	6.03017e-05
11.3289	-6.74524	-2.82603	1.37515e-05	1.37515e-05		-4.47397	3.91467	2.49909	3	136.162		32.6102	8.02553e-06			11.3289	-6.74524	-2.82603	2.17684e-05	108.842		-4.87752	-3.32535	1.16995	2	158.707		25.1687	6.03319e-05
-27.1597	14.4671	4.46059	3.70373e-06	3.70373e-06		6.60492	11.4341	7.65845	1	76.7494		23.0342	8.02928e-06			26.0324	16.4631	4.4495	8.83279e-06	44.164		0.222359	-15.8535	5.68494	2	256.217		25.2819	6.03353e-05
39.2597	-14.5478	36.2821	4.78969e-07	4.78969e-07		-25.7697	3.6267	5.15236	3	26.2609		37.7202	8.03105e-06			-32.3104	-26.5431	36.2706	4.79424e-07	2.39712		-21.0889	2.7903	-1.15147	1	499.003		25.7792	6.03471e-05
34.3546	-19.9364	29.7747	6.24774e-07	6.24774e-07		7.65124	-21.1951	-0.940384	2	166.651		24.554	8.03106e-06			-34.5236	-19.6011	29.7626	5.99177e-07	2.99588		5.12117	-13.5699	3.03311	2	400.469		25.1466	6.03532e-05
-15.262	12.2831	-32.0862	6.90013e-07	6.90013e-07		1.45197	15.3761	4.71417	1	72.0936		25.2998	8.03148e-06			18.1935	7.24961	-32.0971	1.13709e-06	5.68543		-21.1038	7.95915	-0.151999	1	146.347		23.1167	6.04034e-05
-38.8968	-7.16819	-39.2988	4.79467e-07	4.79467e-07		-4.07133	1.94087	-6.76726	3	125.027		23.7938	8.03174e-06			13.1686	37.4435	-39.3121	5.16557e-07	2.58278		-24.5929	5.60538	-1.17799	1	164.387		24.3182	6.0477e-05
9.87654	13.3003	1.02571	5.17375e-05	5.17375e-05		3.18093	-18.1054	2.38155	2	171.194		21.432	8.03264e-06			6.50131	-15.0263	1.01566	6.17133e-05	308.567		-21.4593	1.31485	-1.62175	1	565.137		24.5164	6.05259e-05
44.2784	27.8095	37.0871	4.78633e-07	4.78633e-07		-18.5531	-1.79311	-1.63496	3	181.882		26.5136	8.03351e-06			27.8095	-44.2784	37.0871	4.78714e-07	2.39357		-20.8093	0.913097	-1.37967	1	595.16		21.6378	6.06548e-05
-37.7145	-20.264	8.34548	1.16507e-06	1.16507e-06		-21.454	-10.9077	-4.41258	3	41.6598		24.4236	8.03573e-06			-20.264	37.7145	8.34548	7.89094e-07	3.94547		-22.6287	3.41218	-1.29183	1	383.947		20.0097	6.07763e-05
-25.4206	36.4617	2.87191	5.33472e-07	5.33472e-07		-24.679	-13.2822	1.36937	3	25.2631		26.3931	8.0358e-06			36.4617	25.4206	2.87191	1.07867e-06	5.39335		-0.0794111	-11.2478	-0.615077	2	500.149		30.599	6.08383e-05
19.3775	-44.7234	-47.9657	4.78633e-07	4.78633e-07		11.1864	-19.8115	-2.12886	2	171.799		37.9606	8.04931e-06			-44.7234	-19.3775	-47.9657	4.7864e-07	2.3932		-19.1814	-4.84202	-2.34443	1	283.496		22.3961	6.08902e-05
21.1965	-30.2583	4.01637	1.14914e-06	1.14914e-06		-15.0854	13.3335	2.39556	3	50.8454		28.5194	8.05221e-06			14.8773	33.6393	4.07768	1.35431e-06	6.77156		7.32397	-8.06446	-2.73032	2	267.08		26.8026	6.09143e-05
12.1357	17.7353	-1.58982	4.56485e-05	4.56485e-05		4.7156	6.41306	-0.195654	1	262.273		24.3504	8.056e-06			-21.8601	1.50793	-1.82605	0.000106907	534.535		-2.31583	-9.34711	3.02958	2	281.509		23.7942	6.1083e-05
-13.9466	-21.4003	-40.2081	4.80359e-07	4.80359e-07		12.6208	14.8729	-0.140883	1	230.57		24.3952	8.06489e-06			25.4482	-1.20389	-40.0076	5.82233e-07	2.91117		-21.225	-1.10507	-2.14501	1	539.038		30.9908	6.13251e-05
-19.7261	33.2522	38.074	4.82905e-07	4.82905e-07		6.60747	-8.31227	-0.698423	2	187.317		26.9695	8.06776e-06			-19.4637	-33.7736	37.906	4.78882e-07	2.39441		4.71739	-8.74476	-3.91062	2	326.248		20.0793	6.1427e-05
15.5161	21.2253	-2.88939	1.51752e-05	1.51752e-05		-5.78535	1.70944	0.208174	3	216.399		22.2569	8.06861e-06			15.7572	21.1541	-2.86574	1.8239e-05	91.1951		-1.84212	-13.7632	6.92437	2	202.014		20.0152	6.15582e-05
6.10309	-9.88697	-2.31592	3.75214e-05	3.75214e-05		0.208901	-13.087	12.7455	2	28.1883		34.6609	8.07006e-06			6.43887	-9.98648	-2.28382	7.0413e-05	352.065		1.60807	-10.874	-0.109567	2	652.471		26.2205	6.16579e-05
-4.32372	-17.7855	6.07718	9.67544e-06	9.67544e-06		2.1191	-5.12894	13.9636	2	29.3226		23.0493	8.07756e-06			-3.98394	-17.9087	6.09183	2.36055e-05	118.028		-23.2515	-6.95336	-3.76078	1	155.607		31.2559	6.17133e-05
-19.3608	7.56779	-0.416686	2.24477e-05	2.24477e-05		10.6632	15.4939	-6.14531	1	75.8834		36.305	8.0816e-06			-19.0834	7.3914	-0.464219	3.32536e-05	166.268		1.33833	-13.5265	3.13448	2	536.986		20.4415	6.17315e-05
8.63629	5.81395	0.323415	5.382e-05	5.382e-05		1.6584	-2.80924	-2.17088	2	212.296		25.9272	8.08259e-06			0.716888	-10.3862	0.323415	0.000120832	604.159		-23.6878	-0.113427	-1.27372	1	385.819		20.6452	6.17375e-05
-24.0999	9.19494	2.60155	1.17415e-05	1.17415e-05		4.64248	-2.89822	-5.31477	2	155.51		41.0796	8.08612e-06			20.013	16.2737	2.60155	1.9477e-05	97.3851		0.7303	-8.30523	-1.17202	2	520.051		25.9282	6.17543e-05
15.3622	-14.912	-2.51747	1.44924e-05	1.44924e-05		-9.79595	-11.656	5.80842	3	62.8044		34.4962	8.09029e-06			-20.5952	-5.84806	-2.51747	5.14526e-05	257.263		-21.0735	1.93852	-1.17889	1	552.142		22.3609	6.19144e-05
-5.49556	-25.452	1.5939	5.75738e-06	5.75738e-06		-14.3717	-16.6057	-4.19913	3	38.2805		34.2323	8.09758e-06			17.4853	19.2943	1.5939	2.2581e-05	112.905		-22.9075	-4.5022	-2.54377	1	279.844		22.388	6.20307e-05
-4.92609	9.48778	0.718807	2.05027e-05	2.05027e-05		8.4577	3.9918	-5.2555	1	102.321		36.6649	8.09798e-06			-0.47777	-10.6797	0.718807	0.000102295	511.475		-1.0849	-12.1551	5.49835	2	277.9		20.1563	6.20883e-05
10.544	16.3218	-2.17208	4.6071e-05	4.6071e-05		3.6677	9.96181	4.01372	1	115.817		21.5817	8.10591e-06			-17.2923	-8.86305	-2.17208	2.02678e-05	101.339		-0.0702263	-4.40203	-6.23155	2	162.961		21.1144	6.22755e-05
8.00666	-14.192	-0.622095	3.93042e-05	3.93042e-05		-27.2647	-6.50069	-2.10288	3	29.0248		30.3589	8.10821e-06			-16.2939	0.162004	-0.622094	6.07003e-05	303.502		4.73532	-2.55611	-6.60567	2	140.738		24.8216	6.23183e-05
11.4109	8.34218	1.57093	5.77905e-05	5.77905e-05		-8.20322	-11.6431	10.2168	2	37.2488		27.6756	8.11953e-06			1.51908	-14.0532	1.57093	0.000116922	584.611		3.62985	-10.2896	0.767975	2	649.116		23.4513	6.2427e-05
-3.98326	3.58624	14.6054	5.45349e-06	5.45349e-06		8.96938	24.7531	1.88715	1	39.4508		21.7164	8.12365e-06			5.09741	1.65648	14.6054	5.75147e-06	28.7573		2.99671	-7.99342	-0.365939	2	572.677		22.8852	6.24826e-05
-12.8215	-0.539225	-1.43266	3.28107e-05	3.28107e-05		-0.538891	-23.9267	3.50371	2	39.0852		21.43	8.135e-06			5.94377	11.3734	-1.43266	1.32073e-05	66.0363		5.4572	-3.72353	-3.2279	2	250.309		30.9846	6.25778e-05
-2.27593	-0.500389	-13.421	6.28052e-06	6.28052e-06		2.11625	-15.1067	2.69071	2	253.007		18.3675	8.13824e-06			0.704612	2.2212	-13.421	6.89732e-06	34.4866		7.1264	-12.3219	-0.678942	2	338.748		29.7562	6.26713e-05
11.6835	-21.9092	1.95143	1.43239e-05	1.43239e-05		-7.63366	19.2099	4.9776	1	26.5518		29.0536	8.14287e-06			13.1121	21.1046	1.59627	1.49446e-05	74.7228		-1.10161	-13.7662	-0.899044	2	317.125		24.8592	6.27298e-05
-11.0045	7.0857	3.69025	3.06135e-05	3.06135e-05		-18.9186	12.6278	-4.27922	3	37.093		27.3575	8.14553e-06			-0.597651	-13.0349	3.83433	8.61773e-05	430.887		2.2711	-2.92882	1.23451	2	258.43		23.3871	6.30188e-05
11.9034	15.7171	-0.768348	4.90146e-05	4.90146e-05		15.545	11.8027	6.29288	1	54.9014		37.8	8.15288e-06			-19.5898	2.42251	-0.583391	0.000100984	504.92		3.65041	-4.23087	-0.245404	2	340.432		21.8115	6.3074e-05
-11.6142	-0.162892	-4.22146	2.33577e-05	2.33577e-05		-24.423	5.54675	5.61826	3	30.5942		23.0084	8.15534e-06			5.89701	-10.0143	-4.17843	4.99749e-05	249.875		9.89658	-3.95229	0.224349	2	143.818		22.5555	6.31571e-05
10.0204	18.0923	0.470915	3.62073e-05	3.62073e-05		4.93416	6.14633	-0.182581	1	265.792		19.5576	8.157e-06			17.9229	-10.0738	0.432336	7.22441e-06	36.1221		6.83569	-11.4549	4.4317	2	199		23.5095	6.31882e-05
14.9107	-5.27931	-3.07016	1.03295e-05	1.03295e-05		-1.14008	-22.4264	8.40436	2	40.0099		28.7313	8.15795e-06			-5.50133	-14.8851	-2.86025	1.62855e-05	81.4277		-25.6222	0.214506	-3.56831	1	184.27		26.3712	6.3415e-05
1.68497	15.3772	3.96423	1.54994e-05	1.54994e-05		5.1711	-9.94199	6.76981	2	94.108		24.153	8.15809e-06			15.2788	-1.68336	3.84752	1.14086e-05	57.043		-0.186622	-6.1254	1.41753	2	350.251		24.1182	6.34249e-05
3.80235	-13.7982	-2.64313	3.42085e-05	3.42085e-05		-24.3874	0.290864	-1.68223	3	137.284		26.7411	8.15895e-06			-13.96	-3.72856	-2.49716	2.29451e-05	114.726		-25.2391	5.81419	-1.1255	1	131.154		24.4964	6.37451e-05
7.00253	3.1798	-0.832243	4.06534e-05	4.06534e-05		4.30207	-12.8249	13.3381	2	26.7781		32.3184	8.16499e-06			3.01579	-6.99464	-0.78586	0.000103432	517.161		2.60064	-14.8693	2.19028	2	516.058		29.9915	6.38669e-05
9.39952	0.124209	2.03681	2.05251e-05	2.05251e-05		4.22479	-14.9006	0.792537	2	279		24.8254	8.16527e-06			-0.0283743	-9.3414	2.13638	9.09141e-05	454.571		2.9706	-14.2035	2.15222	2	557.814		24.4652	6.38834e-05
20.438	-13.5566	-4.55132	7.51228e-06	7.51228e-06		8.80161	-0.953245	13.1687	1	33.9326		24.7946	8.16854e-06			-13.8184	-20.3868	-4.20795	4.8254e-06	24.127		-22.5488	-0.626993	-2.66348	1	464.958		22.8406	6.39381e-05
14.0102	2.14451	-1.96841	1.18693e-05	1.18693e-05		10.6947	11.0505	6.24708	1	130.496		29.6627	8.17743e-06			1.93571	-14.0099	-1.82962	7.29585e-05	364.793		7.97593	-11.0037	-1.39773	2	269.307		28.9247	6.39711e-05
23.3685	-10.0936	2.73843	3.72834e-06	3.72834e-06		-14.6734	1.95293	6.27888	3	98.996		36.1088	8.17952e-06			-10.3108	-23.248	3.08803	3.30268e-06	16.5134		6.54904	-7.48472	2.97688	2	228.251		20.5066	6.40747e-05
29.3046	-21.0349	-4.94632	1.14466e-06	1.14466e-06		7.2359	4.26121	-5.26846	1	121.216		30.5945	8.18601e-06			-21.3446	-29.2187	-4.43611	1.54204e-06	7.7102		-19.0278	1.56522	-2.79615	1	468.366		26.7003	6.41075e-05
6.71891	-8.31871	3.27629	2.69783e-05	2.69783e-05		3.46613	-12.4856	0.784164	2	327.889		23.2562	8.18939e-06			-8.44718	-6.60259	3.41211	1.97462e-05	98.7308		0.182302	-6.10476	1.08078	2	378.682		20.4991	6.41304e-05
-8.17203	-16.0222	2.13555	1.04025e-05	1.04025e-05		1.80115	-13.5756	1.54174	2	295.36		33.53	8.19028e-06			-16.0841	8.31331	2.15571	1.75738e-05	87.8692		-2.15822	-3.36738	-4.42673	2	191.446		25.4405	6.41304e-05
22.956	-24.021	-6.07149	1.59587e-06	1.59587e-06		-5.05409	12.9508	-6.30423	1	42.8477		23.0979	8.19298e-06			-24.3075	-22.8686	-5.61294	8.97165e-07	4.48582		-18.8599	0.13993	-1.30725	1	539.456		30.5025	6.42545e-05
2.02898	-3.14418	-0.275666	3.99628e-05	3.99628e-05		-8.0891	15.0403	-3.99332	3	37.7055		37.2841	8.20062e-06			-3.27813	-1.98218	-0.237589	3.60389e-05	180.194		4.43757	-4.27264	-0.659931	2	324.851		27.8775	6.42713e-05
-2.63075	-23.6182	-1.74855	6.36546e-06	6.36546e-06		-16.9536	-0.611688	-0.107589	3	190.532		24.5246	8.20487e-06			-23.7396	2.76542	-1.60003	6.74327e-05	337.164		-19.9942	0.116978	-2.83138	1	532.205		28.9419	6.44133e-05
4.75551	-20.4421	1.66596	2.568e-05	2.568e-05		-2.39087	8.49961	-0.0493094	1	133.412		34.8355	8.21988e-06			-20.5733	-4.59589	1.87678	2.87636e-05	143.818		-23.0007	3.84392	2.07926	1	159.233		25.4413	6.445e-05
-13.6585	17.5178	-8.35917	2.76163e-06	2.76163e-06		8.51618	16.6946	0.345343	1	178.42		25.5595	8.22201e-06			17.3964	13.5007	-8.67564	4.40431e-06	22.0215		5.35372	-15.3689	1.41313	2	364.74		20.9023	6.448e-05
-16.2053	21.3095	6.74197	3.52072e-06	3.52072e-06		10.2139	8.57598	1.26482	1	325.418		30.3248	8.22278e-06			21.3242	16.2079	6.36267	1.2753e-05	63.7652		4.95571	-7.25511	-5.08517	2	230.992		31.1365	6.45924e-05
-23.975	11.1714	0.934902	1.03296e-05	1.03296e-05		8.85581	-15.1193	-0.945217	2	195.611		32.1937	8.22405e-06			11.1785	23.9601	0.545422	1.14688e-05	57.344		0.0836816	-11.1755	3.11574	2	472.295		26.1574	6.46546e-05
-14.0804	4.70341	-1.23372	3.98385e-05	3.98385e-05		-19.1624	4.97351	-0.0755713	3	181.25		30.3877	8.22414e-06			4.64298	14.0739	-1.45205	1.05142e-05	52.5712		3.30648	-13.5662	2.78116	2	536.944		23.9056	6.46905e-05
-18.8356	-0.937526	-0.63806	4.35966e-05	4.35966e-05		19.0197	-7.65876	-1.9871	2	54.7964		23.1996	8.22717e-06			-0.968713	18.8649	-0.867632	6.46887e-06	32.3443		-4.51481	-16.7371	4.81938	2	171.513		21.9367	6.47122e-05
-7.24822	3.74107	1.03895	4.22133e-05	4.22133e-05		2.28326	-14.1293	-9.42349	2	31.455		29.2192	8.22727e-06			3.6646	7.27433	0.909982	2.15591e-05	107.795		0.359516	-5.18288	-0.416176	2	390.988		24.8028	6.47904e-05
-22.4695	30.2784	7.08227	1.26506e-06	1.26506e-06		4.26545	5.63092	0.0750121	1	248.185		23.7413	8.23729e-06			30.3273	22.4293	6.55519	3.07587e-06	15.3793		-18.8609	0.138975	-1.30659	1	539.503		27.9829	6.49395e-05
-18.3879	-0.562653	1.04593	3.68784e-05	3.68784e-05		9.28164	14.4389	-0.832082	1	230.713		31.2461	8.23774e-06			-0.582366	18.4354	0.818507	7.68721e-06	38.4361		1.71357	-9.8932	-0.781811	2	618.744		27.9829	6.49395e-05
11.6891	8.78587	2.25139	5.5937e-05	5.5937e-05		-1.50152	-11.2784	3.84256	2	143.387		24.4751	8.24163e-06			8.62303	-11.673	2.30809	4.11366e-05	205.683		2.98697	-8.5314	1.14729	2	550.561		25.5713	6.49701e-05
-33.5971	21.5472	1.05463	1.52786e-06	1.52786e-06		-13.8379	1.87075	1.91484	3	238.857		19.619	8.24502e-06			21.6036	33.5291	0.465788	1.45722e-06	7.28612		-23.321	0.715195	-1.07683	1	420.98		24.3163	6.51413e-05
17.1453	21.3987	0.367478	1.2668e-05	1.2668e-05		10.7567	18.0318	-1.79875	1	228.683		22.0105	8.25354e-06			17.1453	21.3987	0.367478	2.53494e-05	126.747		-3.50389	-16.6781	0.653352	2	184.852		27.0614	6.52495e-05
9.58707	-29.57	1.04893	7.05583e-06	7.05583e-06		-12.0272	7.05343	0.903672	3	198.465		21.2906	8.25782e-06			9.58707	-29.57	1.04893	3.89495e-06	19.4748		-1.024	-11.2764	3.03998	2	417.43		22.2771	6.52756e-05
-27.2355	7.15832	-1.17367	1.08174e-05	1.08174e-05		-16.7313	-4.74957	9.88532	3	25.0638		21.0965	8.26008e-06			-27.2355	7.15832	-1.17367	1.00255e-05	50.1276		4.30871	-8.63078	-2.96196	2	422.12		27.017	6.53251e-05
-28.0397	3.51925	-0.518644	1.10678e-05	1.10678e-05		-8.74875	9.06743	6.3846	3	69.128		28.3706	8.2601e-06			17.0676	22.5235	-0.518644	2.3392e-05	116.96		-2.32726	-16.4204	5.63873	2	220.364		29.5907	6.54548e-05
9.11599	-21.1196	-1.5221	3.44467e-05	3.44467e-05		4.93344	6.73061	2.49778	1	199.336		26.3626	8.26041e-06			-22.8481	2.66512	-1.5221	8.27263e-05	413.631		-2.2813	-0.0571329	-4.01981	2	165.951		22.3371	6.55279e-05
18.6751	17.7286	2.44119	9.43267e-06	9.43267e-06		1.8025	-6.63832	11.7039	2	34.5898		20.334	8.26345e-06			6.01591	-25.0374	2.44119	5.20011e-06	26.0006		4.22553	-7.96093	-1.76745	2	494.972		26.8488	6.5539e-05
-44.2194	-20.1005	14.1849	5.07393e-07	5.07393e-07		-4.01685	11.6527	8.98166	1	47.8716		29.0379	8.26862e-06			-44.517	-19.4317	14.2731	5.3036e-07	2.6518		1.80709	0.449291	-1.52505	2	198.542		23.1175	6.5567e-05
-20.4409	9.82629	-13.933	2.57421e-06	2.57421e-06		8.51156	7.29989	-1.52055	1	276.404		18.5246	8.27083e-06			-20.2174	9.78646	-14.1429	3.72841e-06	18.642		10.779	-6.95223	-0.622745	2	146.231		29.8446	6.56294e-05
-12.2841	2.6903	-13.2124	4.25762e-06	4.25762e-06		-13.7869	0.97739	-0.506207	3	216.695		22.5804	8.27202e-06			-12.1594	2.5539	-13.2862	4.29807e-06	21.4904		1.14221	-10.5723	-5.37882	2	182.812		26.1502	6.56693e-05
-21.7134	5.43883	0.174032	2.79818e-05	2.79818e-05		10.8011	-16.121	-2.37158	2	176.931		33.7304	8.27264e-06			-21.6112	5.61164	0.017052	5.0353e-05	251.765		3.85402	-9.54267	1.42329	2	568.296		28.5453	6.57133e-05
-6.78685	-15.1836	-9.84435	4.20692e-06	4.20692e-06		6.0275	18.0184	-0.476237	1	108.487		34.5838	8.27315e-06			-6.91523	-15.3428	-9.64687	5.53182e-06	27.6591		-5.28387	-13.9586	1.15581	2	185.295		26.14	6.573e-05
-9.654	16.7993	12.8992	4.24735e-06	4.24735e-06		10.9566	-17.3821	-2.53845	2	187.357		35.624	8.27391e-06			-9.45906	16.9865	12.6407	3.63398e-06	18.1699		4.33547	-4.02859	-5.64864	2	191.788		24.6759	6.57576e-05
-17.8922	17.1652	8.57409	3.05058e-06	3.05058e-06		-25.2561	10.1553	3.40719	3	46.7701		19.8479	8.27572e-06			-17.6722	17.4015	8.27262	2.59441e-06	12.972		-20.8421	-4.63464	-2.48425	1	325.354		23.1473	6.57722e-05
8.24211	-8.5838	8.41474	1.08973e-05	1.08973e-05		17.4238	-15.1379	-3.01279	2	56.3136		22.1845	8.27604e-06			8.11817	-8.69054	8.58949	1.12993e-05	56.4967		0.456292	-9.50853	0.0671535	2	562.425		29.7301	6.58379e-05
9.27309	24.5649	6.22111	5.41665e-06	5.41665e-06		7.86148	5.05884	-0.0749121	1	252.828		35.9879	8.29818e-06			9.59923	24.4081	5.94464	4.95115e-06	24.7557		-21.4866	-5.34496	-1.48369	1	269.337		27.0446	6.59895e-05
-1.69523	-22.0403	21.0964	1.76823e-06	1.76823e-06		0.558569	-8.07304	12.0744	2	28.6182		37.4027	8.30001e-06			-2.05372	-21.8379	21.4087	1.56898e-06	7.84488		4.28075	-2.32612	0.334418	2	233.664		23.2046	6.60293e-05
2.72255	-10.2939	1.51742	6.00591e-05	6.00591e-05		15.6987	-10.3755	-0.785823	2	44.675		24.1974	8.3017e-06			2.60732	-10.4227	1.69072	0.000125983	629.917		-0.304676	-8.16059	-5.27775	2	196.029		21.2199	6.60847e-05
8.916	16.0994	14.6324	3.94806e-06	3.94806e-06		-8.19567	7.88717	9.45981	3	50.6823		34.5774	8.30722e-06			9.09206	16.0652	14.4699	2.5747e-06	12.8735		0.608157	-3.05687	-0.981443	2	303.274		26.6875	6.62876e-05
10.9672	-10.574	-8.30858	6.24047e-06	6.24047e-06		10.0034	-2.47946	-5.18545	2	82.2893		23.0413	8.30744e-06			10.8914	-10.9476	-8.09198	7.09438e-06	35.4719		0.455235	-12.1929	3.98613	2	441.058		27.1883	6.63015e-05
5.47821	3.71167	-34.101	6.45596e-07	6.45596e-07		-4.23745	0.747478	-11.8064	3	39.1338		38.4931	8.30816e-06			5.70823	3.05147	-34.1039	7.129e-07	3.5645		6.19316	1.70554	-0.900883	2	158.284		23.3338	6.63626e-05
26.5753	13.2674	-28.2822	8.37519e-07	8.37519e-07		9.58742	9.98365	1.39771	1	330.173		22.3492	8.31056e-06			26.9041	12.407	-28.3189	1.10395e-06	5.51976		1.03319	-8.08202	-0.193032	2	545.494		24.7224	6.63807e-05
37.7588	-32.8936	15.1888	5.1965e-07	5.1965e-07		-16.7648	-9.57855	4.95424	3	42.1399		37.8578	8.31179e-06			37.2787	-33.2925	15.8349	5.05838e-07	2.52919		6.73937	-7.9253	4.88545	2	144.489		20.5993	6.63985e-05
19.4317	12.9862	5.47079	6.10792e-06	6.10792e-06		0.869203	7.32574	-0.398158	1	178.241		26.5499	8.3123e-06			19.6064	12.6869	5.40111	9.30654e-06	46.5327		4.96052	-7.9229	4.66073	2	184.372		20.5993	6.63985e-05
-22.362	-20.5715	0.146316	1.55697e-06	1.55697e-06		4.39666	-5.76318	-7.37949	2	106.769		38.8051	8.31902e-06			22.362	20.5715	0.146316	1.40834e-05	70.4168		0.274678	-3.87336	-6.37294	2	159.107		28.9625	6.64105e-05
12.4747	45.1019	-0.375444	6.26052e-07	6.26052e-07		-9.43323	3.20567	-1.31616	3	258.538		18.7534	8.31924e-06			-12.4747	-45.1019	-0.375444	8.09126e-07	4.04563		-0.133135	-12.4161	0.713137	2	538.724		24.2027	6.684e-05
10.5931	-23.5132	0.494464	1.82085e-05	1.82085e-05		-0.0399126	8.02279	-0.0555643	1	157.499		23.4263	8.32258e-06			-10.5931	23.5132	0.494464	3.51355e-06	17.5677		-18.1899	4.03874	0.206364	1	314.086		24.4191	6.68599e-05
25.869	15.1751	-0.331175	3.85645e-06	3.85645e-06		2.75293	8.09139	-1.59209	1	195.875		35.226	8.32822e-06			29.9907	0.207548	-0.331175	2.68592e-06	13.4296		9.19706	-13.5909	-0.81671	2	163.67		28.1742	6.68722e-05
5.24254	35.7477	10.8921	1.21466e-06	1.21466e-06		-3.75601	20.4867	-2.06268	1	39.7439		23.35	8.32906e-06			22.414	28.3371	10.8921	2.45971e-06	12.2985		-13.7441	2.61117	0.0539959	1	135.987		28.2852	6.68751e-05
-14.2563	-13.2128	-2.00445	7.88215e-06	7.88215e-06		6.39302	-0.234609	-9.58716	1	59.0899		27.9535	8.33196e-06			-18.9527	-4.31451	-2.00445	6.13519e-05	306.76		5.27876	-2.63727	3.51284	2	138.672		22.632	6.69257e-05
-3.32521	-20.4975	10.9343	4.0017e-06	4.0017e-06		-8.35349	5.40342	-3.1227	3	163.949		21.2996	8.33357e-06			-13.1285	-16.0888	10.9343	3.08559e-06	15.4279		-3.94305	-3.69443	-4.00909	2	173.126		25.3275	6.69324e-05
1.39388	-11.5605	-14.1979	5.05105e-06	5.05105e-06		-8.34329	3.58199	5.35588	3	104.706		21.8586	8.33932e-06			-4.57314	-10.7087	-14.1979	5.63549e-06	28.1774		-14.4293	3.08297	-2.87689	1	129.699		24.641	6.69925e-05
-22.6491	2.68432	-3.37453	3.0301e-05	3.0301e-05		-10.9916	0.671894	-1.76594	3	211.797		23.6918	8.34343e-06			-18.2725	13.6492	-3.37453	8.32974e-06	41.6487		8.74804	-3.85784	-3.4079	2	160.835		22.1808	6.70018e-05
3.16672	-6.16018	-1.19085	4.64219e-05	4.64219e-05		3.35213	4.37969	2.48129	1	170.143		26.2026	8.34956e-06			-0.337634	-6.91824	-1.19085	8.38044e-05	419.022		-2.93056	-14.4495	-2.32438	2	137.6		20.553	6.70816e-05
5.21421	-4.64137	-0.094443	3.31048e-05	3.31048e-05		-4.78983	-1.93539	5.76765	3	97.0776		19.4496	8.35347e-06			2.19495	-6.62665	-0.094443	9.88797e-05	494.399		-6.51631	-14.3068	4.1536	2	147.1		29.1279	6.71923e-05
-0.222865	13.7222	-19.2456	3.15779e-06	3.15779e-06		-0.453719	-1.7572	-0.257845	2	197.12		26.924	8.35641e-06			6.22472	12.0861	-19.4015	2.65838e-06	13.2919		0.127964	-3.17949	-0.175129	2	294.834		25.5914	6.72144e-05
1.45656	6.23015	-4.8918	2.92162e-05	2.92162e-05		-10.0398	0.390526	1.4504	3	211.989		24.1318	8.35955e-06			4.29224	4.73671	-5.00578	2.49211e-05	124.606		-20.975	-6.642	-4.28739	1	185.011		27.1268	6.7613e-05
1.20627	6.36358	-3.124	3.43348e-05	3.43348e-05		-2.55904	6.66617	-1.13264	1	151.255		38.5545	8.36306e-06			4.18866	4.97451	-3.23426	2.87453e-05	143.726		9.35738	-10.3788	2.07855	2	175.834		24.221	6.76133e-05
-4.78511	-23.6338	5.03736	5.81908e-06	5.81908e-06		-6.85119	3.31854	-6.58632	3	111.095		35.2964	8.36539e-06			-15.8257	-17.9836	5.40862	3.92776e-06	19.6388		3.66455	-4.04718	-4.88652	2	231.857		26.1039	6.77211e-05
-13.4602	-7.64167	-2.44608	9.9074e-06	9.9074e-06		-5.58711	-4.21562	-4.10106	3	159.852		27.6778	8.3664e-06			-15.5007	0.216045	-2.05295	4.62907e-05	231.454		-1.67464	-11.6332	0.649909	2	402.873		30.507	6.77497e-05
3.24915	-15.2575	3.92347	4.3319e-05	4.3319e-05		4.02309	3.17024	5.93648	1	75.64		31.0255	8.36817e-06			-4.70596	-14.7664	4.01114	4.4535e-05	222.675		-4.09429	-0.319867	0.728004	2	130.707		30.8085	6.77753e-05
-0.777751	-15.0699	2.14757	3.52466e-05	3.52466e-05		-6.86804	-10.4989	1.06193	2	83.8145		20.4443	8.36953e-06			-8.14019	-12.5806	2.32785	2.48183e-05	124.092		-3.07476	-7.93874	0.782465	2	270.196		21.5431	6.77999e-05
12.9236	13.6027	-26.6348	6.67008e-07	6.67008e-07		7.22442	6.70273	-4.95887	1	149.418		38.3661	8.37225e-06			17.341	5.40066	-27.0942	8.33747e-07	4.16873		3.30222	-13.0826	0.882955	2	640.865		26.8123	6.78411e-05
-0.832464	17.965	44.6113	5.91407e-07	5.91407e-07		-5.84658	-3.17392	2.49526	3	143.869		25.5247	8.38002e-06			9.48477	15.947	44.3994	4.84626e-07	2.42313		-2.16343	0.0744892	-0.693078	2	160.444		30.3936	6.7913e-05
11.9283	-24.9475	2.48644	8.43767e-06	8.43767e-06		9.63254	-16.2608	0.648357	2	175.527		22.3374	8.38943e-06			24.9475	11.9283	2.48644	7.6692e-06	38.346		-2.20535	-0.0384222	-5.73021	2	150.507		25.7096	6.80508e-05
-11.6218	8.74308	-14.073	3.90848e-06	3.90848e-06		15.7139	-2.96701	1.66061	2	56.3484		19.1182	8.39479e-06			-8.74308	-11.6218	-14.073	4.21133e-06	21.0567		-19.8166	2.56599	-0.589827	1	502.063		28.6533	6.80579e-05
-2.87531	19.2083	-2.14327	8.31056e-06	8.31056e-06		-7.47919	5.72434	-11.5312	3	30.0147		20.4746	8.40021e-06			-19.2083	-2.87531	-2.14327	8.11133e-05	405.566		-20.2442	-3.24515	-0.126696	1	340.93		24.8163	6.80865e-05
-16.4086	1.06873	3.0274	3.18165e-05	3.18165e-05		-14.7176	6.16399	5.10006	3	141.447		35.2113	8.4037e-06			-1.06873	-16.4086	3.0274	6.56693e-05	328.346		-2.74993	-8.14916	-0.115046	2	292.542		21.1333	6.80883e-05
28.154	-14.8707	-3.04493	2.58262e-06	2.58262e-06		5.89854	-13.1266	5.27646	2	135.981		23.7812	8.40378e-06			14.8707	28.154	-3.04493	5.61048e-06	28.0524		4.35195	-2.45947	-6.21873	2	154.093		22.3168	6.81391e-05
-4.1514	-12.1125	8.09976	9.38806e-06	9.38806e-06		-7.56012	-0.794753	-10.2373	3	47.8676		18.3435	8.40933e-06			12.1125	-4.1514	8.09976	1.30205e-05	65.1024		2.7842	-10.006	2.25133	2	556.411		27.6396	6.81822e-05
-3.43631	23.8965	5.16487	3.19622e-06	3.19622e-06		18.1351	8.73479	0.372613	1	54.0118		32.9514	8.41172e-06			-23.8965	-3.43631	5.16487	5.92103e-06	29.6052		1.25183	-6.68074	-4.80408	2	266.69		22.5488	6.81901e-05
17.5332	23.3744	0.931906	9.51885e-06	9.51885e-06		7.54434	23.4056	-1.19799	1	70.4413		38.0981	8.41253e-06			17.5332	23.3744	0.931906	1.93474e-05	96.7372		0.8179	-11.7107	-3.0253	2	328.788		28.1171	6.82879e-05
-25.7521	7.36474	-1.93254	1.30014e-05	1.30014e-05		-13.7372	6.77408	3.28812	3	186.225		29.0149	8.41486e-06			-25.7521	7.36474	-1.93254	1.59955e-05	79.9774		2.53367	-17.1445	3.70052	2	269.739		30.0665	6.83379e-05
8.75193	-31.458	1.44717	6.21623e-06	6.21623e-06		-9.13357	-15.1422	-6.11505	2	29.3306		24.6174	8.4181e-06			8.75193	-31.458	1.44717	4.02347e-06	20.1173		-20.9847	0.292613	-1.79486	1	592.437		30.3194	6.83513e-05
13.8971	-23.9234	0.0886225	1.03138e-05	1.03138e-05		15.019	9.80828	-8.93375	1	33.7433		35.4182	8.41879e-06			13.814	23.9907	0.0527283	1.60118e-05	80.0592		-6.41702	-8.53019	0.138953	2	152.39		30.3442	6.88486e-05
14.9061	17.093	-1.1506	3.10857e-05	3.10857e-05		14.3918	-2.50823	-3.96501	2	49.0763		21.4126	8.41991e-06			-22.2112	4.34749	-1.0513	6.80736e-05	340.368		4.72364	-0.569899	-3.23822	2	195.735		20.7841	6.88582e-05
-28.6461	6.9607	1.36132	7.33006e-06	7.33006e-06		5.55007	-9.91609	-1.12417	2	236.785		33.0924	8.42495e-06			8.35887	-28.2973	1.30611	4.08892e-06	20.4446		7.5504	-16.8506	-0.487911	2	154.876		24.1884	6.88793e-05
-0.616213	-5.7728	-4.43037	3.50721e-05	3.50721e-05		-8.07408	-13.587	-4.36502	2	43.6666		34.2284	8.42791e-06			-0.8361	-5.78218	-4.45768	4.6101e-05	230.505		8.49274	-3.23428	-2.9165	2	167.033		21.619	6.9089e-05
-20.5316	-0.797613	-2.53845	4.33609e-05	4.33609e-05		20.4874	20.7417	0.104001	1	40.0013		23.8584	8.42797e-06			-20.7558	-0.828526	-2.55497	0.00010816	540.798		0.556672	-15.6315	5.85701	2	249.826		25.1622	6.97645e-05
23.972	2.78806	-1.33577	5.53051e-06	5.53051e-06		2.01404	-11.3174	0.748311	2	317.077		36.7817	8.43767e-06			23.7445	2.80529	-1.37643	3.56277e-06	17.8138		0.955913	-7.54484	-0.910092	2	515.062		20.9131	6.9792e-05
19.5088	26.8303	11.7079	1.14339e-06	1.14339e-06		15.6734	-0.46387	6.56744	1	35.8514		19.2989	8.44987e-06			19.2624	26.8428	11.6696	2.22886e-06	11.1443		0.999649	-4.14615	1.1717	2	309.572		23.7703	6.98905e-05
5.38517	-14.0788	5.81014	2.46676e-05	2.46676e-05		-1.45922	-10.7553	2.03809	2	179.8		19.5459	8.45205e-06			5.17981	-14.0817	5.7796	3.32409e-05	166.204		-21.8307	5.64653	2.12223	1	144.188		21.7452	7.00501e-05
-26.9638	-8.43663	-8.75572	2.73072e-06	2.73072e-06		-25.4018	-0.727652	-3.36256	3	91.2033		35.073	8.45886e-06			-27.1832	-8.47451	-8.76874	3.05746e-06	15.2873		-24.4854	3.42715	-1.64254	1	251.91		22.3614	7.01468e-05
7.50413	-17.5372	1.11473	3.9105e-05	3.9105e-05		-9.10672	-0.101133	-6.64805	3	95.2116		37.889	8.45896e-06			7.22591	-17.5834	1.09557	3.11565e-05	155.782		10.0504	-4.36076	-0.0597329	2	146.671		24.1016	7.0203e-05
-24.686	-0.258012	-2.26661	2.47477e-05	2.47477e-05		-13.9706	0.95144	9.12512	3	53.3208		26.0463	8.46456e-06			-24.8566	-0.108838	-2.30461	5.58899e-05	279.45		-22.3027	-6.78467	-0.0742872	1	146.238		30.5647	7.02158e-05
17.9599	27.6544	0.839079	3.58009e-06	3.58009e-06		2.69612	5.93817	-2.96592	1	196.33		35.3862	8.46468e-06			17.9537	27.5446	0.854737	6.22167e-06	31.1083		-20.9857	-7.468	-3.44557	1	177.833		20.9534	7.03194e-05
-0.529564	-9.68908	0.777378	4.48373e-05	4.48373e-05		-26.7266	4.61517	-2.26801	3	68.591		26.8524	8.47424e-06			-0.760105	-9.68684	0.755518	9.34498e-05	467.249		-0.956819	-13.4978	-0.3185	2	378.591		28.9896	7.0413e-05
-0.08822	-1.63198	-22.073	2.9478e-06	2.9478e-06		-0.411753	5.32908	9.41109	1	42.0466		37.299	8.47701e-06			1.45745	0.73959	-22.073	1.69302e-06	8.46508		0.4556	-10.5658	1.28834	2	579.956		26.7869	7.04759e-05
1.13261	-3.44582	-0.610558	4.22817e-05	4.22817e-05		8.97412	-12.3074	-3.01741	2	108.626		27.4596	8.48027e-06			2.41786	2.70377	-0.610558	3.32955e-05	166.477		-2.44444	-3.45296	-3.53146	2	205.803		29.5356	7.05266e-05
-13.4394	6.15041	1.5415	4.58355e-05	4.58355e-05		8.62403	5.30513	-11.5833	1	27.7642		36.6956	8.48088e-06			1.3933	-14.7141	1.5415	0.000106615	533.075		-0.645208	-7.71314	1.6132	2	380.841		24.3729	7.05478e-05
3.02799	-4.01845	-0.556699	4.0431e-05	4.0431e-05		2.88079	-16.0956	0.935933	2	237.897		21.3105	8.48778e-06			1.96608	4.63154	-0.556699	2.87509e-05	143.754		9.00077	-12.9128	-1.70727	2	166.879		25.3507	7.08093e-05
-25.121	15.6037	0.633516	4.03279e-06	4.03279e-06		10.47	7.2022	4.1862	1	209.149		37.5415	8.48856e-06			-0.952641	-29.5573	0.633516	2.5988e-06	12.994		-2.81725	-11.3872	5.35894	2	217.524		22.9295	7.08686e-05
-12.8171	-21.774	27.2216	1.65888e-06	1.65888e-06		10.33	-2.34449	-2.98845	2	94.4592		39.1388	8.49026e-06			25.2654	-0.212946	27.2216	5.63245e-07	2.81622		1.98882	-17.5901	-2.32857	2	142.886		28.674	7.09587e-05
-11.7418	6.46362	2.84497	4.01273e-05	4.01273e-05		21.8914	13.6521	2.57553	1	30.573		22.5455	8.49122e-06			0.273223	-13.4005	2.84497	0.000105512	527.561		-25.2429	-3.2463	-2.77784	1	186.706		23.2996	7.10246e-05
-9.96297	-13.6983	2.98916	1.09284e-05	1.09284e-05		4.9433	-5.73211	-1.03749	2	193.652		28.4991	8.50116e-06			16.8445	-1.77904	2.98916	9.59217e-06	47.9608		1.73596	-2.5369	-3.14401	2	261.827		28.555	7.10695e-05
4.61785	-12.1439	-5.29642	1.91359e-05	1.91359e-05		-22.3013	-4.17975	-3.22216	3	99.2714		25.0164	8.50159e-06			8.20798	10.0711	-5.29642	8.29245e-06	41.4623		-23.4141	-2.34412	-2.86366	1	339.456		28.555	7.10695e-05
-0.63416	0.057433	-4.31909	3.55165e-05	3.55165e-05		22.6209	3.55013	-4.1657	1	31.3747		29.0022	8.50698e-06			0.267341	-0.577915	-4.31909	3.66495e-05	183.247		-4.98731	-14.794	3.97143	2	209.753		30.6776	7.10776e-05
18.8342	-8.41924	-22.8978	2.02958e-06	2.02958e-06		10.0021	14.0122	3.65682	1	160.78		30.2011	8.50903e-06			-2.12584	20.5205	-22.8978	2.9863e-06	14.9315		-18.9707	-1.16816	-1.55266	1	501.048		20.6265	7.11299e-05
-15.9822	6.22011	1.80512	3.63568e-05	3.63568e-05		-9.59167	-4.58261	0.0194645	3	116.741		26.7112	8.50994e-06			2.60433	-16.9511	1.80512	6.71923e-05	335.962		1.60935	-10.872	-0.107625	2	652.609		20.6358	7.12565e-05
-5.31634	6.46071	1.7367	2.64069e-05	2.64069e-05		-12.0037	14.9653	-1.78879	3	51.3911		27.4953	8.51072e-06			-2.93697	-7.83445	1.7367	5.2001e-05	260.005		-19.0661	1.90205	-1.18659	1	526.121		22.8247	7.12859e-05
-8.61661	9.16259	-14.2444	4.01907e-06	4.01907e-06		17.2307	1.69445	-0.115535	1	61.0103		27.818	8.51526e-06			-3.62673	-12.0435	-14.2444	4.8171e-06	24.0855		5.47614	-12.687	0.535284	2	509.354		22.9967	7.13917e-05
16.317	-7.014	-1.58788	1.09583e-05	1.09583e-05		3.69551	-10.762	2.35723	2	279.806		38.7375	8.52957e-06			-2.08419	17.6379	-1.58788	6.50351e-06	32.5175		5.02109	-10.2387	0.0760664	2	565.855		23.209	7.16253e-05
10.3431	24.999	-3.91551	8.6186e-06	8.6186e-06		-7.67379	2.1125	-2.33964	3	239.93		33.4804	8.53179e-06			-26.8213	-3.54214	-3.91551	1.75596e-05	87.798		3.88618	-12.4848	1.0612	2	639.339		22.6288	7.17437e-05
-3.84921	18.1211	2.5235	9.38961e-06	9.38961e-06		22.7328	2.90333	-3.50937	1	33.0724		27.4472	8.54238e-06			-13.7687	-12.3941	2.5235	1.33434e-05	66.7168		-17.7733	0.337697	0.821572	1	345.224		24.7446	7.17854e-05
22.701	6.17797	11.0876	2.34963e-06	2.34963e-06		-13.979	8.14037	4.75544	3	116.837		30.2956	8.54404e-06			-16.7008	16.5707	11.0876	2.30212e-06	11.5106		6.22298	-8.70261	-4.52432	2	226.123		27.5735	7.1872e-05
16.6232	-14.2358	10.7482	2.68062e-06	2.68062e-06		-28.082	5.65058	-2.11178	3	47.2284		24.8827	8.54599e-06			4.01701	21.514	10.7482	1.9681e-06	9.8405		-17.9337	5.32542	-0.45463	1	244.606		26.4017	7.18813e-05
15.7564	2.22878	-4.6525	8.54404e-06	8.54404e-06		-24.3076	0.956901	-1.04944	3	138.298		29.56	8.5505e-06			-9.80837	12.531	-4.6525	5.2385e-06	26.1925		6.36729	-1.13599	0.96344	2	159.905		25.4409	7.19592e-05
2.60818	-15.1803	17.1794	2.78904e-06	2.78904e-06		-2.27757	-15.0286	1.38142	2	126.82		34.1807	8.55773e-06			11.8424	9.84889	17.1794	2.67133e-06	13.3566		-1.8718	-11.9382	4.83243	2	293.14		24.4934	7.2e-05
-23.9037	16.7242	-5.47851	2.78878e-06	2.78878e-06		-5.13385	0.186486	-2.36915	3	233.652		25.8239	8.56686e-06			12.0202	-26.5704	-5.61232	2.02424e-06	10.1212		-6.30406	-5.92233	-0.0320811	2	161.918		24.0575	7.20199e-05
12.6328	14.4714	-2.31073	3.82822e-05	3.82822e-05		8.06526	9.32191	1.08047	1	320.576		36.4281	8.56709e-06			-18.2296	-6.00092	-2.16657	3.93915e-05	196.958		10.1675	-7.8306	2.50296	2	140.795		25.1126	7.20888e-05
-11.1714	-23.975	0.934901	5.51478e-06	5.51478e-06		0.123862	18.8031	2.35091	1	51.2672		17.8379	8.56955e-06			21.8811	14.9211	0.782455	1.56439e-05	78.2196		-7.65464	-5.56364	-1.17338	2	139.606		22.4217	7.21391e-05
4.36233	-15.2811	9.0595	1.02993e-05	1.02993e-05		-9.43457	4.45763	-3.32428	3	175.164		20.8323	8.57015e-06			4.15258	15.3545	9.05288	6.11888e-06	30.5944		8.6234	-11.7028	1.69027	2	222.459		25.9627	7.24804e-05
18.1121	10.1086	-2.33807	9.89708e-06	9.89708e-06		15.714	0.0665433	2.49297	1	59.8538		29.6194	8.57227e-06			-20.7173	0.546532	-2.16384	0.000117099	585.497		4.81268	-9.93251	-4.75382	2	241.46		26.4079	7.25234e-05
-1.973	5.99459	14.058	6.15588e-06	6.15588e-06		4.88885	-18.4994	-1.94743	2	159.96		27.5574	8.57803e-06			6.17797	-1.28863	14.058	7.1895e-06	35.9475		-21.0949	3.26387	-1.94549	1	451.719		21.6113	7.25562e-05
3.61554	20.3243	12.8361	2.83966e-06	2.83966e-06		16.6639	2.32106	-0.0581309	1	62.68		39.3204	8.5807e-06			15.7936	-13.2933	12.8361	1.96447e-06	9.82236		-1.75146	-9.72553	-4.18857	2	183.758		24.7034	7.26531e-05
19.8594	3.03716	13.2249	2.0094e-06	2.0094e-06		4.10485	18.7036	-6.26422	1	43.1474		34.9447	8.58816e-06			-7.29946	-18.7174	13.2249	2.68727e-06	13.4364		-1.07912	-9.90253	3.13107	2	358.719		24.1395	7.27184e-05
6.03447	12.5232	-1.30834	3.3951e-05	3.3951e-05		-19.9881	-6.58222	-2.09646	3	66.4172		30.6422	8.60138e-06			7.82815	-11.4876	-1.30834	5.54173e-05	277.087		-17.622	-3.94737	0.35905	1	213.578		23.4562	7.28987e-05
8.28183	-4.25135	2.02245	1.89485e-05	1.89485e-05		-6.81064	6.47227	0.0720947	3	159.675		34.359	8.61472e-06			-7.82269	-5.0466	2.02245	2.42989e-05	121.495		-21.439	1.66919	-1.67355	1	552.543		21.2695	7.29418e-05
6.96958	-15.9813	1.11822	4.31719e-05	4.31719e-05		1.99795	-14.7879	10.061	2	46.0787		34.5004	8.6186e-06			-17.325	1.9548	1.11822	5.88497e-05	294.248		6.19522	-11.2069	0.229649	2	464.861		30.4798	7.2948e-05
8.95157	-15.9471	-2.8462	3.59979e-05	3.59979e-05		-9.79629	16.3713	-0.4767	3	52.0088		31.8287	8.62412e-06			-18.2864	0.22125	-2.8462	8.67306e-05	433.653		1.32335	-5.65302	-0.642033	2	440.861		26.7428	7.29585e-05
-19.7387	16.8055	18.0879	1.45155e-06	1.45155e-06		2.02902	-13.1879	2.56985	2	287.185		26.592	8.62948e-06			24.4233	8.69142	18.0879	1.66923e-06	8.34614		-0.123086	-11.417	-0.189881	2	518.143		23.0533	7.30487e-05
-24.8849	3.01524	-2.09195	2.23394e-05	2.23394e-05		3.31012	9.32912	6.3232	1	76.6083		23.9616	8.63026e-06			15.0537	20.0433	-2.09195	1.91694e-05	95.847		0.666155	-8.14201	-0.28547	2	529.429		23.2725	7.3096e-05
12.2567	-8.6373	-31.2695	5.42646e-07	5.42646e-07		-4.99755	-4.57196	-7.15431	3	98.9152		20.2026	8.63037e-06			-13.6085	-6.29594	-31.2695	8.8294e-07	4.4147		2.91817	-9.72026	0.00207802	2	656.673		20.8761	7.31436e-05
8.30201	0.576095	-2.77959	2.4973e-05	2.4973e-05		-4.82704	-1.34656	-1.58836	3	223.638		35.2826	8.63637e-06			-3.65209	-7.4778	-2.77959	3.88583e-05	194.292		-22.1896	3.55419	-2.14766	1	383.291		23.9106	7.33425e-05
-14.5293	-14.5234	-9.99969	4.78701e-06	4.78701e-06		-9.95683	-10.7643	-3.64254	3	50.3973		18.7184	8.63794e-06			-5.313	19.8445	-9.99969	2.54022e-06	12.7011		0.259961	-15.5894	4.00487	2	375.334		21.3462	7.3442e-05
-12.4618	-10.1261	-8.47717	5.67741e-06	5.67741e-06		-2.82679	-7.91943	-5.23433	2	117.746		19.4984	8.64551e-06			-2.53858	15.8552	-8.47717	4.08165e-06	20.4082		3.92492	0.590776	-6.11115	2	129.117		22.584	7.34976e-05
26.0918	32.7732	-4.0986	1.16397e-06	1.16397e-06		10.8381	-11.9129	-4.37394	2	63.2349		34.415	8.64565e-06			41.4283	-6.20959	-4.0986	6.15895e-07	3.07948		-19.4959	2.00212	-0.869242	1	535.216		30.6643	7.35261e-05
-7.80888	-19.8742	-3.65538	8.36539e-06	8.36539e-06		2.5809	-12.2659	0.099792	2	314.98		34.1141	8.65362e-06			-21.116	-3.17442	-3.65538	7.14748e-05	357.374		-19.782	-0.266669	-1.77888	1	576.69		29.0713	7.35597e-05
3.11967	-15.199	6.51896	2.27487e-05	2.27487e-05		-8.15271	1.63606	-1.43536	3	251.743		27.1711	8.65427e-06			-11.6029	-10.3012	6.51896	1.12465e-05	56.2327		3.33537	-14.7047	0.863582	2	520.979		23.7403	7.35715e-05
-21.8344	2.11143	1.33073	3.06454e-05	3.06454e-05		15.5156	15.5073	5.4257	1	43.8932		24.9089	8.65447e-06			-9.08863	19.9648	1.33073	5.78728e-06	28.9364		-20.2856	2.35357	-4.52877	1	284.802		24.5764	7.35996e-05
-9.11682	9.53502	8.95949	9.7982e-06	9.7982e-06		-22.0952	-11.4634	-2.73991	3	44.0308		31.8442	8.66203e-06			12.8394	3.04527	8.69147	7.34828e-06	36.7414		7.0636	-13.7004	1.06917	2	322.962		24.0921	7.36362e-05
12.2245	10.2032	2.0385	5.32485e-05	5.32485e-05		14.1253	9.16844	-0.121767	1	156.645		20.3669	8.66617e-06			2.54115	-15.7267	1.95639	8.96907e-05	448.454		1.47152	-6.46529	-3.61065	2	355.123		22.91	7.37965e-05
-13.6618	-2.3211	-8.954	5.75882e-06	5.75882e-06		12.3123	1.23752	5.65932	1	67.5096		25.4381	8.66675e-06			4.51521	12.9595	-9.0436	4.73594e-06	23.6797		-22.9928	5.94271	-0.786445	1	211.697		23.6085	7.38144e-05
10.2376	-18.3315	-1.79875	4.22271e-05	4.22271e-05		0.703439	-1.64428	5.98764	2	77.0293		24.0033	8.66686e-06			-21.1935	0.349976	-1.37721	0.000117218	586.091		-0.290066	-4.84349	-4.04232	2	255.592		25.7236	7.40113e-05
-29.0835	-2.74801	-1.95805	5.26976e-06	5.26976e-06		9.57172	8.31567	2.74514	1	293.354		26.11	8.67483e-06			2.57738	-28.9879	-2.18047	1.84108e-06	9.20542		2.21177	-11.2579	2.54289	2	590.323		28.4123	7.4144e-05
30.0512	-16.1993	2.98831	2.16164e-06	2.16164e-06		4.5618	1.90134	0.624178	1	185.74		25.7474	8.6803e-06			16.3663	30.0309	3.20095	2.87368e-06	14.3684		6.6365	3.1865	-2.56555	2	152.228		22.1014	7.42071e-05
-10.6492	-0.521633	1.37754	3.71649e-05	3.71649e-05		8.02965	5.27621	-8.62839	1	52.0331		25.3742	8.68102e-06			0.4556	-10.5658	1.28834	0.000115991	579.956		-5.97691	-8.65954	2.28561	2	151.02		22.2522	7.42957e-05
-10.8477	13.1846	-2.04468	1.04126e-05	1.04126e-05		7.27643	9.39581	-6.30023	1	92.554		24.8594	8.68646e-06			-13.2502	-10.6607	-2.14025	1.65387e-05	82.6935		1.30666	-8.80449	-1.63101	2	535.673		22.2522	7.42957e-05
-4.3788	-9.27383	-2.93164	2.16245e-05	2.16245e-05		12.514	-3.39716	10.8513	2	37.5151		25.2245	8.68798e-06			9.24544	-4.31466	-2.9719	3.12635e-05	156.317		1.97668	-7.74714	-1.08511	2	551.499		25.2481	7.43064e-05
16.8035	9.92771	4.32574	1.366e-05	1.366e-05		-4.33388	18.5904	6.16283	1	34.9448		23.5537	8.69599e-06			-9.83703	16.9243	4.43238	6.14808e-06	30.7404		-3.02601	-6.7067	4.86819	2	137.417		28.9029	7.45333e-05
6.88288	8.08395	-1.13093	5.82115e-05	5.82115e-05		11.2178	-16.6192	-1.71716	2	182.516		20.1308	8.69602e-06			-8.04808	7.03322	-1.09565	1.1531e-05	57.655		-19.9377	1.30525	-1.39572	1	584.835		24.8798	7.46172e-05
-6.61394	1.79987	-2.06104	4.84541e-05	4.84541e-05		-15.8104	10.9662	2.05704	3	74.2145		23.7158	8.69869e-06			1.74823	-6.62778	-2.06104	9.28428e-05	464.214		5.78392	-15.2238	1.76333	2	338.877		24.465	7.46442e-05
9.91279	19.0918	-2.51721	3.77062e-05	3.77062e-05		5.83741	4.68083	-0.239296	1	253.284		35.8816	8.70103e-06			-21.4904	-0.961178	-2.51721	0.000104365	521.823		1.331	0.785344	2.32886	2	141.314		23.9778	7.47197e-05
23.2453	-9.68587	22.972	1.13449e-06	1.13449e-06		5.21832	-4.99627	11.7353	2	41.2891		23.9364	8.71498e-06			-3.23445	24.974	22.972	7.23896e-07	3.61948		1.84125	-2.1616	-5.53088	2	178.248		23.7966	7.50274e-05
14.014	9.80442	16.3471	3.75036e-06	3.75036e-06		15.2627	-3.40466	-3.92784	2	46.6645		20.1841	8.71545e-06			-15.4979	7.23426	16.3471	1.77047e-06	8.85236		1.37894	-4.30848	-2.78228	2	334.628		26.5831	7.50504e-05
-14.8111	5.73285	4.15356	3.46968e-05	3.46968e-05		19.6523	17.9729	3.96625	1	34.8115		39.3544	8.71698e-06			2.44078	-15.6932	4.15356	6.80579e-05	340.29		-17.3995	0.0901314	-2.99625	1	346.801		30.0654	7.5058e-05
-25.746	-26.3534	-38.8572	8.3792e-07	8.3792e-07		-1.65829	-4.17497	5.21874	2	99.3891		24.9197	8.72312e-06			35.6957	-9.12002	-38.8572	4.79163e-07	2.39582		-20.1113	-3.57419	-5.20188	1	216.867		26.8485	7.50668e-05
13.2047	17.3373	-1.50725	4.18412e-05	4.18412e-05		2.78693	-27.0994	6.03216	2	38.7774		34.3792	8.72504e-06			-21.6169	2.76696	-1.50725	9.66097e-05	483.049		-17.0738	2.85147	2.64878	1	170.15		23.1796	7.50894e-05
-8.1388	2.35389	-0.607264	5.16287e-05	5.16287e-05		6.4767	-21.4067	4.97322	2	53.0394		30.2892	8.73333e-06			2.03087	-8.22535	-0.607264	0.000116627	583.137		-4.48657	-17.0474	2.38521	2	175.278		29.1463	7.51738e-05
-2.3997	22.222	-0.0817416	7.88833e-06	7.88833e-06		18.4931	-11.6308	4.39826	2	37.6131		36.383	8.73357e-06			-18.045	-13.1892	-0.0817416	9.06954e-06	45.3477		2.79253	-13.1064	3.82869	2	459.523		25.6976	7.51964e-05
-4.16686	-8.00098	-11.1015	1.02683e-05	1.02683e-05		9.02418	11.7898	6.97713	1	101.055		28.2627	8.74247e-06			9.01248	0.391877	-11.1015	7.78451e-06	38.9225		0.781702	-13.3406	3.89282	2	466.281		25.6976	7.51964e-05
1.61424	-33.1105	13.8535	1.44826e-06	1.44826e-06		-25.872	-9.91437	-0.359515	3	32.187		23.1503	8.74385e-06			27.8674	17.9532	13.8535	1.71199e-06	8.55994		1.35173	-17.4378	-0.321223	2	232.544		25.2321	7.5609e-05
5.58672	11.1068	0.0793437	4.12697e-05	4.12697e-05		17.6334	-9.65257	-2.21069	2	47.3606		35.1935	8.74705e-06			6.82538	-10.3916	0.0793437	7.99177e-05	399.589		2.62293	-19.4246	0.636326	2	147.839		24.1054	7.57181e-05
7.21537	-19.5431	-1.02207	4.00424e-05	4.00424e-05		11.2692	10.9012	-0.836512	1	253.167		36.2086	8.76143e-06			-20.5325	3.52284	-1.02207	8.97434e-05	448.717		1.92255	-10.8576	5.92457	2	215.022		22.0409	7.57364e-05
-12.1615	7.5105	1.3097	3.6434e-05	3.6434e-05		0.185891	8.00725	-3.10668	1	147.118		23.262	8.77095e-06			12.585	6.7769	1.3097	1.15639e-05	57.8195		1.62836	-8.47168	-1.41282	2	554.437		24.7114	7.60699e-05
10.4797	-28.717	-3.52481	3.89065e-06	3.89065e-06		11.9923	15.4687	-8.52325	1	37.4447		33.311	8.77865e-06			19.5881	23.4713	-3.50915	9.7463e-06	48.7315		10.0408	-10.0797	3.03702	2	130.915		23.933	7.60707e-05
14.0077	14.3848	-0.61114	3.78162e-05	3.78162e-05		-22.2647	-10.793	-0.230471	3	41.3005		31.4992	8.79811e-06			-19.4704	4.90011	-0.637442	6.42307e-05	321.154		3.68759	-14.983	1.01835	2	487.487		27.4342	7.61521e-05
-14.9666	21.261	7.39071	3.34122e-06	3.34122e-06		-11.497	6.91633	0.650883	3	199.559		29.9876	8.79816e-06			-10.8921	-23.6106	7.38598	2.2753e-06	11.3765		-23.3433	6.02011	-0.82248	1	196.209		21.8646	7.61683e-05
-9.05772	-5.22035	-2.80209	2.25127e-05	2.25127e-05		3.50462	2.79959	3.27705	1	137.62		19.0175	8.79944e-06			9.06362	-5.21732	-2.78876	3.38095e-05	169.047		3.6066	-17.2758	1.73515	2	291.689		24.9866	7.6405e-05
2.18043	15.6585	4.38997	1.44733e-05	1.44733e-05		3.53513	6.23924	0.902219	1	221.27		28.3219	8.80616e-06			-2.1858	-15.6519	4.43874	6.03532e-05	301.766		-16.9099	2.99307	-0.641828	1	314.718		28.0662	7.65783e-05
15.2936	7.86526	-0.0983179	2.05789e-05	2.05789e-05		-3.24868	10.2355	3.17281	1	86.746		19.6674	8.80651e-06			-15.3131	-7.85753	-0.00603893	1.95033e-05	97.5164		5.76095	-12.0384	0.220411	2	497.7		30.4827	7.65787e-05
-14.9992	-15.1751	-1.82012	7.99504e-06	7.99504e-06		3.56913	6.14697	11.7865	1	35.8373		29.3787	8.80951e-06			14.9921	15.1506	-1.92873	1.19715e-05	59.8575		-0.940504	-15.3677	8.1368	2	137.029		22.2129	7.67899e-05
-6.33551	-0.640745	-3.3874	4.24897e-05	4.24897e-05		7.2276	11.2463	0.221028	1	257.415		20.8865	8.81345e-06			6.30779	0.620433	-3.41906	3.33595e-05	166.798		-0.939935	-12.9434	3.35743	2	441.16		28.1513	7.70961e-05
-17.328	-7.47318	-23.7204	1.81349e-06	1.81349e-06		-6.80076	11.5755	-3.22914	3	59.1878		19.2185	8.81757e-06			17.2093	7.39298	-23.821	1.92576e-06	9.62882		-2.6451	-17.324	1.50326	2	207.235		26.8929	7.71471e-05
17.0898	-8.06317	24.1189	1.46949e-06	1.46949e-06		-3.1836	12.0897	0.536154	1	91.7547		37.3175	8.82017e-06			-16.9792	8.13173	24.1804	1.20681e-06	6.03407		-3.1772	-16.3803	6.45109	2	170.687		26.5891	7.72358e-05
6.15412	7.35763	1.06777	5.53411e-05	5.53411e-05		1.02768	-11.4411	8.05581	2	67.5666		30.5293	8.8217e-06			-6.16773	-7.35548	1.1152	3.14186e-05	157.093		5.38639	-5.76587	-0.621706	2	352.38		29.2547	7.73258e-05
-10.1386	-9.91429	-1.1904	1.22808e-05	1.22808e-05		-5.90028	-8.11836	4.65531	2	84.3739		23.8851	8.82724e-06			-3.40522	13.6129	-1.66993	6.95277e-06	34.7639		-5.22273	-15.8776	1.28806	2	165.919		27.7666	7.76105e-05
-27.2125	8.80661	1.79983	8.49026e-06	8.49026e-06		5.48657	5.56853	-1.72662	1	257.816		29.8401	8.82851e-06			21.182	19.3571	1.9912	2.01082e-05	100.541		-23.1112	0.860742	-1.95389	1	449.412		26.812	7.76999e-05
1.77731	4.92727	-6.60654	2.43931e-05	2.43931e-05		10.8556	13.8305	-4.71668	1	107.387		31.0113	8.83095e-06			3.84333	-4.12003	-6.62961	3.13171e-05	156.586		5.2666	-15.45	0.0396131	2	344.243		28.0381	7.78683e-05
11.6317	-8.12319	-6.60307	8.25354e-06	8.25354e-06		16.6293	3.81957	-1.43381	1	56.4099		22.5065	8.83487e-06			-12.3557	-6.31138	-7.08857	1.19564e-05	59.7822		-1.25948	-0.167534	-2.36187	2	182.576		29.217	7.78938e-05
11.6088	2.33192	4.01366	1.8898e-05	1.8898e-05		1.20274	-2.86936	-5.2959	2	172.959		36.6879	8.83761e-06			-3.56039	-11.273	3.86812	4.82364e-05	241.182		2.70685	-16.0969	-0.16943	2	355.347		26.4655	7.79452e-05
1.32841	12.2752	9.8647	9.21234e-06	9.21234e-06		2.48619	0.814612	-7.77586	1	104.53		37.4039	8.84139e-06			9.96351	-7.10837	10.0769	9.66218e-06	48.3109		0.859454	-17.2831	0.368354	2	263.784		21.2469	7.79501e-05
3.11535	7.36087	1.7929	3.68611e-05	3.68611e-05		11.9532	-16.3946	-1.8845	2	160.434		33.4209	8.8419e-06			5.05193	-6.36575	1.84148	6.09143e-05	304.571		3.37743	-4.9144	1.22749	2	323.952		24.9638	7.79904e-05
9.1168	-20.793	-0.736458	3.5727e-05	3.5727e-05		12.6884	7.61114	1.73966	1	221.139		33.5174	8.84247e-06			-22.3361	2.16981	-1.63629	9.53636e-05	476.818		4.86527	-9.11351	-4.32947	2	284.631		23.7263	7.79948e-05
8.93891	14.858	-0.656893	4.42807e-05	4.42807e-05		16.6132	7.19052	7.56958	1	44.4482		17.9415	8.84593e-06			-17.3047	0.391316	-0.665059	7.96604e-05	398.302		-3.17687	-14.3773	1.90137	2	302.017		24.2548	7.80214e-05
-12.4075	3.73215	1.4789	5.65719e-05	5.65719e-05		8.18598	-8.72505	3.80493	2	102.814		34.0782	8.85184e-06			2.83085	-12.7972	1.48889	0.000131865	659.327		0.0194228	-10.3677	4.83897	2	287.394		24.7788	7.80915e-05
5.83302	-17.8533	-0.680796	4.15064e-05	4.15064e-05		0.0884532	-20.1405	-1.52979	2	66.2482		20.414	8.85973e-06			12.7526	13.6667	-0.640414	1.25716e-05	62.8579		6.82012	-16.6777	-2.07165	2	138.798		22.5933	7.8156e-05
17.5453	16.2735	22.5118	1.69597e-06	1.69597e-06		3.42399	-12.2711	9.84278	2	51.9175		34.7929	8.86036e-06			-22.9479	7.03124	22.4365	1.43561e-06	7.17804		7.30809	-6.89789	-2.94785	2	248.324		25.6942	7.81843e-05
16.6151	17.4513	22.6859	1.89182e-06	1.89182e-06		-14.46	-18.2751	-4.06643	3	34.6147		18.2249	8.86324e-06			-23.5018	5.63605	22.6087	1.6412e-06	8.206		-0.919762	-12.4428	5.44409	2	292.41		21.8379	7.81976e-05
27.3617	11.0118	35.381	6.29063e-07	6.29063e-07		-9.87983	-2.12079	2.97383	3	116.945		21.7645	8.86439e-06			-23.3541	18.162	35.3052	5.34553e-07	2.67276		1.80253	-5.78493	-5.13998	2	244.089		30.1677	7.82604e-05
22.9326	18.8319	29.7485	6.09738e-07	6.09738e-07		-3.92561	1.83827	-2.50977	3	214.478		25.8507	8.86623e-06			-27.8848	10.4117	29.6572	6.52739e-07	3.26369		-18.9006	-6.50404	-3.38077	1	183.585		25.2466	7.83841e-05
9.49258	18.4558	-1.79281	4.06313e-05	4.06313e-05		2.70738	7.54329	-3.60113	1	172.731		36.1744	8.87105e-06			-20.7223	-1.02983	-1.86141	0.000111471	557.355		4.68051	-12.3498	-4.28572	2	213.3		30.3211	7.84837e-05
-12.7924	-20.326	-55.5392	4.78633e-07	4.78633e-07		4.14824	-6.84049	-8.27337	2	81.2919		30.1196	8.87535e-06			24.1835	-0.885376	-55.4596	4.78635e-07	2.39318		2.3288	-14.8974	2.81961	2	488.518		23.0049	7.85587e-05
-8.72327	-37.3743	-7.44221	8.26045e-07	8.26045e-07		13.6669	-0.632542	1.74135	1	65.9351		35.3422	8.88189e-06			36.7409	11.1736	-7.3201	1.30037e-06	6.50184		-19.4959	2.00214	-0.869162	1	535.213		27.2928	7.85803e-05
-0.770355	-21.5654	-20.5175	1.55234e-06	1.55234e-06		13.3378	-3.62554	-7.79592	2	32.9828		22.2629	8.88645e-06			19.118	10.1379	-20.4537	3.12118e-06	15.6059		5.92608	-11.4703	-2.20929	2	367.798		27.2909	7.86035e-05
-14.636	12.2671	2.10995	1.2455e-05	1.2455e-05		9.11555	-3.10742	-10.7131	2	36.959		32.1629	8.88963e-06			-3.29174	-18.8125	2.09778	2.60173e-05	130.086		0.992661	-8.51905	-1.29839	2	533.915		30.3169	7.86146e-05
-55.5703	-14.375	-26.4789	4.79979e-07	4.79979e-07		9.11747	8.65947	2.67734	1	296.743		37.6568	8.90846e-06			40.3667	-40.8916	-26.3484	4.79727e-07	2.39863		-19.7693	-6.89848	-3.77255	1	180.303		24.137	7.87696e-05
-37.8122	10.0056	7.34369	1.10261e-06	1.10261e-06		0.990065	-1.33716	-3.52484	2	194.644		32.9099	8.90867e-06			27.3121	27.7886	7.52022	2.48597e-06	12.4299		8.21101	-5.76075	-2.90827	2	199.072		21.2363	7.88546e-05
1.20809	-13.2662	-20.2947	3.36642e-06	3.36642e-06		15.0676	8.81309	-3.39874	1	63.8061		28.5014	8.91807e-06			-12.1285	5.58756	-20.401	3.15137e-06	15.7569		-18.0056	1.3413	0.354778	1	400.397		25.6026	7.88584e-05
10.0127	10.4563	1.25685	6.4814e-05	6.4814e-05		-16.8088	-1.84717	6.33326	3	52.6657		28.3946	8.92444e-06			3.85873	-13.8718	1.28978	0.000113709	568.546		1.78307	-12.1593	2.55053	2	605.094		21.725	7.89127e-05
8.6245	-20.742	-0.94611	3.65105e-05	3.65105e-05		11.4156	12.3208	1.29365	1	270.001		18.2998	8.93008e-06			-22.4568	2.91378	-1.12831	8.48766e-05	424.383		-3.52805	-7.20313	-0.786112	2	241.001		25.868	7.905e-05
17.5135	12.3701	13.3171	2.34777e-06	2.34777e-06		10.7949	11.6202	1.70427	1	289.806		25.9527	8.93335e-06			1.67766	-21.3154	13.34	3.18032e-06	15.9016		-3.57239	-11.2561	3.93102	2	238.499		25.1486	7.94038e-05
-22.4478	-29.4287	20.2647	9.69278e-07	9.69278e-07		1.63911	2.4236	0.128281	1	191.312		23.987	8.93501e-06			-14.2621	34.1547	20.2647	1.46312e-06	7.31558		7.39871	-0.0584971	-2.38824	2	162.492		21.6337	7.94299e-05
-18.5809	-30.9105	18.0939	7.96201e-07	7.96201e-07		-6.7438	-17.5731	1.75704	2	52.9209		24.6499	8.94393e-06			-17.4788	31.5468	18.0939	1.20604e-06	6.03018		-18.6864	3.5712	-2.56722	1	347.933		30.0554	7.94591e-05
-41.4708	-29.1987	17.8572	6.40231e-07	6.40231e-07		-5.64356	-6.71943	12.5025	3	30.2317		36.5946	8.94467e-06			-4.55146	50.5141	17.8572	6.0967e-07	3.04835		3.35939	-12.5568	2.9499	2	541.297		30.3813	7.96217e-05
13.4588	6.4947	4.8272	2.57711e-05	2.57711e-05		-16.3489	7.71496	9.00189	3	43.9905		30.5226	8.94662e-06			-1.10482	-14.903	4.8272	6.72144e-05	336.072		-16.9591	-0.63212	0.695127	1	284.483		25.7758	7.96564e-05
21.1954	17.6664	-10.591	2.60949e-06	2.60949e-06		5.21178	-2.15331	9.3527	2	44.7719		23.9443	8.9475e-06			4.70182	-27.1889	-10.591	2.99105e-06	14.9553		5.96667	-13.8731	-0.181142	2	391.302		28.1812	7.971e-05
-16.4827	24.0155	-24.2655	5.46869e-07	5.46869e-07		3.80634	7.95317	2.4745	1	173.401		18.0371	8.95439e-06			29.0394	2.26669	-24.2655	6.94526e-07	3.47263		-3.51417	-15.1674	-1.05502	2	159.708		29.5252	7.99177e-05
31.1368	5.0075	-22.7889	6.98759e-07	6.98759e-07		-0.296174	18.7178	0.592101	1	51.3119		30.9655	8.95579e-06			-11.2318	-29.469	-22.7889	7.94923e-07	3.97461		2.75688	-3.29335	3.80458	2	156.077		26.8518	7.99635e-05
7.70754	9.31924	-2.52422	4.62897e-05	4.62897e-05		-11.3258	10.6112	7.74429	3	44.3768		25.2342	8.95702e-06			4.21693	-11.3345	-2.52422	8.60697e-05	430.349		-1.78092	-11.64	-0.253193	2	360.696		29.6122	8.00938e-05
25.6394	24.2674	0.050851	1.76924e-06	1.76924e-06		7.34815	17.9629	7.38736	1	44.5904		30.6726	8.95941e-06			8.19652	-34.338	0.050851	1.63235e-06	8.16176		-0.71937	-6.27448	4.93322	2	150.034		30.3441	8.02928e-05
28.9842	30.1681	-4.50353	1.10566e-06	1.10566e-06		-24.6342	1.58168	-6.84835	3	42.7886		27.7785	8.96984e-06			-40.7174	9.32688	-5.27444	1.24889e-06	6.24445		-6.58928	-9.22606	0.723081	2	147.409		25.51	8.04306e-05
13.9365	20.122	-1.52139	2.68606e-05	2.68606e-05		-17.4112	0.230046	4.99685	3	85.5307		20.2081	8.97328e-06			-24.4183	1.64265	-1.8771	6.24071e-05	312.036		8.44643	-10.5931	4.5889	2	133.292		23.7126	8.05324e-05
-9.21807	0.696418	0.00700882	4.77551e-05	4.77551e-05		-22.9444	6.82164	0.60773	3	98.6461		32.6499	8.97439e-06			4.10719	-8.22977	0.280474	0.000107286	536.428		-23.7966	-1.85347	-2.2401	1	339.475		23.7126	8.05331e-05
-16.5546	-22.7984	3.31226	2.60936e-06	2.60936e-06		10.5937	7.19104	1.20046	1	282.296		21.2946	8.97765e-06			27.9977	-2.39354	3.73551	2.6886e-06	13.443		-0.80241	-15.1016	2.15387	2	419.986		22.5832	8.05562e-05
-18.1275	-28.0365	3.15056	2.49088e-06	2.49088e-06		12.1502	-14.808	-1.70889	2	126.639		38.5469	8.98832e-06			33.3034	-1.06261	3.60574	2.17906e-06	10.8953		-3.68758	-13.5662	2.40991	2	284.694		22.5773	8.05746e-05
-2.09078	-27.0214	-32.2954	9.72813e-07	9.72813e-07		15.2877	-18.7987	-1.50014	2	80.3449		20.2152	8.99097e-06			23.8692	11.8707	-32.6634	7.18182e-07	3.59091		5.18928	-8.4514	-0.232386	2	489.963		24.2002	8.06352e-05
8.35041	-34.781	20.0093	1.04226e-06	1.04226e-06		10.7943	-20.8713	-1.93481	2	159.181		18.1037	8.99475e-06			26.1133	24.7566	19.6235	1.50151e-06	7.50753		-18.357	1.78514	-0.968285	1	481.478		23.1659	8.06519e-05
-40.8747	-28.0831	14.1742	6.41897e-07	6.41897e-07		6.99933	-7.66721	-1.5023	2	163.139		39.3682	8.99598e-06			45.1002	-21.1063	13.4505	5.48289e-07	2.74144		-0.494132	-12.0959	4.01431	2	405.496		29.9295	8.08236e-05
-6.72241	51.1413	-10.4161	5.16691e-07	5.16691e-07		9.38654	8.29022	1.35864	1	328.895		23.4778	9.00707e-06			-40.9013	-31.6232	-9.80248	4.81235e-07	2.40617		-23.0136	7.03108	-0.590735	1	160.922		23.8173	8.08314e-05
19.1774	-16.4543	28.9212	7.59092e-07	7.59092e-07		11.6635	-2.01881	-1.16832	2	79.7215		36.4497	9.0136e-06			4.97	24.8372	28.8684	1.54163e-06	7.70814		3.3576	-12.5713	-0.489072	2	602.525		22.1806	8.08459e-05
-7.25886	-10.3746	-13.227	5.14785e-06	5.14785e-06		-4.29426	-1.69599	2.80291	3	148.787		23.8818	9.01409e-06			12.4124	-1.01386	-13.424	4.4817e-06	22.4085		-17.6908	-0.597286	-0.275561	1	393.583		24.9493	8.08475e-05
12.367	2.98821	15.0957	4.40294e-06	4.40294e-06		-1.69983	-6.45334	1.76545	2	167.336		26.4053	9.01846e-06			-8.58613	9.15127	15.2404	3.44808e-06	17.2404		-21.0133	6.295	-0.206428	1	226.771		21.7275	8.08686e-05
30.7874	21.9536	18.8367	6.8904e-07	6.8904e-07		-1.24769	-15.4109	3.3926	2	149.287		19.0455	9.03622e-06			-34.1964	15.4674	19.3891	9.16205e-07	4.58103		4.76817	-12.2401	1.18641	2	579.418		24.1044	8.10008e-05
12.7223	18.0821	-1.96786	4.14211e-05	4.14211e-05		2.80194	13.2903	-2.9187	1	88.1811		28.598	9.03919e-06			-22.0589	1.84908	-1.62013	0.000102216	511.081		-22.0242	-2.96229	-2.85882	1	390.671		29.1947	8.10465e-05
27.3895	0.621172	-22.993	1.58841e-06	1.58841e-06		12.4093	17.3306	-1.39925	1	229.582		18.9731	9.04117e-06			-14.7273	23.3451	-22.7445	1.01399e-06	5.06996		-21.9006	1.28293	-1.51255	1	541.868		27.7105	8.1059e-05
5.76221	27.6852	-21.7284	7.51501e-07	7.51501e-07		9.89506	18.5559	-1.51849	1	209.578		27.8036	9.04147e-06			-27.1413	-8.99133	-21.3127	7.67874e-07	3.83937		4.39051	-8.73164	-2.25736	2	476.153		25.5063	8.10919e-05
19.7778	-4.0563	-16.6277	1.7467e-06	1.7467e-06		-11.9521	4.74832	1.8329	3	267.495		19.5678	9.04266e-06			-6.747	19.1326	-16.5072	2.21676e-06	11.0838		2.29759	-5.76486	-0.629805	2	454.771		24.3491	8.10992e-05
14.4976	16.6144	0.578709	3.0689e-05	3.0689e-05		-21.0517	4.4943	-3.2093	3	144.676		39.561	9.04362e-06			-21.6489	4.12038	0.922262	5.64408e-05	282.204		-20.6804	2.63731	-1.28435	1	518.718		24.6397	8.14745e-05
15.5239	23.569	-4.57112	7.16654e-06	7.16654e-06		11.936	17.0504	-1.54163	1	238.913		19.3822	9.04431e-06			-28.2496	1.49801	-4.12688	1.04776e-05	52.3882		3.82619	-10.8683	0.224171	2	659.11		24.1745	8.15721e-05
25.3348	-7.1981	-3.27033	5.59411e-06	5.59411e-06		-13.6444	1.81426	0.47325	3	250.223		33.3828	9.05915e-06			-6.63243	25.5041	-3.14452	4.64996e-06	23.2498		4.99836	-10.382	1.41679	2	533.063		27.0981	8.1593e-05
-6.16578	1.96135	-4.53469	3.77722e-05	3.77722e-05		2.6613	-17.4381	1.41639	2	192.347		36.693	9.06106e-06			1.3511	-6.30846	-4.56158	5.64498e-05	282.249		-6.04768	-6.83486	2.23643	2	145.505		26.5325	8.20597e-05
-1.13043	14.9307	17.8511	1.88416e-06	1.88416e-06		-27.4782	-0.610869	-1.90785	3	54.8657		40.0407	9.06252e-06			-12.0328	-8.53221	18.0351	2.29077e-06	11.4539		-0.751904	-16.8493	4.86351	2	252.675		22.4981	8.22174e-05
-1.25067	-21.255	-32.3709	8.10897e-07	8.10897e-07		-1.51168	-15.508	4.87365	2	120.094		28.0756	9.06612e-06			18.4675	9.68345	-32.656	1.09363e-06	5.46816		2.89509	3.39622	-5.13377	2	138.404		28.7183	8.22863e-05
-36.8959	2.41818	32.683	5.30895e-07	5.30895e-07		-2.20073	-5.68288	-6.12951	2	128.987		36.0984	9.0683e-06			17.0594	-33.0935	32.3913	5.38173e-07	2.69087		2.80407	-14.5177	1.35282	2	555.868		28.0945	8.25835e-05
-14.559	8.15576	4.82762	2.25118e-05	2.25118e-05		-18.1697	-2.69715	-1.29036	3	142.622		17.4174	9.0686e-06			0.390894	-16.6891	4.80806	5.32605e-05	266.303		-22.1989	-0.687627	-1.82539	1	511.339		24.0119	8.26581e-05
-30.888	-5.46901	-29.1974	5.36517e-07	5.36517e-07		1.75281	-14.4703	2.27588	2	268.773		36.6017	9.0739e-06			19.8611	-23.8716	-29.5328	6.02401e-07	3.012		-19.721	0.666417	-1.18704	1	586.434		25.002	8.29401e-05
-27.5715	-3.49745	25.3944	1.36362e-06	1.36362e-06		2.79444	3.17751	5.74278	1	79.5602		38.3643	9.07666e-06			17.3413	-22.0518	25.1068	1.19361e-06	5.96806		4.54231	-13.1014	2.1746	2	526.466		23.5618	8.30127e-05
0.221332	-11.7044	-3.66304	2.7779e-05	2.7779e-05		5.49249	-15.5071	3.85833	2	181.694		22.6684	9.07829e-06			9.93251	6.10555	-3.81381	1.77383e-05	88.6917		0.984712	-8.10721	0.900549	2	513.574		21.973	8.30532e-05
-1.11999	-5.1328	-0.653804	4.2391e-05	4.2391e-05		-24.5615	-11.3399	-0.883957	3	37.737		26.2881	9.07887e-06			4.98596	1.62618	-0.730438	3.37752e-05	168.876		-7.00601	-14.6148	4.03763	2	130.246		21.5141	8.30953e-05
-28.8731	-5.32803	-16.3067	1.36418e-06	1.36418e-06		10.7358	-4.7433	-2.63269	2	85.6656		33.1056	9.07945e-06			18.9242	-22.2149	-16.6244	1.25371e-06	6.26856		4.48487	-2.12789	-1.31076	2	245.204		22.5661	8.317e-05
-11.5705	-15.7844	9.20052	3.35987e-06	3.35987e-06		-5.88075	3.81496	-5.12909	3	145.812		23.3094	9.08754e-06			19.6102	-2.02201	8.89253	2.95725e-06	14.7863		6.59983	-10.035	-1.6141	2	375.869		29.8968	8.31751e-05
8.51393	9.39747	-4.3693	2.93822e-05	2.93822e-05		-4.09371	17.7082	-4.86396	1	35.3565		35.1133	9.08796e-06			-12.4767	2.60534	-4.17156	1.56725e-05	78.3625		-18.8928	1.01193	-1.35437	1	543.235		24.4482	8.32374e-05
16.7669	-3.44353	30.8487	1.17307e-06	1.17307e-06		-27.8032	-4.70791	-3.08161	3	31.3485		21.88	9.09573e-06			-5.01047	16.1837	30.9453	1.18615e-06	5.93074		4.72766	-14.5612	1.39117	2	464.712		24.0827	8.33534e-05
-16.017	-4.55757	4.16174	1.1808e-05	1.1808e-05		-14.0955	7.53992	2.88139	3	167.371		26.8294	9.10013e-06			-4.06152	-16.1499	4.16174	4.4092e-05	220.46		-4.58074	-15.6938	1.17858	2	190.419		23.2965	8.3486e-05
12.7599	17.1626	0.487592	3.84672e-05	3.84672e-05		-13.9001	6.15801	5.65197	3	130.375		29.3178	9.10232e-06			-8.48328	19.6317	0.487592	6.19013e-06	30.9507		7.31905	-3.45713	-2.47024	2	201.69		22.1325	8.36582e-05
3.31769	-10.7712	-4.45918	2.87406e-05	2.87406e-05		-7.3659	6.7084	-3.45638	3	123.757		35.3277	9.12071e-06			10.987	-2.51242	-4.45918	2.00054e-05	100.027		-17.5531	2.17077	0.188654	1	364.38		24.8303	8.37179e-05
-15.1685	4.4557	-19.7338	3.1957e-06	3.1957e-06		-17.2568	0.495896	4.41974	3	102.848		27.0449	9.12598e-06			11.389	10.8996	-19.7519	3.34581e-06	16.7291		-23.0898	0.845609	-1.95104	1	451.615		21.6494	8.38044e-05
16.6402	6.64179	3.79461	1.55277e-05	1.55277e-05		-20.2934	7.62516	7.09154	3	35.5358		24.1229	9.13107e-06			-2.61739	-17.7343	3.78695	3.99835e-05	199.918		3.8671	-11.6346	2.45664	2	561.942		26.5451	8.38547e-05
-9.90428	25.2508	-1.42329	2.71954e-06	2.71954e-06		1.91317	-6.74652	3.16634	2	153.928		29.1984	9.13194e-06			26.7721	-4.06052	-1.44943	2.78445e-06	13.9223		-6.82048	-3.09405	0.669965	2	135.151		25.4078	8.39971e-05
-31.0939	9.01346	-10.4802	1.50818e-06	1.50818e-06		1.27488	-1.77547	-9.76752	2	75.654		24.8356	9.15706e-06			23.3081	22.4094	-10.5062	1.68877e-06	8.44387		4.9127	-6.66633	-1.75607	2	410.298		26.1214	8.41061e-05
5.09263	17.3332	-1.02074	1.92719e-05	1.92719e-05		8.83111	-22.4441	-3.30372	2	107.215		38.6483	9.15795e-06			12.4141	-13.0847	-1.03769	1.41573e-05	70.7865		0.979695	-9.65882	-2.79387	2	421.783		26.3518	8.42028e-05
3.49166	-3.80653	-7.6183	2.39659e-05	2.39659e-05		14.0274	10.4039	-6.53357	1	46.69		35.6623	9.1614e-06			-5.09303	-1.12319	-7.62569	2.29627e-05	114.814		-1.6893	-14.1647	4.84036	2	331.904		23.8949	8.43566e-05
13.6485	19.9334	20.4493	1.69682e-06	1.69682e-06		19.0501	-13.1755	-7.52701	2	30.6223		36.9968	9.17317e-06			10.3979	-21.7923	20.4342	1.06962e-06	5.3481		-21.5611	-3.55795	-3.04942	1	365.571		21.6892	8.43911e-05
14.1289	-15.2325	-1.38127	1.85193e-05	1.85193e-05		9.01209	24.1474	-1.87856	1	65.7608		27.7251	9.17354e-06			-20.3043	-4.61694	-1.37936	6.29013e-05	314.507		-0.268037	-2.79378	-0.643426	2	274.958		26.5756	8.44239e-05
1.42786	-15.1053	-8.36219	6.91081e-06	6.91081e-06		6.46352	6.00002	-1.79197	1	266.065		24.7698	9.17602e-06			-13.8442	6.31629	-8.36492	4.89163e-06	24.4582		0.76968	-6.38369	-0.756636	2	460.668		22.6394	8.468e-05
-2.80703	-24.6473	-7.32242	2.66359e-06	2.66359e-06		13.2829	-14.7781	-3.31233	2	93.1765		19.1647	9.17674e-06			-19.987	14.7569	-7.32211	4.92861e-06	24.6431		-18.3409	-2.68531	-0.713289	1	354.379		26.3322	8.47128e-05
-17.4754	-9.6375	38.6437	4.97311e-07	4.97311e-07		12.4176	-0.219336	12.1782	1	32.7825		16.6206	9.1796e-06			0.375094	19.9519	38.6315	4.87161e-07	2.43581		-20.0035	-0.883384	-1.95201	1	556.96		28.0627	8.48062e-05
4.51622	9.93653	1.778	3.64832e-05	3.64832e-05		14.5338	3.20075	5.52148	1	62.019		35.5211	9.18032e-06			6.29961	-8.88502	1.76439	7.09587e-05	354.794		-0.945662	-15.2373	4.03569	2	370.057		21.9355	8.486e-05
8.6509	16.6864	8.47586	8.26862e-06	8.26862e-06		6.47226	-10.8575	4.18956	2	150.757		37.6978	9.18103e-06			10.0796	-15.8414	8.46051	8.40855e-06	42.0427		5.25391	2.94953	-3.61534	2	156.005		24.1581	8.4968e-05
-7.23847	-17.7224	-12.3441	2.32328e-06	2.32328e-06		7.97133	-21.8977	-4.26626	2	88.8514		20.1341	9.18525e-06			-11.777	15.1291	-12.3487	2.93983e-06	14.6991		6.41824	-7.17741	0.47123	2	334.361		25.2759	8.5063e-05
10.264	-15.0918	-4.1849	2.32241e-05	2.32241e-05		-1.59011	-20.0481	5.48473	2	59.4752		25.3568	9.18713e-06			-18.2506	-1.34105	-4.18446	5.75543e-05	287.771		-0.604986	-15.1016	2.03008	2	428.652		27.6813	8.50962e-05
2.66238	-2.73264	-5.58528	3.3078e-05	3.3078e-05		7.10732	14.5643	-2.72727	1	138.765		18.8536	9.19094e-06			-3.7471	-0.942248	-5.59349	3.03046e-05	151.523		-17.9044	-1.22192	0.678791	1	321.185		24.8616	8.53222e-05
2.6993	-3.3914	17.029	4.18209e-06	4.18209e-06		5.50456	17.9239	-7.98613	1	32.2701		22.2101	9.1935e-06			-4.32251	-0.643005	17.0211	4.09261e-06	20.4631		-18.0258	6.19726	-0.103486	1	199.06		24.461	8.53768e-05
11.7395	8.45726	0.256556	5.24151e-05	5.24151e-05		-0.0353469	10.1209	3.67892	1	92.0386		26.0581	9.1953e-06			1.4042	-14.3994	0.246257	0.000101982	509.909		0.553469	-16.7079	4.21297	2	294.533		29.7308	8.5382e-05
-33.3115	-14.6335	-28.1307	4.995e-07	4.995e-07		0.145454	-0.207398	-5.80365	2	150.403		23.3048	9.2011e-06			3.93199	36.1584	-28.1462	4.9121e-07	2.45605		-1.28824	-13.0888	-0.291324	2	369.072		25.4755	8.53975e-05
8.51254	12.6522	10.7169	9.04147e-06	9.04147e-06		1.12259	2.83333	-2.80137	1	176.172		23.4225	9.20983e-06			6.65705	-13.7033	10.7034	6.03489e-06	30.1744		6.30022	-11.923	-0.5538	2	427.552		29.6012	8.55105e-05
-12.1847	15.0231	-0.654086	1.11413e-05	1.11413e-05		10.5005	7.5114	9.23094	1	55.4731		22.1865	9.21234e-06			19.0576	3.03078	-0.676154	7.06739e-06	35.337		5.78772	-12.7607	0.555993	2	477.526		25.5433	8.57304e-05
29.9675	-28.3291	10.7003	6.94984e-07	6.94984e-07		11.2306	10.5243	1.37913	1	303.236		28.982	9.21573e-06			-39.5607	-11.7781	10.7142	5.15908e-07	2.57954		-0.343888	-3.54281	3.96167	2	157.98		21.7877	8.57546e-05
-27.6909	-2.08291	3.04886	3.7182e-06	3.7182e-06		-3.11531	-11.7279	3.96856	2	108.16		33.9022	9.21744e-06			22.9395	15.6493	3.04886	1.6378e-05	81.8902		-2.10137	-2.43929	-2.85474	2	209.263		25.0997	8.57648e-05
-0.815326	2.4643	-0.0793169	3.59387e-05	3.59387e-05		-2.21258	9.46187	-0.38552	1	125.584		23.8463	9.22193e-06			1.93825	-1.72649	-0.0793169	4.97698e-05	248.849		-22.7137	6.39265	-0.163789	1	189.356		27.6853	8.58917e-05
29.3048	0.519205	-2.9925	3.54719e-06	3.54719e-06		13.6905	5.87682	2.86859	1	138.378		35.6093	9.22602e-06			-25.1191	-15.102	-2.9925	3.60875e-06	18.0437		-23.3126	-1.92491	1.83072	1	151.513		22.8006	8.59275e-05
11.6725	8.91618	3.87809	4.62921e-05	4.62921e-05		4.45513	4.82331	-2.73079	1	217.956		33.6098	9.23993e-06			-5.5115	-13.5179	4.22537	3.68504e-05	184.252		-21.3273	0.944094	-4.1763	1	372.084		27.6712	8.5952e-05
15.355	15.7078	-7.65176	7.18271e-06	7.18271e-06		17.4288	1.51356	-0.732049	1	59.2962		27.2936	9.24341e-06			-5.38378	-21.4856	-7.13791	4.41043e-06	22.0522		-1.60617	-13.9112	4.13082	2	373.221		22.5835	8.5986e-05
8.21159	32.0825	11.2256	1.004e-06	1.004e-06		2.27854	-11.9516	6.43032	2	113.83		24.399	9.24649e-06			9.25721	-31.6038	11.8035	1.56139e-06	7.80693		3.5388	-7.73922	-3.43302	2	394.292		27.4815	8.60697e-05
12.3769	23.2708	17.8517	2.19804e-06	2.19804e-06		10.1925	8.11356	0.787913	1	316.486		32.7303	9.26572e-06			1.28333	-25.9603	18.3968	1.13697e-06	5.68484		-0.314727	4.02336	-1.98027	2	140.546		30.0177	8.61012e-05
11.5975	11.9191	6.48257	2.09413e-05	2.09413e-05		-6.58974	4.04181	5.93577	3	78.8481		33.2921	9.26948e-06			-3.90163	-16.0154	6.86682	2.91748e-05	145.874		-17.6057	-3.58901	-1.79082	1	277.952		24.7092	8.61773e-05
23.564	6.95383	4.4467	4.77603e-06	4.77603e-06		4.14944	7.00671	-1.63352	1	240.063		40.5085	9.27443e-06			-16.7586	-17.8158	5.00864	3.83767e-06	19.1884		-2.01859	-8.31731	4.75384	2	185.054		28.6701	8.61786e-05
-13.9338	-10.98	9.47694	5.34692e-06	5.34692e-06		-1.7802	-4.49958	4.1632	2	119.158		34.5998	9.27959e-06			6.59624	16.699	9.0448	4.4325e-06	22.1625		4.64171	-11.127	-1.11166	2	548.825		28.6679	8.62707e-05
39.3566	14.4819	-28.1206	5.15808e-07	5.15808e-07		-9.9337	2.75254	-6.09178	3	96.6909		22.9119	9.28064e-06			-26.9377	-32.985	-27.1315	4.79046e-07	2.39523		-0.976708	-13.8395	3.75639	2	418.589		23.0274	8.64021e-05
19.1414	-13.1065	-9.75027	4.42966e-06	4.42966e-06		7.32058	17.6041	-1.37651	1	151.973		25.4869	9.28102e-06			-23.2294	1.42261	-9.5358	6.65543e-06	33.2772		4.5685	5.56009	-1.53008	2	142.169		23.2169	8.64381e-05
1.99787	-0.748229	-18.5151	3.16104e-06	3.16104e-06		-12.0615	7.02815	1.7357	3	199.798		18.2696	9.29171e-06			-2.28757	-0.775148	-18.4832	4.0139e-06	20.0695		6.59907	-12.8959	0.302347	2	393.073		27.7641	8.66794e-05
-12.4434	-21.304	12.7263	1.85696e-06	1.85696e-06		11.2466	-4.41598	-2.73755	2	79.8089		29.5444	9.30174e-06			0.130164	24.9254	12.1884	1.42593e-06	7.12965		-16.3186	2.61809	-1.30056	1	283.016		28.0776	8.67392e-05
-13.1329	-8.2265	26.8092	1.64886e-06	1.64886e-06		6.70925	12.9692	3.04744	1	159.577		29.8579	9.30966e-06			7.48406	14.2911	26.4242	1.10644e-06	5.53218		-21.6994	0.582433	-0.829171	1	542.153		23.4039	8.68187e-05
-27.2909	-26.2359	15.6665	6.8602e-07	6.8602e-07		-16.0464	-18.5357	-5.36758	3	28.1066		36.487	9.31383e-06			10.4837	36.7403	14.7631	1.00484e-06	5.0242		1.46537	-3.18282	2.2196	2	229.701		22.6491	8.68222e-05
-9.41301	-0.832782	26.5108	2.0391e-06	2.0391e-06		-6.13958	-6.84633	-3.18218	3	124.233		30.1085	9.31462e-06			8.00555	6.02636	26.2978	1.51369e-06	7.56844		-1.93082	-3.18721	-2.33882	2	233.092		26.7541	8.70328e-05
37.6686	35.9565	-1.37666	8.55753e-07	8.55753e-07		-17.4794	0.761206	-2.23958	3	212.422		36.8005	9.32061e-06			-14.343	-50.0892	-0.14881	7.85907e-07	3.92954		1.45944	-6.8408	-2.53355	2	438.481		26.5997	8.71289e-05
18.4119	1.03529	-7.89231	4.19316e-06	4.19316e-06		14.678	11.5503	6.21891	1	69.8992		18.4854	9.32721e-06			-15.4361	-10.3726	-7.50832	8.76092e-06	43.8046		3.9332	-6.54301	-1.15859	2	462.502		26.6824	8.71348e-05
-30.9424	-19.5096	23.9528	7.9459e-07	7.9459e-07		-1.38938	15.8108	-7.33258	1	34.7637		20.5299	9.32759e-06			17.1225	32.9576	23.0611	9.28065e-07	4.64033		0.145338	2.74506	-3.37316	2	159.201		23.0506	8.71443e-05
-4.33733	9.70152	-3.74722	1.76009e-05	1.76009e-05		13.8802	20.2705	4.64067	1	32.8434		18.5733	9.33289e-06			8.61839	-6.27685	-3.71121	3.39021e-05	169.511		-22.4337	-1.75505	-1.57529	1	445.749		23.0506	8.71444e-05
-13.6579	2.50493	12.9464	6.12076e-06	6.12076e-06		1.08526	-9.01949	1.8923	2	238.156		27.2635	9.33291e-06			13.2075	4.99764	12.6951	5.79202e-06	28.9601		1.94656	-15.4656	2.0571	2	474.28		24.2883	8.7211e-05
-29.0073	-5.06855	-18.2058	1.25199e-06	1.25199e-06		6.75744	-4.65328	10.3814	2	44.9548		25.9391	9.33298e-06			22.2898	18.6128	-18.8575	1.25024e-06	6.25122		-22.5654	-0.976096	-0.804574	1	441.176		27.7548	8.72975e-05
-24.3506	12.2027	-14.5561	1.25348e-06	1.25348e-06		1.32046	-15.5065	2.72762	2	225.712		24.7525	9.33633e-06			27.0354	1.43626	-14.8889	1.60973e-06	8.04866		4.10034	0.790632	-3.21204	2	181.837		25.2305	8.73695e-05
-23.0403	-30.1223	4.77027	1.62712e-06	1.62712e-06		-24.9236	4.69603	-5.45078	3	47.2111		30.426	9.338e-06			4.73407	37.7139	3.9052	1.4564e-06	7.28202		3.6323	-10.286	0.76964	2	648.828		26.6685	8.7455e-05
-22.2076	-7.44158	-23.4838	1.63565e-06	1.63565e-06		-21.7599	-3.07954	-1.65699	3	141.502		23.7187	9.33832e-06			15.1659	17.1143	-24.0274	1.09948e-06	5.49741		-22.3392	2.16044	-1.635	1	477.082		22.9753	8.76206e-05
5.14071	-17.3749	4.1942	2.81894e-05	2.81894e-05		9.00104	-16.9755	4.45024	2	76.8296		24.0414	9.33898e-06			-13.1522	12.474	4.06573	8.42206e-06	42.1103		-0.835284	-15.6608	6.52553	2	214.565		29.302	8.76401e-05
-0.664953	-22.5855	10.7797	5.91845e-06	5.91845e-06		-4.19862	-14.0197	-3.34315	2	60.2111		36.9795	9.3482e-06			-10.7027	20.043	10.4639	3.34189e-06	16.7095		5.05808	3.647	1.26558	2	129.346		23.3253	8.76962e-05
10.4571	-0.299503	-4.37619	1.56457e-05	1.56457e-05		0.620808	-5.53744	-2.5588	2	222.483		31.873	9.35146e-06			-9.20747	-5.12917	-4.17152	1.93984e-05	96.9922		-16.3344	1.2046	1.99093	1	197.186		23.7648	8.77185e-05
-27.4367	-10.8115	-11.2755	1.86103e-06	1.86103e-06		-13.105	4.37618	3.22685	3	233.757		38.504	9.35265e-06			18.1087	22.9246	-11.9725	1.97358e-06	9.86792		1.17669	-13.0033	-0.0194146	2	575.331		23.5409	8.77382e-05
-22.1542	32.5133	-2.89937	1.227e-06	1.227e-06		-8.99048	18.669	1.19998	3	36.9245		38.4373	9.35401e-06			35.5262	-16.9488	-2.92577	8.80913e-07	4.40457		3.52523	-3.6135	-5.42924	2	202.193		23.4393	8.77969e-05
15.1856	4.9722	-7.44786	5.90678e-06	5.90678e-06		21.2849	-17.1493	-1.80314	2	37.7506		19.4124	9.35859e-06			-10.6584	-12.1315	-7.07779	1.22569e-05	61.2846		-0.244784	-11.0942	1.11292	2	538.178		27.8671	8.7877e-05
8.68467	-11.6237	7.00916	1.25746e-05	1.25746e-05		-20.9101	2.43309	-1.0024	3	240.183		35.9385	9.37347e-06			-13.2748	5.78242	7.0267	1.07236e-05	53.618		-22.5988	-5.72381	-3.72977	1	215.823		27.1144	8.79217e-05
12.6495	14.2756	-39.1493	6.75845e-07	6.75845e-07		13.4021	16.8162	8.27957	1	26.0331		25.3957	9.37688e-06			-4.11429	-19.5607	-38.6998	5.97452e-07	2.98726		-0.242132	-2.51409	-5.62246	2	172.767		22.8631	8.81722e-05
24.7736	-31.979	0.38121	1.31585e-06	1.31585e-06		5.68317	-11.2816	0.875213	2	267.286		37.0366	9.38689e-06			-37.5133	15.0827	0.460001	1.23098e-06	6.15489		-23.7651	-4.91811	0.128564	1	151.495		26.193	8.81931e-05
4.53863	-14.1842	1.34195	5.86306e-05	5.86306e-05		-21.0177	0.257711	-0.851112	3	244.517		27.9828	9.38806e-06			4.53863	-14.1842	1.34195	0.000100952	504.759		-23.0489	-3.90147	-4.66927	1	217.988		25.1748	8.82116e-05
25.3019	10.5613	14.5301	2.37287e-06	2.37287e-06		2.27364	-13.2216	0.61667	2	306.347		21.0443	9.38961e-06			25.3019	10.5613	14.5301	3.38768e-06	16.9384		6.56821	-13.5982	-0.356745	2	351.079		24.2841	8.8232e-05
-28.613	6.84519	11.5818	1.90851e-06	1.90851e-06		-12.1691	-2.06116	6.26159	3	70.8815		18.7456	9.39051e-06			-28.613	6.84519	11.5818	2.4375e-06	12.1875		-19.9377	1.30524	-1.39571	1	584.836		25.885	8.82851e-05
-2.01229	-2.34691	-27.1244	1.90158e-06	1.90158e-06		-3.11771	-3.69137	-2.74212	3	204.283		26.8086	9.39162e-06			-2.01229	-2.34691	-27.1244	1.41055e-06	7.05273		-18.4035	-0.907268	-1.54844	1	472.845		25.885	8.82853e-05
-2.10532	6.7399	6.2471	1.2179e-05	1.2179e-05		-22.2959	-5.04957	-5.84629	3	48.7875		17.2463	9.39437e-06			-6.8224	1.62092	6.11455	1.40792e-05	70.396		4.10872	-7.42516	-1.1145	2	500.463		24.0491	8.84299e-05
-7.78457	22.819	-1.18895	5.09825e-06	5.09825e-06		8.45284	-7.81688	4.83075	2	81.1655		18.2869	9.40243e-06			-23.6434	4.53877	-1.27645	5.13664e-05	256.832		-0.349628	-4.84827	3.99612	2	173.454		26.6242	8.84835e-05
7.76703	-0.642099	-2.36141	2.70647e-05	2.70647e-05		-13.7009	0.793649	-2.20248	3	168.071		25.7549	9.41269e-06			4.44336	6.15509	-2.75042	2.58255e-05	129.127		-0.603128	-13.2946	3.91539	2	426.611		25.0503	8.85183e-05
8.53199	15.8776	-3.26538	3.15119e-05	3.15119e-05		-9.67073	12.2937	5.22867	3	48.0362		33.5608	9.41943e-06			-9.46495	15.082	-3.83295	4.81584e-06	24.0792		-1.45776	-15.3241	3.36006	2	371.532		25.8894	8.85514e-05
1.08367	7.28191	-0.862849	3.65425e-05	3.65425e-05		-12.4075	3.73215	1.4789	3	282.86		33.9917	9.42677e-06			-5.75187	4.40987	-1.10282	1.76889e-05	88.4443		3.37452	-8.35227	-1.8692	2	531.825		23.2194	8.85801e-05
4.9828	1.93845	-1.93229	3.78126e-05	3.78126e-05		8.7166	-7.97196	1.16726	2	115.73		30.7027	9.42897e-06			0.817443	5.05964	-2.2524	2.76572e-05	138.286		-3.32736	-1.77303	-6.11845	2	149.5		28.7466	8.86705e-05
1.9462	8.59779	-0.605551	3.53134e-05	3.53134e-05		5.05586	1.21586	-2.97043	1	168.541		26.4837	9.43209e-06			-6.45427	5.82467	-0.886762	1.47147e-05	73.5735		-13.6928	1.42486	0.45998	1	136.508		27.8826	8.90693e-05
5.69294	-3.07848	2.15711	2.23954e-05	2.23954e-05		-2.49665	3.51347	-3.11108	3	171.701		36.6653	9.43267e-06			5.54807	3.29111	1.8574	2.3663e-05	118.315		6.37516	-4.60321	-2.85135	2	249.32		22.2455	8.94985e-05
-15.6435	9.68744	1.30015	1.97908e-05	1.97908e-05		5.18929	-17.2338	4.58987	2	130.868		23.795	9.43464e-06			-16.2136	-8.76329	1.59608	1.61222e-05	80.6109		-2.58097	-8.85906	2.72942	2	267.585		28.0652	8.9525e-05
-6.41463	4.25063	4.60294	2.01117e-05	2.01117e-05		0.997969	-13.4105	2.1253	2	268.314		34.3561	9.43537e-06			-6.84856	-3.40809	4.63868	1.84907e-05	92.4533		-18.7681	1.12599	-0.784353	1	522.634		28.396	8.96907e-05
0.380232	4.39502	-6.6569	2.37513e-05	2.37513e-05		-12.211	0.661374	-0.462125	3	225.725		18.234	9.43829e-06			-3.65967	2.15758	-6.84302	2.18851e-05	109.425		3.80867	-5.56637	-2.65356	2	378.045		28.3971	8.97081e-05
-0.329529	-9.22113	-2.76	3.74108e-05	3.74108e-05		13.6395	11.3166	0.21676	1	197.993		31.8738	9.44178e-06			7.79191	-5.16294	-2.7982	4.18187e-05	209.093		-23.1429	6.57242	-1.14696	1	179.233		22.3787	8.98448e-05
2.40504	-12.6362	4.04179	4.53391e-05	4.53391e-05		-21.5726	3.1924	-7.63555	3	40.086		35.5307	9.44223e-06			12.1779	-4.28658	3.93975	1.7898e-05	89.49		3.97287	-17.7076	3.54388	2	208.421		29.8207	8.98821e-05
-14.1625	-3.34109	4.40108	1.48677e-05	1.48677e-05		-19.298	-11.2906	-5.44752	3	37.4515		20.2477	9.44229e-06			-4.17689	-13.9224	4.76667	4.66386e-05	233.193		3.68909	-14.9811	1.01291	2	487.514		26.3022	8.99063e-05
-2.19667	-5.04662	-2.46564	4.01025e-05	4.01025e-05		10.3275	-21.8339	-2.07395	2	140.453		38.3064	9.44568e-06			3.24709	-4.66997	-2.48035	7.2e-05	360		2.13122	-7.82684	-3.02956	2	436.055		29.5794	9.00488e-05
-17.3475	15.5485	2.67788	7.02739e-06	7.02739e-06		7.45045	8.93044	-1.15761	1	288.302		25.5911	9.46157e-06			-22.1253	-7.24591	2.97551	1.14567e-05	57.2837		1.73261	-15.0069	5.65473	2	264.818		22.337	9.01317e-05
-1.20777	23.98	-6.38197	6.09202e-06	6.09202e-06		9.2794	13.4818	-0.343605	1	246.986		30.8641	9.46496e-06			-21.3899	10.6303	-6.69713	6.43848e-06	32.1924		-22.4898	1.63303	-1.68206	1	488.187		27.3994	9.01371e-05
-2.66694	13.7462	-3.07	1.30507e-05	1.30507e-05		-21.3346	9.13049	-6.75785	3	27.8286		32.9648	9.46583e-06			-13.2445	4.34126	-3.24325	1.59566e-05	79.7828		5.05144	-19.0494	1.94545	2	150.207		26.029	9.01577e-05
-1.67611	11.6694	-1.1406	2.06048e-05	2.06048e-05		-0.262769	18.8948	7.94915	1	27.0083		32.9697	9.47061e-06			-10.9342	4.21927	-1.32886	1.47231e-05	73.6157		-19.0613	1.90229	-1.18851	1	525.856		27.6416	9.03179e-05
-5.5344	-4.53258	-0.218134	3.5215e-05	3.5215e-05		3.35678	20.4836	3.29999	1	39.7293		24.2043	9.47211e-06			1.14605	-7.22043	-0.127319	0.000101759	508.794		4.57686	-9.98133	0.464359	2	590.097		23.3591	9.03302e-05
-2.46486	8.98876	-5.44159	1.74638e-05	1.74638e-05		1.93404	14.6314	2.39168	1	91.6959		22.2679	9.48443e-06			-9.05006	2.04699	-5.57595	1.58246e-05	79.1228		-14.255	2.41211	-2.04891	1	149.536		27.0496	9.0479e-05
4.32103	-5.26837	2.1555	2.88578e-05	2.88578e-05		-1.14452	18.1626	6.16013	1	41.5372		36.9239	9.49793e-06			6.75265	1.00581	1.92204	2.42636e-05	121.318		0.794296	-18.9079	5.04681	2	133.903		24.0453	9.06535e-05
18.6956	-8.07001	-8.68382	5.84009e-06	5.84009e-06		7.10691	-5.12926	-6.45686	2	98.1104		25.5488	9.50854e-06			16.2993	11.6557	-9.36558	4.47059e-06	22.3529		-18.9681	-1.194	-1.55257	1	499.551		28.2862	9.0727e-05
-13.0763	-1.05975	2.97922	2.71793e-05	2.71793e-05		-12.4111	-9.10488	4.98236	3	65.3954		20.419	9.51086e-06			-5.61652	-11.8858	3.28813	3.52192e-05	176.096		-21.1069	1.81182	-2.69426	1	506.223		23.1219	9.09141e-05
-13.7986	9.04116	0.873609	2.49624e-05	2.49624e-05		-6.60734	11.3698	-0.253007	3	73.549		38.5453	9.51885e-06			-14.732	-7.50795	1.11408	1.89571e-05	94.7854		-2.21074	-14.3313	5.81507	2	261.31		25.1282	9.09146e-05
-0.180933	-3.33516	-4.67654	3.66753e-05	3.66753e-05		-20.5594	12.8514	3.3351	3	40.4899		18.7026	9.52197e-06			2.76013	-2.14294	-4.77325	4.06035e-05	203.018		-1.62397	-13.8108	2.61031	2	416.767		23.8208	9.09542e-05
-4.25965	-8.87243	2.43741	2.2856e-05	2.2856e-05		-14.7303	10.67	-1.0765	3	73.0867		18.094	9.5275e-06			5.5622	-8.20922	2.52431	6.42713e-05	321.356		-3.93283	-2.92727	-5.34635	2	156.063		29.6108	9.14258e-05
4.34592	-8.50996	-4.37665	3.13555e-05	3.13555e-05		13.406	2.36212	-3.17141	1	56.5392		31.0049	9.53479e-06			9.51087	-0.820061	-4.57688	2.41232e-05	120.616		-22.0177	-2.96138	-2.86793	1	390.636		28.7936	9.14664e-05
1.12961	-12.0127	0.91575	5.85986e-05	5.85986e-05		-19.3317	-13.8578	0.464189	3	28.7306		26.3963	9.53825e-06			10.9708	-5.1806	0.852466	2.65818e-05	132.909		-19.5139	0.655129	-1.80698	1	576.21		25.4577	9.147e-05
-5.44173	0.241525	5.22863	1.92018e-05	1.92018e-05		6.24968	-19.9504	-1.93551	2	167.157		30.0746	9.53855e-06			-2.8878	-4.55979	5.26869	2.22637e-05	111.319		-18.8348	6.80745	-1.32309	1	184.678		24.6403	9.15113e-05
11.0759	19.8271	-2.21978	3.59777e-05	3.59777e-05		4.278	-1.13481	-6.08071	2	136.742		22.0983	9.55452e-06			-11.5933	19.2988	-2.90978	4.33536e-06	21.6768		5.78469	-6.88616	-0.705282	2	380.76		23.352	9.15183e-05
-10.0634	13.3297	-1.65182	1.10225e-05	1.10225e-05		-8.03646	-21.9197	-0.884417	2	46.741		18.5959	9.56221e-06			-16.5866	-2.21148	-1.57463	5.38353e-05	269.176		3.17663	-10.1368	-1.57106	2	581.393		29.4551	9.15398e-05
1.02893	0.217818	-2.39574	3.81786e-05	3.81786e-05		5.55064	-11.2355	-5.48066	2	91.8606		35.6633	9.56378e-06			0.315503	0.76344	-2.56731	3.66417e-05	183.208		7.44158	-11.4318	2.48234	2	278.751		28.8957	9.15889e-05
-5.51416	1.55694	-2.67514	4.62713e-05	4.62713e-05		10.4345	-24.4885	-1.65949	2	81.5461		21.3876	9.57352e-06			-4.13093	-4.22728	-2.64011	3.76924e-05	188.462		-0.715221	-13.685	2.61977	2	476.716		26.5656	9.16524e-05
-14.6389	-5.64898	1.98636	1.3604e-05	1.3604e-05		17.7752	-8.68126	2.31338	2	35.7992		18.4571	9.57432e-06			-2.4417	-15.5742	2.39079	6.37451e-05	318.725		-17.0728	-5.32166	-1.58383	1	182.469		23.049	9.17593e-05
-11.5804	2.25842	-2.27313	4.19275e-05	4.19275e-05		22.7927	12.9101	2.76219	1	26.7979		32.305	9.58015e-06			-7.78053	-9.10327	-2.04193	2.39452e-05	119.726		-1.72319	-13.7453	3.49074	2	393.848		27.543	9.19046e-05
-8.87622	-9.83012	2.07483	1.57081e-05	1.57081e-05		-1.9478	-3.16397	-4.90672	2	174.761		24.5439	9.58586e-06			4.06861	-12.6915	2.32528	0.000111938	559.691		3.20177	-10.1911	2.52299	2	530.039		23.4314	9.20174e-05
-6.81599	4.77009	-0.595114	4.13374e-05	4.13374e-05		-26.2732	0.56226	2.77784	3	36.6959		22.7823	9.58872e-06			-7.54489	-3.66864	-0.547646	2.71944e-05	135.972		3.23069	-7.9387	-2.48293	2	480.942		28.8644	9.20769e-05
3.37299	-9.0339	-2.70757	4.46774e-05	4.46774e-05		2.75609	7.60262	4.22679	1	113.747		30.7006	9.58896e-06			9.48993	-1.86782	-2.8714	2.76374e-05	138.187		9.38688	-7.76541	-3.92894	2	137.511		22.5326	9.21336e-05
-14.6361	7.04123	0.867538	3.62736e-05	3.62736e-05		1.76867	13.2996	8.56816	1	52.3217		31.651	9.59082e-06			-13.4233	-9.23623	1.15462	1.88602e-05	94.3009		0.833922	-7.24646	-4.79228	2	261.171		25.5667	9.25004e-05
1.75127	0.0612744	-2.21252	3.83344e-05	3.83344e-05		-16.9283	7.55672	9.36792	3	38.2624		19.9728	9.60243e-06			0.815244	1.31515	-2.40692	3.60044e-05	180.022		4.10307	-8.70287	-1.74314	2	523.909		23.1765	9.25074e-05
-10.4273	-9.2966	3.54349	1.47915e-05	1.47915e-05		-11.5434	-5.0239	-9.40188	3	31.2428		33.7539	9.6061e-06			2.84116	-13.7145	3.83999	8.90693e-05	445.347		4.55602	-10.2394	3.32621	2	388.052		22.1156	9.26599e-05
-10.5585	-17.6016	0.76025	8.09029e-06	8.09029e-06		-5.05374	-4.69927	1.51401	3	156.526		22.575	9.60698e-06			9.93216	-18.0922	1.13999	1.5693e-05	78.465		-21.0925	5.72103	-2.34892	1	242.17		25.4648	9.26732e-05
1.58139	-3.02587	8.17419	1.00605e-05	1.00605e-05		8.15865	4.14776	-10.1612	1	38.2274		30.0366	9.60724e-06			3.49047	-0.033105	8.00791	9.83472e-06	49.1736		-8.38344	-5.16284	-1.2547	2	128.698		26.9056	9.26879e-05
-4.21136	-3.16555	0.495549	3.77405e-05	3.77405e-05		-14.0658	6.79366	-0.57113	3	169.924		17.222	9.62367e-06			0.634691	-5.36669	0.528972	7.67899e-05	383.949		2.48482	-9.67177	-0.166867	2	654.008		22.5436	9.27648e-05
-0.339522	-6.7465	2.77453	3.11008e-05	3.11008e-05		4.37636	7.1939	6.47956	1	78.1218		30.2432	9.62422e-06			5.69561	-3.74287	2.71034	3.42949e-05	171.475		-22.194	-5.43507	-2.81626	1	259.04		23.5192	9.28428e-05
33.8353	-35.0459	1.8512	1.01278e-06	1.01278e-06		6.3014	-13.6779	4.55584	2	150.917		38.6479	9.63653e-06			47.3211	11.5442	0.907316	1.22322e-06	6.1161		3.07632	-8.35974	0.0558213	2	586.836		29.604	9.28718e-05
-28.3018	-3.91868	7.59425	2.33819e-06	2.33819e-06		16.5775	5.98856	2.43521	1	79.1901		36.9217	9.64956e-06			-10.7504	-26.3229	8.43627	1.84378e-06	9.21888		-20.8709	7.17901	-0.467605	1	184.417		29.5398	9.29425e-05
12.2557	7.12965	-1.14683	3.37093e-05	3.37093e-05		6.9927	-19.305	1.08562	2	173.603		36.378	9.65022e-06			-0.0119056	13.9776	-1.75895	8.36996e-06	41.8498		3.63501	-10.9834	-0.289974	2	653.732		29.2585	9.29722e-05
10.6041	10.7295	2.28533	5.96187e-05	5.96187e-05		-9.46434	-12.2054	1.7178	3	64.7423		24.8719	9.66102e-06			-3.92404	14.4736	1.69294	9.33076e-06	46.6538		3.78502	-14.684	-0.578725	2	431.353		29.6006	9.29802e-05
47.4812	1.88482	-4.37167	7.79548e-07	7.79548e-07		5.93834	-14.1754	2.88871	2	220.207		22.9694	9.66533e-06			22.1858	41.6734	-6.11148	6.25511e-07	3.12756		2.64337	-10.313	-0.905191	2	635.634		29.5992	9.29995e-05
17.2554	-18.6559	0.140037	9.44178e-06	9.44178e-06		7.75998	-6.20883	5.17052	2	75.1282		32.5723	9.67523e-06			24.807	5.39131	-0.400491	4.3132e-06	21.566		7.87972	-3.25738	1.61209	2	152.666		22.737	9.30326e-05
4.91212	-23.3697	4.04154	1.06661e-05	1.06661e-05		7.74282	-6.69591	-4.16448	2	110.596		32.3672	9.67544e-06			22.7182	-7.51066	3.95537	3.99052e-06	19.9526		3.17075	-7.1914	-2.75523	2	442.592		22.2952	9.31123e-05
10.4164	2.47572	2.85787	2.32313e-05	2.32313e-05		-1.37503	9.37323	-6.63532	1	76.4648		30.0353	9.6794e-06			3.1237	10.1855	2.34812	1.36578e-05	68.289		-18.3076	-0.481712	-1.18424	1	479.56		26.0007	9.32563e-05
-38.1307	34.892	-29.5519	5.78914e-07	5.78914e-07		-0.892808	12.0172	8.60247	1	49.466		36.7798	9.68139e-06			-11.152	-50.4681	-29.5519	6.52352e-07	3.26176		-1.2772	-11.0903	3.0918	2	392.793		29.23	9.32647e-05
-1.96199	-28.799	7.25467	4.60878e-06	4.60878e-06		11.0662	22.1509	-1.05645	1	107.368		22.7548	9.68168e-06			25.9217	12.7004	7.25467	6.42122e-06	32.1061		7.16849	-5.07473	-3.00134	2	226.334		27.994	9.32747e-05
18.393	-17.5248	4.41224	4.82831e-06	4.82831e-06		-12.8481	5.3561	2.85332	3	234.589		30.3837	9.69384e-06			5.98047	24.6912	4.41224	4.85019e-06	24.251		-20.5702	-1.98482	-0.54711	1	455.053		22.4409	9.34498e-05
-14.8003	4.74108	2.51496	4.51772e-05	4.51772e-05		11.1425	21.6797	-3.18301	1	111.038		19.5106	9.71217e-06			3.29428	-15.188	2.51496	9.14664e-05	457.332		3.78582	-14.687	-0.581254	2	430.893		23.382	9.35451e-05
37.9518	7.52465	15.7319	5.3855e-07	5.3855e-07		-8.88671	5.00308	-2.88465	3	180.063		22.877	9.71515e-06			-25.4924	29.1049	15.7319	7.97322e-07	3.98661		1.40383	-13.1882	-1.89014	2	395.25		28.927	9.36943e-05
-28.0084	5.93997	3.39316	6.66023e-06	6.66023e-06		-13.0906	1.70588	10.0171	3	51.7848		34.1633	9.72693e-06			19.1359	21.2922	3.42421	1.6736e-05	83.6798		-1.38923	-6.63687	-0.129014	2	355.65		29.6252	9.38802e-05
-8.70575	16.6856	-21.5235	1.14522e-06	1.14522e-06		-2.65283	-3.67795	2.19145	2	161.181		27.8118	9.73056e-06			18.8434	-0.802702	-21.4883	1.2023e-06	6.01148		-21.9836	-4.74574	-2.69155	1	300.649		25.8344	9.40178e-05
25.0798	3.0358	20.0586	1.85695e-06	1.85695e-06		-3.48149	10.6518	-2.69085	1	93.6938		24.63	9.73152e-06			-9.94149	-23.2361	20.0451	1.26428e-06	6.32141		4.81219	-9.7395	-0.310403	2	566.486		25.2164	9.42412e-05
10.4601	-23.7033	-1.39328	1.97009e-05	1.97009e-05		11.0311	-14.2552	-0.993419	2	135.733		18.0867	9.73545e-06			-25.7558	2.78525	-1.44194	3.6065e-05	180.325		-20.438	5.40162	-0.409294	1	290.071		25.2164	9.42412e-05
10.8061	15.9083	-1.57827	4.85872e-05	4.85872e-05		10.5712	10.4683	8.25404	1	77.265		39.5081	9.74465e-06			-18.8609	0.139027	-1.30658	0.000107901	539.506		-18.8908	1.01087	-1.35549	1	543.119		24.1961	9.4459e-05
-10.1904	3.46932	0.287338	5.61986e-05	5.61986e-05		5.82593	-14.1499	1.32224	2	260.357		33.1654	9.74508e-06			2.88496	-10.9628	0.404624	0.00013808	690.398		7.46471	-9.27852	-0.259962	2	329.19		28.7021	9.45623e-05
1.74259	-18.8335	1.50906	2.63772e-05	2.63772e-05		12.4055	12.2665	-0.215228	1	237.164		30.3959	9.75494e-06			15.3925	11.0407	1.24861	1.1504e-05	57.5198		-1.72228	-14.0249	2.99521	2	403.176		27.7818	9.48559e-05
-18.5835	-2.08585	-1.25077	3.45654e-05	3.45654e-05		-12.4426	-12.3517	4.30775	3	51.7627		29.8002	9.75751e-06			-18.5835	-2.08585	-1.25077	8.41655e-05	420.827		4.60434	-10.4641	0.615392	2	599.803		24.7537	9.49645e-05
-0.268919	-13.2986	2.1158	4.4433e-05	4.4433e-05		-12.717	7.51357	3.06815	3	168.765		19.0164	9.76675e-06			-0.268919	-13.2986	2.1158	0.000104542	522.711		5.32584	-6.09655	-2.65136	2	339.206		24.949	9.50018e-05
-0.757446	23.2244	2.67267	5.00628e-06	5.00628e-06		0.192038	2.48805	2.62721	1	145.251		38.2589	9.77096e-06			-0.757446	23.2244	2.67267	5.02092e-06	25.1046		-20.9561	4.81954	-1.0576	1	338.485		25.9276	9.51252e-05
18.5115	-7.34031	-3.44811	1.13125e-05	1.13125e-05		10.6226	19.6609	-2.50986	1	180.075		33.396	9.78505e-06			18.5115	-7.34031	-3.44811	5.22273e-06	26.1136		5.11364	-10.9169	0.510223	2	567.365		26.6564	9.52307e-05
-14.8876	29.5871	-7.44675	1.69907e-06	1.69907e-06		6.58082	-26.5337	2.6933	2	51.7777		19.8236	9.7863e-06			27.6866	-18.1793	-7.44675	2.24908e-06	11.2454		-16.7568	5.42385	-0.726008	1	194.053		24.3572	9.52882e-05
3.51544	-23.864	18.0842	2.0034e-06	2.0034e-06		-2.55095	2.16482	-3.00911	3	189.986		24.7672	9.79819e-06			-14.9765	18.9091	18.0842	1.75621e-06	8.78105		-23.4086	4.36988	1.76601	1	153.837		24.7322	9.53432e-05
16.186	-18.5225	-3.28774	1.33405e-05	1.33405e-05		-3.00579	-3.88839	-2.65112	2	203.742		28.5443	9.7982e-06			-23.2788	7.94796	-3.28774	1.92078e-05	96.0388		-25.3297	-1.34129	0.0948054	1	163.661		22.5925	9.54542e-05
-13.054	2.76232	-13.8553	3.81896e-06	3.81896e-06		6.78764	-23.4234	-0.75172	2	103.817		19.1517	9.80118e-06			12.6863	4.13476	-13.8553	2.73621e-06	13.681		-2.49838	-16.0138	2.278	2	295.129		24.0399	9.54688e-05
8.99009	11.1156	7.65678	1.80121e-05	1.80121e-05		3.43395	8.49065	-5.40134	1	127.014		27.2203	9.80313e-06			-2.22787	-14.1214	7.65678	3.19874e-05	159.937		-22.0736	6.48251	-0.829091	1	208.846		24.7394	9.54837e-05
7.12112	-11.2035	0.13835	4.11237e-05	4.11237e-05		10.6245	7.35003	4.01677	1	218.52		24.3936	9.81112e-06			7.09583	-11.1793	0.132518	7.5058e-05	375.29		0.516934	-10.9719	3.92251	2	407.373		29.5526	9.55052e-05
-21.0381	3.28847	-1.10614	4.34452e-05	4.34452e-05		0.561636	-11.2204	0.951118	2	272.7		17.5886	9.81526e-06			-21.0973	3.24782	-1.09819	9.27684e-05	463.842		7.49994	-12.641	-1.20016	2	280.917		27.371	9.5573e-05
12.4357	8.00297	1.37883	4.80133e-05	4.80133e-05		4.88569	18.0299	5.88973	1	47.1604		25.0319	9.81669e-06			12.3669	8.03946	1.3695	1.19525e-05	59.7624		-0.938631	-15.7839	4.40327	2	328.65		25.8823	9.571e-05
-4.39611	-7.41591	2.00527	2.56303e-05	2.56303e-05		-19.7904	-3.83139	-2.66641	3	115.011		26.6499	9.81728e-06			-4.41102	-7.3715	2.12672	3.76712e-05	188.356		0.501701	-5.75722	-0.184362	2	418.291		26.134	9.57226e-05
-26.6599	-1.17111	-2.79785	1.33097e-05	1.33097e-05		-1.02462	23.8289	-9.07416	1	27.1119		31.3296	9.81844e-06			-26.6875	-1.07788	-2.55252	2.70086e-05	135.043		-4.65754	-4.62778	-3.00863	2	173.878		29.5196	9.58693e-05
1.33191	-11.4373	-10.2964	7.81033e-06	7.81033e-06		2.54413	0.819268	-7.86624	1	102.777		29.4441	9.82241e-06			1.19253	-11.5518	-10.1793	6.47929e-06	32.3965		5.04642	-17.1584	0.0485922	2	238.543		27.9148	9.58698e-05
-21.2157	-5.70111	-3.1971	1.55857e-05	1.55857e-05		-6.99358	15.0533	2.99938	3	53.1966		32.9017	9.82696e-06			-21.2671	-5.63664	-2.94928	5.26192e-05	263.096		10.9928	-6.62919	0.653658	2	140.644		25.1226	9.58881e-05
-10.1679	-1.11864	8.75707	1.23698e-05	1.23698e-05		-18.3774	16.4415	2.41274	3	32.7938		23.2929	9.83281e-06			-10.0962	-0.975321	8.85904	1.3605e-05	68.0251		-23.7637	2.76732	-1.59819	1	335.097		22.7693	9.59123e-05
-19.6257	-2.7777	0.196583	2.77206e-05	2.77206e-05		-10.0345	3.14502	-1.06075	3	265.848		23.4098	9.84631e-06			-19.6348	-2.68392	0.398647	6.59206e-05	329.603		1.52138	3.17282	-4.49984	2	150.953		22.8506	9.60056e-05
-23.6311	-11.167	-3.9342	7.87464e-06	7.87464e-06		3.48229	-11.0849	8.40068	2	68.3752		23.2539	9.85261e-06			-23.7131	-11.0992	-3.60618	1.36713e-05	68.3566		3.57572	-3.47789	-6.10843	2	172.908		28.8218	9.6066e-05
1.20826	-5.34313	-1.00547	4.65895e-05	4.65895e-05		2.04869	10.0956	-8.80345	1	58.3558		34.2945	9.85317e-06			1.17631	-5.35694	-0.954401	8.468e-05	423.4		-1.52383	-14.0049	5.96438	2	266.597		25.3227	9.61885e-05
3.69344	4.33581	-3.31935	3.86051e-05	3.86051e-05		4.70095	-8.14521	-5.39374	2	125.309		19.4304	9.85369e-06			3.68449	4.28497	-3.39457	3.04026e-05	152.013		-20.4295	5.45569	-0.327157	1	284.593		26.6099	9.62107e-05
18.5918	3.75685	2.49986	1.00287e-05	1.00287e-05		-20.6003	0.595127	-1.89077	3	256.316		21.3678	9.86329e-06			18.6299	3.70129	2.30239	8.50244e-06	42.5122		2.32108	-6.4638	1.14801	2	424.84		27.2327	9.63452e-05
8.12391	-7.87729	-17.1812	3.55382e-06	3.55382e-06		17.3511	21.6759	-1.30792	1	62.5976		26.417	9.8639e-06			7.94059	-8.09749	-17.1604	4.08489e-06	20.4244		2.53602	-12.1816	1.46825	2	677.408		27.9602	9.64279e-05
5.46063	2.63866	-7.59716	1.68973e-05	1.68973e-05		-5.03569	-6.42346	5.91812	3	79.3589		19.8699	9.86448e-06			5.40708	2.5336	-7.66871	1.80341e-05	90.1705		3.26256	-1.69466	1.82911	2	191.044		23.5695	9.67486e-05
18.7497	-1.48764	-6.14531	6.06473e-06	6.06473e-06		17.3531	-9.55721	5.07981	2	39.9625		36.0771	9.8664e-06			18.6897	-1.63714	-6.28633	4.81519e-06	24.076		2.8282	-11.4449	2.19143	2	623.398		28.429	9.67904e-05
23.0312	10.4199	0.428606	6.04025e-06	6.04025e-06		15.8607	-8.42315	5.86085	2	40.3878		33.0928	9.86879e-06			23.0809	10.3213	0.120806	6.921e-06	34.605		3.06473	-6.17255	-1.71118	2	457.557		22.9224	9.69781e-05
-7.58268	15.1998	33.7595	8.32578e-07	8.32578e-07		-14.5596	-19.6477	-1.14164	2	28.231		30.8901	9.87195e-06			-7.22234	15.6009	33.6596	8.43853e-07	4.21927		4.69347	3.70339	0.486798	2	143.101		28.1345	9.70397e-05
-3.03796	-4.32721	-0.256159	3.92105e-05	3.92105e-05		0.832752	-14.4128	2.37351	2	243.095		18.2394	9.87743e-06			-3.05871	-4.31367	-0.179719	4.61865e-05	230.932		1.27474	-10.1307	-4.30649	2	279.104		26.2771	9.713e-05
14.1726	12.2346	2.74198	3.07942e-05	3.07942e-05		11.4944	20.078	-1.31891	1	172.736		20.1462	9.8932e-06			14.2507	12.2012	2.49035	1.20133e-05	60.0666		-17.2805	1.47214	0.168276	1	359.906		28.4082	9.71334e-05
8.27156	0.115057	4.95603	1.55834e-05	1.55834e-05		8.48187	19.8081	-5.75776	1	72.373		18.9399	9.89685e-06			8.3151	0.133279	4.88655	1.64956e-05	82.478		-0.977416	-9.05078	2.95243	2	340.696		24.0991	9.72558e-05
9.15775	8.28847	3.93309	4.71056e-05	4.71056e-05		-4.37346	7.75134	-3.79929	3	108.053		33.4392	9.89708e-06			9.22881	8.29102	3.76729	1.28424e-05	64.2118		2.59945	-11.0181	1.64051	2	656.853		25.9967	9.72675e-05
-15.6591	7.19181	1.70368	3.27774e-05	3.27774e-05		5.96461	-4.25805	-7.43381	2	102.383		34.0258	9.89751e-06			1.16935	-17.4532	1.89492	5.80431e-05	290.216		-0.919771	2.38028	-5.52153	2	137.919		28.8447	9.73797e-05
9.82609	17.4239	-1.57098	4.51674e-05	4.51674e-05		9.02094	21.5439	-1.98874	1	120.289		30.265	9.89906e-06			-19.9179	0.0997367	-1.58855	0.000118238	591.191		-2.7251	-14.1606	8.17958	2	130.153		28.8397	9.74975e-05
7.84638	-24.3235	0.0266098	1.80365e-05	1.80365e-05		-15.4387	-14.2406	0.138157	3	36.8942		18.7167	9.90736e-06			17.7692	18.1727	-0.04806	2.22311e-05	111.155		-4.09276	-0.443051	-6.45509	2	135.941		28.8395	9.75027e-05
6.09778	-9.89452	0.926613	4.55936e-05	4.55936e-05		-12.4503	4.45372	11.8623	3	39.605		20.817	9.9074e-06			0.33357	-11.6178	0.926613	0.000118274	591.369		2.5433	-1.46125	-1.96171	2	245.803		27.3807	9.75428e-05
-9.06176	-21.9943	-2.05589	8.48856e-06	8.48856e-06		-12.3202	-7.24451	5.48506	3	65.1611		28.4101	9.91358e-06			-18.8449	-14.5168	-2.05589	9.18086e-06	45.9043		-5.83776	-4.07434	-2.33959	2	158.335		24.2146	9.75865e-05
-3.59736	4.63939	3.85059	1.97717e-05	1.97717e-05		-11.0011	6.45038	-2.47975	3	144.543		21.5684	9.92298e-06			-0.795713	5.81651	3.85059	1.38135e-05	69.0673		5.02426	-7.04944	-0.615191	2	435.164		22.4302	9.76414e-05
12.2389	25.4131	16.7691	1.75116e-06	1.75116e-06		-13.9344	-14.2815	3.52187	3	36.3855		18.9128	9.92501e-06			23.3058	15.889	16.7691	3.34114e-06	16.7057		-2.29961	-7.62411	2.13991	2	274.198		27.8905	9.77036e-05
24.5278	6.83584	3.09938	4.27581e-06	4.27581e-06		7.03575	0.141538	-3.63714	1	133.74		30.9257	9.9272e-06			24.6596	-6.34388	3.09938	3.22191e-06	16.1095		-3.40521	-10.6415	1.87278	2	270.481		29.2847	9.77484e-05
-34.8615	25.5332	-27.2156	6.53759e-07	6.53759e-07		-17.0775	-9.93859	-0.947487	3	36.0522		27.4863	9.93e-06			-17.4243	39.5431	-27.2156	5.43269e-07	2.71634		-19.1881	-5.47355	-1.1623	1	240.291		27.3675	9.78248e-05
4.47899	-31.1822	4.7105	6.32622e-06	6.32622e-06		-7.20437	-19.8564	-4.40544	2	36.0188		38.1117	9.93845e-06			-11.7122	-29.2441	4.7105	1.75004e-06	8.75022		3.37297	-12.5356	2.96868	2	538.831		27.3345	9.79925e-05
4.5792	7.68879	-0.734897	5.00427e-05	5.00427e-05		-9.93421	2.93922	14.8149	3	26.8056		33.4617	9.94379e-06			4.36909	-7.81009	-0.734897	0.000102286	511.43		0.988249	3.93576	-5.06371	2	137.961		26.3771	9.82926e-05
-24.5975	-7.26148	-7.80079	3.80514e-06	3.80514e-06		6.77451	12.3269	12.2678	1	39.2361		36.3405	9.95538e-06			6.01013	24.9328	-7.80079	3.67504e-06	18.3752		0.042361	-9.79292	4.7842	2	268.495		22.4952	9.85752e-05
9.12885	3.06585	0.152082	3.20939e-05	3.20939e-05		1.54018	2.1893	-10.7954	1	60.6179		24.1975	9.96048e-06			-1.90932	-9.43874	0.152082	7.29418e-05	364.709		6.94348	-3.38845	-0.776358	2	209.046		25.3192	9.86055e-05
7.40355	16.8289	13.6722	4.88803e-06	4.88803e-06		-4.18403	7.75935	-9.60276	3	43.4399		32.0371	9.96171e-06			10.8725	-14.8261	13.6722	3.0044e-06	15.022		1.76384	-10.8797	1.95846	2	621.444		25.3192	9.86055e-05
7.07856	-15.3573	-1.17216	4.26459e-05	4.26459e-05		-6.57831	6.31941	-5.06549	3	102.279		30.9857	9.9619e-06			-16.8391	1.54843	-1.17216	7.12275e-05	356.138		-7.34038	-11.9758	1.79054	2	137.904		26.5135	9.87211e-05
-2.00971	-5.08782	-3.58393	3.75268e-05	3.75268e-05		4.65822	-16.7835	11.0013	2	29.0524		32.2037	9.96267e-06			-3.40132	4.28437	-3.58393	2.26714e-05	113.357		-0.332912	-12.4556	-0.514388	2	453.267		23.9779	9.88797e-05
7.47708	-17.0782	27.5329	1.38005e-06	1.38005e-06		5.40647	11.7297	-5.25461	1	87.9922		21.5335	9.97849e-06			7.47708	-17.0782	27.5329	1.12005e-06	5.60023		-2.29854	-8.63163	-3.618	2	205.703		28.0921	9.89448e-05
3.90131	-13.4128	1.08722	6.31441e-05	6.31441e-05		6.98667	9.49358	-2.036	1	241.818		29.3424	9.98106e-06			3.90131	-13.4128	1.08722	0.000119315	596.577		-2.94684	-17.5739	1.16951	2	178.998		26.2462	9.89945e-05
-16.6392	1.13124	0.408639	4.42212e-05	4.42212e-05		-7.14747	5.1758	6.31902	3	76.0363		22.9324	9.9833e-06			-16.6392	1.13124	0.408639	6.03496e-05	301.748		-22.2258	-4.74393	-2.87693	1	290.837		28.6853	9.93554e-05
-2.69408	18.2451	-17.0817	2.58438e-06	2.58438e-06		-20.0134	-1.09749	2.17891	3	123.725		30.0675	9.98685e-06			-2.69408	18.2451	-17.0817	1.91461e-06	9.57306		-19.9922	-2.04816	-1.31452	1	485.966		29.1989	9.954e-05
5.3317	12.3826	-11.8043	5.09895e-06	5.09895e-06		12.9045	11.7386	1.29169	1	232.667		24.149	9.99401e-06			5.3317	12.3826	-11.8043	3.90247e-06	19.5123		-21.9291	-1.165	-0.952036	1	484.834		25.871	9.96736e-05
-8.31447	2.49814	-0.0566644	5.14542e-05	5.14542e-05		-2.98875	16.8877	5.2599	1	50.9237		23.8184	9.99761e-06			1.99379	-8.4496	-0.0567182	0.000118785	593.923		-24.1218	3.02027	-1.31717	1	294.774		28.6072	9.97253e-05
11.7368	21.1392	-2.65383	2.61437e-05	2.61437e-05		-1.45343	-10.4637	-3.83702	2	126.872		26.7117	1.0002e-05			-24.1755	-0.405243	-2.65383	6.62479e-05	331.239		-21.547	6.85478	-2.49185	1	171.288		29.0637	9.97282e-05
-3.99877	-23.8479	3.14201	6.63534e-06	6.63534e-06		-16.5504	-8.74598	-4.61715	3	41.7172		23.3813	1.00087e-05			22.6523	8.46091	3.14206	6.72276e-06	33.6138		6.03391	-12.3916	0.413458	2	464.359		22.7434	9.99298e-05
13.796	35.1401	-7.40439	1.09552e-06	1.09552e-06		0.825796	-0.850843	2.73442	2	141.794		38.6214	1.00151e-05			-35.1401	13.796	-7.40439	1.45748e-06	7.2874		-20.4997	1.5489	-1.12423	1	578.209		23.6521	0.00010003
25.1982	-20.8556	-3.13727	3.49909e-06	3.49909e-06		2.69501	-12.5438	1.99485	2	315.266		24.2325	1.00212e-05			20.8556	25.1982	-3.13727	5.83925e-06	29.1963		2.89246	-10.3813	-0.139132	2	672.635		25.9777	0.000100093
-40.2238	-12.5962	10.7451	1.11003e-06	1.11003e-06		-0.985808	-3.67461	-8.2519	2	97.8521		31.2881	1.00215e-05			12.5962	-40.2238	10.7451	5.13749e-07	2.56874		7.5689	-12.447	-0.00149795	2	312.889		23.908	0.000100119
-1.47673	-5.27619	-9.35956	1.52496e-05	1.52496e-05		-13.8572	1.57337	-1.97275	3	185.516		25.776	1.00218e-05			4.02224	3.99347	-9.29796	1.32654e-05	66.3272		-3.527	-13.2102	6.69124	2	174.147		28.6235	0.000100219
-19.9583	22.5629	0.431171	4.06121e-06	4.06121e-06		-14.0295	12.9067	6.79758	3	26.6811		27.5584	1.00265e-05			6.02296	-29.3713	0.46059	3.57511e-06	17.8755		-19.234	7.07056	-0.217781	1	181.073		23.6544	0.000100342
23.2044	-25.9567	-21.8036	5.6197e-07	5.6197e-07		18.4307	-18.1897	0.102583	2	43.1206		32.8085	1.00287e-05			-6.93612	34.285	-21.7091	1.09056e-06	5.45279		4.87862	-8.66331	-1.1654	2	507.021		29.1604	0.000100398
-0.163978	-10.9948	3.41118	3.76815e-05	3.76815e-05		3.44092	-8.29879	-12.6267	2	35.9226		18.8867	1.0031e-05			5.7648	9.58565	3.47735	1.474e-05	73.6998		8.56211	-1.99906	-0.609812	2	151.714		29.1604	0.000100398
0.856912	-22.2217	8.82873	7.9741e-06	7.9741e-06		16.6725	11.4387	2.87717	1	77.6166		28.7011	1.00318e-05			10.5237	19.8011	8.90259	4.27251e-06	21.3625		-0.299505	0.12782	-5.77476	2	148.897		27.2888	0.00010041
9.47902	-11.9727	-19.3762	1.44804e-06	1.44804e-06		5.18101	2.00895	-5.09974	1	130.366		19.4497	1.00386e-05			-2.09134	15.2965	-19.3015	2.00115e-06	10.0057		-21.5113	1.92516	-0.411811	1	500.322		23.2404	0.00010042
15.5605	13.664	-3.23278	1.81519e-05	1.81519e-05		8.46255	6.1771	3.14093	1	219.6		20.8959	1.00432e-05			-20.2211	-3.83153	-3.16876	6.93634e-05	346.817		-16.7638	-4.11421	-0.259014	1	195.954		22.9906	0.000100424
-2.47756	12.0857	1.73614	1.84039e-05	1.84039e-05		3.00137	5.23933	-9.99485	1	66.2162		30.1713	1.00435e-05			-3.82903	-11.5323	1.78632	5.10212e-05	255.106		0.987452	-12.3973	1.03609	2	631.469		24.2653	0.000100485
-10.1003	17.3432	-5.26984	5.0862e-06	5.0862e-06		10.2289	11.3688	0.456376	1	302.758		23.2013	1.00459e-05			0.118528	-19.9008	-5.22913	8.29773e-06	41.4887		1.9036	-2.74035	-6.58911	2	149.956		26.7322	0.00010053
17.849	-2.95288	20.7914	1.28338e-06	1.28338e-06		11.7891	-11.8421	-6.43318	2	39.4874		37.4687	1.00502e-05			-13.8433	11.6638	20.8674	1.29367e-06	6.46833		2.59338	-11.0405	1.65891	2	656.37		23.5775	0.000100688
12.6861	0.60867	25.3447	1.20812e-06	1.20812e-06		8.25152	-1.74131	0.135924	2	118.604		19.1187	1.00536e-05			-11.1662	5.98644	25.4143	1.77474e-06	8.87369		5.58405	-9.61395	-2.1117	2	424.031		25.2276	0.000100712
-13.7898	6.19066	-7.86135	7.08193e-06	7.08193e-06		-1.15936	13.1683	7.15689	1	57.8701		35.8291	1.0055e-05			8.90982	-12.1082	-7.81687	8.58726e-06	42.9363		1.79785	-15.7132	3.71185	2	382.891		28.8766	0.000100728
-4.47397	3.91467	2.49909	2.72324e-05	2.72324e-05		-1.99048	-0.14055	0.590552	3	185.142		18.8962	1.00605e-05			2.00198	-5.47044	2.55262	5.59747e-05	279.873		-23.1582	3.4652	-1.10043	1	343.839		24.6988	0.000100796
-4.61972	4.18688	-22.993	1.70021e-06	1.70021e-06		18.1157	-0.152693	0.962159	1	55.2226		31.5822	1.0067e-05			1.98099	-5.75505	-22.9397	1.85899e-06	9.29493		-6.37718	-4.26703	-1.75572	2	153.828		29.1874	0.000100952
6.60492	11.4341	7.65845	1.53499e-05	1.53499e-05		9.99809	3.34774	4.80397	1	111.402		22.4514	1.00757e-05			-11.3528	-6.41212	7.71648	1.20264e-05	60.132		-2.95531	-9.42027	3.66097	2	230.683		27.1546	0.000101058
-7.64329	10.6716	15.6958	3.98984e-06	3.98984e-06		-14.2071	3.2361	-0.0958508	3	246.965		17.6293	1.00795e-05			1.35366	-12.9175	15.7426	4.93023e-06	24.6512		-0.488502	-17.0935	2.8223	2	294.178		27.4273	0.000101329
-25.7697	3.6267	5.15236	5.25217e-06	5.25217e-06		-24.6709	5.24144	-1.58845	3	99.777		20.3036	1.00858e-05			20.5618	-15.9211	5.18857	3.67517e-06	18.3759		1.51909	-14.0532	1.57092	2	584.611		29.2716	0.000101387
7.65124	-21.1951	-0.940384	3.33302e-05	3.33302e-05		-2.76175	-6.84194	-0.646798	2	179.884		25.2697	1.00866e-05			4.12911	22.3355	-0.861569	6.26087e-06	31.3043		4.48915	-0.0920677	-1.29502	2	197.01		27.0824	0.000101404
1.45197	15.3761	4.71417	1.44187e-05	1.44187e-05		5.77842	-9.02269	9.0246	2	55.803		28.6773	1.00954e-05			-1.6492	-15.4473	4.54793	6.41304e-05	320.652		5.91594	3.81629	-0.463602	2	145.119		27.7973	0.000101423
-4.07133	1.94087	-6.76726	2.50054e-05	2.50054e-05		-17.0593	-11.8599	4.3419	3	35.2873		23.4668	1.00966e-05			4.0753	-1.94869	-6.75934	2.67185e-05	133.592		6.99768	-16.4847	4.07987	2	140.905		23.1766	0.000101636
3.18093	-18.1054	2.38155	3.42387e-05	3.42387e-05		-11.5414	-17.0182	-6.53536	2	25.7488		37.3879	1.01009e-05			-2.99421	18.0753	2.57947	8.15333e-06	40.7667		4.66277	-12.3134	1.66954	2	566.938		26.7683	0.000101713
40.9994	15.5384	-22.1823	5.07516e-07	5.07516e-07		-3.62888	15.0296	-7.42389	1	36.4648		20.7616	1.01061e-05			40.9994	15.5384	-22.1823	5.28872e-07	2.64436		-4.28913	-13.9659	3.57805	2	251.783		23.1691	0.000101759
-27.6781	-2.38784	47.1316	4.78633e-07	4.78633e-07		12.4767	-4.90999	12.7082	2	33.4101		29.2899	1.01097e-05			-27.6781	-2.38784	47.1316	4.78633e-07	2.39316		-18.922	-4.21138	-3.05191	1	289.884		26.2985	0.000101827
2.15566	40.5691	6.14841	1.43084e-06	1.43084e-06		2.30218	-23.8621	-0.0914352	2	57.3659		25.1354	1.01158e-05			2.15566	40.5691	6.14841	1.05258e-06	5.26292		-4.33182	-9.1533	1.00156	2	213.272		24.3684	0.000101849
37.5449	19.6353	-1.15651	6.93841e-07	6.93841e-07		-10.4606	2.38343	10.2126	3	54.2634		22.8023	1.01271e-05			37.5449	19.6353	-1.15651	1.25458e-06	6.2729		-21.0379	3.28784	-1.10623	1	462.173		29.2423	0.000101871
-18.5531	-1.79311	-1.63496	3.63765e-05	3.63765e-05		14.7309	-9.4433	7.38094	2	37.5358		31.9929	1.01354e-05			-18.5531	-1.79311	-1.63496	8.7826e-05	439.13		5.83792	-10.5485	0.282916	2	496.777		26.6907	0.00010195
29.8298	13.0998	9.18938	1.35358e-06	1.35358e-06		10.0324	12.2932	5.57887	1	136.529		27.0485	1.01365e-05			29.8298	13.0998	9.18938	3.44791e-06	17.2396		2.80074	-9.9066	2.29397	2	546.017		28.8691	0.000101959
-0.376694	-2.53913	-20.8419	3.32096e-06	3.32096e-06		10.6956	11.5389	1.0613	1	298.617		22.9803	1.01367e-05			-0.376694	-2.53913	-20.8419	3.36367e-06	16.8184		-0.552946	-10.8621	1.48885	2	502.1		26.5691	0.000101982
-21.454	-10.9077	-4.41258	8.33196e-06	8.33196e-06		19.8838	-0.412573	-5.27573	1	33.0027		28.1696	1.01377e-05			-21.454	-10.9077	-4.41258	1.69622e-05	84.8109		-2.40834	-3.71981	-0.861755	2	242.112		26.5691	0.000101982
-24.679	-13.2822	1.36937	5.05263e-06	5.05263e-06		19.4834	-12.3934	-0.502945	2	35.8457		17.5798	1.01469e-05			-24.679	-13.2822	1.36937	4.39735e-06	21.9867		-24.2703	-1.36279	-3.06483	1	294.637		26.3463	0.000102286
-24.2738	-23.2884	2.54396	1.20147e-06	1.20147e-06		-14.8602	5.32455	4.66295	3	161.075		31.9378	1.01501e-05			-24.2738	-23.2884	2.54396	1.2184e-06	6.09202		5.54437	-2.04062	-6.3025	2	139.74		23.1312	0.000102295
4.7407	-34.3934	-15.6503	8.37143e-07	8.37143e-07		-9.07064	-6.24337	-3.55942	3	93.3006		26.229	1.01617e-05			4.7407	-34.3934	-15.6503	6.63879e-07	3.3194		-18.8051	-5.36178	1.06314	1	157.652		25.4317	0.000102574
11.1864	-19.8115	-2.12886	3.43599e-05	3.43599e-05		-11.6482	7.2413	-2.00259	3	132.928		33.4096	1.01691e-05			-22.7992	0.450024	-2.10503	9.54925e-05	477.463		-19.4513	-3.02453	-1.49508	1	406.18		23.4016	0.000102715
-15.0854	13.3335	2.39556	1.01691e-05	1.01691e-05		-0.747103	-7.6192	-5.37858	2	135.36		23.7458	1.01726e-05			19.1124	6.20768	2.31424	7.73404e-06	38.6702		2.87103	-8.98535	1.40087	2	564.696		28.5192	0.000102822
4.7156	6.41306	-0.195654	5.24545e-05	5.24545e-05		-5.08585	12.7653	3.61074	1	65.9545		20.9807	1.01847e-05			3.06643	-7.32598	-0.145482	0.000105902	529.508		2.33589	-11.9253	1.19965	2	686.972		22.9917	0.000102919
12.6208	14.8729	-0.140883	4.6114e-05	4.6114e-05		2.54826	-9.98511	-0.394265	2	300.045		25.3386	1.01872e-05			-19.1907	3.49347	-0.140883	8.04968e-05	402.484		1.04548	-12.5685	4.14908	2	441.425		28.7557	0.000102999
-12.5526	-17.9777	-16.344	1.71167e-06	1.71167e-06		-9.22549	-9.08652	6.56225	3	67.0698		35.2108	1.01959e-05			21.8455	-1.88201	-16.344	1.45573e-06	7.27866		8.59789	-0.182052	-3.34261	2	143.43		23.0631	0.000103012
10.2771	-23.1483	8.66093	4.70462e-06	4.70462e-06		10.0557	19.7394	-3.84293	1	140.242		25.1306	1.02058e-05			14.9085	20.4743	8.66093	7.03558e-06	35.1779		7.61561	-5.98193	-0.341529	2	246.071		29.1798	0.000103092
6.60747	-8.31227	-0.698423	3.74633e-05	3.74633e-05		-6.70849	-2.40741	4.75497	3	102.018		37.2769	1.02118e-05			3.89491	9.87837	-0.698423	1.62747e-05	81.3734		-2.02893	-1.55966	2.85725	2	152.226		28.0068	0.000103212
-5.78535	1.70944	0.208174	4.32797e-05	4.32797e-05		1.41274	18.4076	1.04569	1	58.775		29.7853	1.02154e-05			1.41226	-5.86499	0.208174	8.71444e-05	435.722		-17.6127	1.61428	1.11089	1	314.114		25.2822	0.000103247
-11.8088	34.9367	8.24541	1.63297e-06	1.63297e-06		-7.52263	-8.89818	-3.41941	3	80.1449		23.2816	1.02166e-05			-24.3517	-27.6951	8.24541	8.31685e-07	4.15843		1.8731	-3.94329	-6.07819	2	179.405		28.5039	0.000103334
0.208901	-13.087	12.7455	5.63766e-06	5.63766e-06		10.2061	14.7861	-0.715281	1	245.073		23.7252	1.02178e-05			-11.1808	-6.61858	12.8439	7.28485e-06	36.4243		2.54342	-15.7254	1.95633	2	448.54		26.2182	0.00010339
2.1191	-5.12894	13.9636	5.86452e-06	5.86452e-06		11.4425	11.6301	2.21791	1	267.319		32.5102	1.02204e-05			-3.30769	-4.34971	13.9973	4.95894e-06	24.7947		-25.5943	-2.48018	-2.16496	1	183.654		24.8274	0.000103432
10.6632	15.4939	-6.14531	1.51767e-05	1.51767e-05		21.8197	4.11097	-2.7196	1	37.4109		21.3895	1.02219e-05			18.6897	-1.63714	-6.28633	4.81519e-06	24.076		0.527799	-12.1693	1.25842	2	604.887		24.8667	0.000103469
1.6584	-2.80924	-2.17088	4.24593e-05	4.24593e-05		10.0622	-15.7127	-1.17157	2	189.535		29.2023	1.02343e-05			-1.64191	-2.8328	-2.15314	4.69379e-05	234.689		9.71932	-5.0662	-1.15303	2	162.34		23.7167	0.000103629
4.64248	-2.89822	-5.31477	3.1102e-05	3.1102e-05		5.02965	-8.71517	-11.5754	2	32.3418		32.9304	1.02396e-05			-0.270605	-5.47757	-5.30298	4.03593e-05	201.797		-21.8147	-6.14001	-3.01852	1	232.029		23.5609	0.00010365
-9.79595	-11.656	5.80842	1.25609e-05	1.25609e-05		13.6734	6.05451	2.88072	1	143.006		35.9439	1.02436e-05			-14.9279	2.77657	5.91869	1.40808e-05	70.404		-2.5682	-6.6112	1.83196	2	252.707		23.0232	0.000103702
-14.3717	-16.6057	-4.19913	7.65611e-06	7.65611e-06		-24.5526	-1.4315	-1.43914	3	115.893		29.4854	1.02454e-05			-21.568	4.29511	-4.04077	4.49657e-05	224.828		-0.150037	-7.72955	-0.603721	2	463.299		28.1134	0.000103916
39.7735	18.9768	-13.7394	4.98152e-07	4.98152e-07		-24.1056	-7.9092	-3.99403	3	43.0069		23.5152	1.02534e-05			36.0286	-25.2487	-13.9721	5.76471e-07	2.88235		3.57797	-11.473	-1.13435	2	588.284		23.1142	0.00010401
8.4577	3.9918	-5.2555	2.04642e-05	2.04642e-05		-7.32654	-1.1591	3.42422	3	125.941		17.7151	1.02593e-05			7.60498	-5.39473	-5.30447	3.01559e-05	150.779		1.97091	-11.1507	2.11966	2	622.819		28.3767	0.000104108
3.6677	9.96181	4.01372	2.31633e-05	2.31633e-05		-26.0097	6.83537	-3.14824	3	56.3726		23.1274	1.02624e-05			10.504	1.73433	3.93002	1.41566e-05	70.783		6.26403	0.00435855	-2.33718	2	177.14		28.3856	0.000104196
-9.64908	16.263	-7.26557	3.72127e-06	3.72127e-06		1.1935	-22.9465	-3.42233	2	43.1819		26.0984	1.02683e-05			9.32408	16.4059	-7.36668	5.07554e-06	25.3777		3.90906	3.45851	-1.06496	2	164.151		24.8004	0.000104542
-27.2647	-6.50069	-2.10288	5.80495e-06	5.80495e-06		11.3763	8.63211	-0.265161	1	263.928		24.658	1.02728e-05			-19.1277	20.4995	-1.99211	3.33598e-06	16.6799		0.232912	-1.65967	1.58052	2	206.526		25.9673	0.00010465
-8.20322	-11.6431	10.2168	7.44976e-06	7.44976e-06		13.7389	10.1628	1.15542	1	200.058		21.8782	1.0276e-05			-14.0966	1.40558	10.3233	1.0568e-05	52.8402		0.0630913	-17.5299	2.66137	2	270.235		28.7186	0.000104665
8.96938	24.7531	1.88715	7.89016e-06	7.89016e-06		8.37255	7.43747	3.06335	1	252.647		32.9458	1.02782e-05			8.75236	24.8423	1.73077	7.47878e-06	37.3939		-24.2481	-2.55698	-2.79877	1	273.378		26.3698	0.000104782
2.63116	9.02986	-21.6752	3.45334e-06	3.45334e-06		-3.1136	-6.73391	-2.91661	2	164.89		31.5978	1.02832e-05			2.53658	8.92142	-21.7313	2.9689e-06	14.8445		-19.3025	5.3178	-0.823536	1	288.442		26.458	0.000105029
-0.538891	-23.9267	3.50371	7.81703e-06	7.81703e-06		9.90716	14.3702	4.15016	1	133.807		32.9843	1.02873e-05			-0.325494	-23.9087	3.64883	5.77939e-06	28.897		-5.77553	-1.29386	-0.990119	2	134.53		27.5441	0.000105105
-2.75204	-37.0138	7.01549	1.38123e-06	1.38123e-06		-11.7263	7.21359	-3.31196	3	98.9219		23.8229	1.02917e-05			-2.42081	-36.9933	7.24136	6.36392e-07	3.18196		-0.625942	0.0776859	0.594008	2	173.041		27.5441	0.000105105
2.11625	-15.1067	2.69071	5.06015e-05	5.06015e-05		0.440296	13.1802	-3.40799	1	78.651		32.741	1.02934e-05			2.25126	-15.0707	2.78052	9.58698e-05	479.349		3.63515	-9.22466	-5.17381	2	238.18		25.0646	0.000105152
-7.63366	19.2099	4.9776	5.31037e-06	5.31037e-06		-3.98336	3.37869	-3.49987	3	180.902		28.7331	1.02993e-05			-7.79904	19.1719	4.86711	6.07616e-06	30.3808		3.17623	-11.2733	-2.17931	2	493.606		24.4321	0.000105195
-18.9186	12.6278	-4.27922	7.4186e-06	7.4186e-06		7.64169	18.5369	-2.16924	1	150.455		16.9949	1.03025e-05			-19.032	12.4347	-4.3413	8.56467e-06	42.8233		-4.58405	-16.0129	3.83568	2	206.758		28.7722	0.000105293
15.545	11.8027	6.29288	1.09803e-05	1.09803e-05		9.75815	-8.11321	9.25187	2	44.1744		18.0448	1.03078e-05			15.4449	11.9772	6.20984	6.38017e-06	31.9009		-19.4989	-3.68228	-2.19675	1	364.967		28.7722	0.000105293
15.5097	20.5261	-20.2919	1.38797e-06	1.38797e-06		2.47577	15.5632	-5.52231	1	50.0437		29.7017	1.0308e-05			10.5361	-23.6482	-20.2408	1.70487e-06	8.52434		-1.12345	-11.6572	1.70764	2	462.537		26.4368	0.000105406
-24.423	5.54675	5.61826	6.11883e-06	6.11883e-06		-18.0937	4.55787	-0.45279	3	196.862		34.5471	1.03092e-05			16.705	18.5943	5.60208	1.1458e-05	57.2902		4.33403	-17.3875	0.226636	2	247.81		25.6276	0.00010542
4.93416	6.14633	-0.182581	5.31583e-05	5.31583e-05		3.61084	-10.4411	-2.93392	2	207.979		24.1624	1.03119e-05			3.04027	-7.40233	-0.168764	0.000107024	535.119		1.77932	-8.08693	0.0415979	2	568.834		25.415	0.000105512
-1.14008	-22.4264	8.40436	8.00198e-06	8.00198e-06		1.8388	-17.6759	1.90081	2	170.132		31.1901	1.03124e-05			-19.0422	11.7465	8.35899	4.35111e-06	21.7555		-22.7829	-4.05751	-1.25083	1	288.63		23.0273	0.000105886
5.1711	-9.94199	6.76981	1.88216e-05	1.88216e-05		-20.2358	0.231507	-2.06368	3	252.33		36.0184	1.03138e-05			-11.1645	0.182315	6.75389	1.66343e-05	83.1713		-16.8353	-3.30697	-3.90718	1	182.86		24.9995	0.000105902
-24.3874	0.290864	-1.68223	2.74569e-05	2.74569e-05		17.5987	18.7579	0.428949	1	68.0413		19.6964	1.03295e-05			-24.3874	0.290864	-1.68223	6.55103e-05	327.552		6.34013	-13.7667	0.46383	2	382.893		28.3272	0.000105912
4.30207	-12.8249	13.3381	5.35561e-06	5.35561e-06		13.2927	3.78348	0.342631	1	92.0952		37.9099	1.03296e-05			4.30207	-12.8249	13.3381	5.42409e-06	27.1205		8.80501	-7.51587	0.794908	2	211.666		26.3982	0.000106008
15.538	16.9564	19.2455	2.10889e-06	2.10889e-06		12.7879	12.0163	2.25323	1	219.11		36.8846	1.03298e-05			15.538	16.9564	19.2455	2.23805e-06	11.1903		-16.8663	5.67373	-0.218125	1	187.518		26.2948	0.000106194
0.119424	11.9498	-31.4608	9.08291e-07	9.08291e-07		11.0994	-16.1125	-1.28945	2	176.612		19.7908	1.03525e-05			0.119424	11.9498	-31.4608	6.06187e-07	3.03093		5.35157	-6.41047	-1.00749	2	385.735		23.1112	0.000106243
4.22479	-14.9006	0.792537	5.57999e-05	5.57999e-05		13.6529	15.3704	-9.35661	1	30.0682		20.2904	1.03543e-05			4.22479	-14.9006	0.792537	9.32647e-05	466.324		-22.3392	2.16044	-1.635	1	477.082		25.5756	0.000106365
7.39338	-34.7077	2.60192	3.37214e-06	3.37214e-06		-2.81292	-7.24891	-12.6958	2	47.0635		38.09	1.03555e-05			-33.7544	10.951	2.60192	1.17672e-06	5.88358		4.05573	-7.20952	0.309451	2	475.626		27.2205	0.000106383
8.80161	-0.953245	13.1687	6.78653e-06	6.78653e-06		9.35236	20.7603	-1.39422	1	143.132		26.1798	1.0357e-05			-5.22634	-7.1458	13.1687	4.82672e-06	24.1336		-6.88742	-3.5303	0.720636	2	138		23.9884	0.000106555
10.6947	11.0505	6.24708	2.60992e-05	2.60992e-05		8.81024	-28.0836	1.77984	2	45.2181		34.3827	1.03654e-05			4.22263	-14.7871	6.24708	3.16503e-05	158.252		-16.9791	-4.64583	-0.163112	1	183.953		27.9517	0.000106613
-21.4637	10.1194	15.6993	1.69421e-06	1.69421e-06		5.4004	10.1074	7.03963	1	78.961		19.3207	1.03721e-05			19.4955	13.5284	15.6993	3.43007e-06	17.1503		-3.1045	-10.0025	0.0237567	2	274.778		26.8519	0.000106615
-14.6734	1.95293	6.27888	1.97992e-05	1.97992e-05		-10.8155	-3.21438	-5.41886	3	78.0709		29.4282	1.03818e-05			9.02797	11.7311	6.27888	8.61875e-06	43.0938		-1.5874	-8.15782	-5.47735	2	153.421		23.4313	0.000106783
7.2359	4.26121	-5.26846	2.42433e-05	2.42433e-05		9.86234	10.3565	0.922496	1	326.374		19.1953	1.03832e-05			0.072365	-8.39708	-5.26846	4.08015e-05	204.008		2.17604	-9.9068	-0.801249	2	632.34		23.1253	0.000106812
2.19777	7.22431	-38.2662	9.90024e-07	9.90024e-07		6.88811	-22.732	-1.04356	2	120.057		26.4799	1.03835e-05			5.15755	-5.51548	-38.2662	5.02171e-07	2.51085		3.82517	-12.123	2.24483	2	587.298		24.3165	0.00010684
3.46613	-12.4856	0.784164	6.55778e-05	6.55778e-05		3.07591	11.291	0.73292	1	139.646		34.173	1.0384e-05			3.63357	-12.3514	0.890257	0.00013159	657.952		-2.39301	-3.00375	1.46779	2	200.155		28.9359	0.000106921
1.80115	-13.5756	1.54174	5.9072e-05	5.9072e-05		-10.6103	5.56668	2.61289	3	213.865		33.0402	1.04018e-05			1.9964	-13.4809	1.65061	0.000125436	627.178		6.22429	-6.44596	4.67575	2	140.275		24.9965	0.000107024
23.6766	-0.597636	8.69617	1.96288e-06	1.96288e-06		12.3479	-18.3109	-2.84209	2	149.056		20.3453	1.04018e-05			23.4803	0.149366	8.77856	2.22629e-06	11.1315		4.73766	-17.198	-0.995621	2	206.68		23.8235	0.000107135
-5.05409	12.9508	-6.30423	8.56955e-06	8.56955e-06		3.99968	1.88047	-1.18649	1	197.024		32.0366	1.04025e-05			-5.55646	12.785	-6.42774	6.26347e-06	31.3173		4.847	-14.1259	-0.446334	2	438.2		26.2809	0.000107286
-8.0891	15.0403	-3.99332	7.5411e-06	7.5411e-06		1.00633	12.1417	8.31361	1	53.8592		22.0821	1.04037e-05			-8.65626	14.8081	-4.14391	4.97641e-06	24.882		-15.1552	1.07207	-1.41494	1	219.116		28.0167	0.000107389
-16.9536	-0.611688	-0.107589	3.81065e-05	3.81065e-05		-0.0929896	19.3401	-2.3444	1	46.1097		24.5892	1.04066e-05			-17.1014	-1.05118	-0.165873	6.53916e-05	326.958		5.4884	-9.00002	-1.9917	2	433.397		26.4068	0.000107397
-2.39087	8.49961	-0.0493094	2.66824e-05	2.66824e-05		-4.68925	16.421	6.14619	1	43.4801		33.0432	1.04067e-05			-2.21529	-8.54697	-0.0306183	6.63985e-05	331.993		1.94308	-5.81691	0.18622	2	438.691		23.5686	0.000107636
8.51618	16.6946	0.345343	3.56841e-05	3.56841e-05		19.5476	18.4428	-1.30456	1	45.9051		27.7798	1.04115e-05			-15.7651	-10.1328	0.37469	1.51356e-05	75.6778		-20.5131	4.64487	-0.66733	1	351.322		24.2765	0.000107745
18.8339	14.7703	-11.8062	3.37884e-06	3.37884e-06		1.13322	-11.3731	0.258777	2	289.904		30.921	1.04126e-05			-23.7163	-3.29875	-11.7865	4.24284e-06	21.2142		-6.79331	-11.0046	-0.3549	2	133.183		27.6161	0.000107766
1.62008	17.36	-24.5445	1.47797e-06	1.47797e-06		5.33235	-7.54018	1.06711	2	196.117		27.1168	1.04233e-05			-10.1562	-14.2314	-24.51	8.81341e-07	4.4067		-17.6552	3.24915	-1.05825	1	357.542		23.7383	0.000107838
18.3536	17.8102	19.36	2.01959e-06	2.01959e-06		-19.022	0.518688	-1.70353	3	257.029		23.4194	1.04237e-05			-24.8153	-6.10332	19.3861	1.33625e-06	6.68126		-0.0490447	1.38273	-2.23817	2	172.417		26.6294	0.000107908
-27.4536	-19.5159	3.52571	1.22893e-06	1.22893e-06		-27.9074	9.0086	4.75543	3	25.5359		35.8381	1.0426e-05			33.5484	3.04081	3.5012	2.33683e-06	11.6842		-3.11582	-0.209517	-4.93155	2	156.051		25.6711	0.000107961
18.006	-28.1701	-0.669008	1.84447e-06	1.84447e-06		-1.25599	-2.23109	-6.77112	2	132.151		25.6797	1.04329e-05			-1.36864	33.4038	-0.736271	1.244e-06	6.22001		-3.38743	-6.39063	0.328912	2	243.841		27.9154	0.000108146
-43.8902	-38.3017	-0.150502	4.81157e-07	4.81157e-07		7.44365	-10.8971	-3.80307	2	111.163		33.272	1.04409e-05			57.2074	10.9846	-0.204166	5.00683e-07	2.50341		1.99534	-7.11008	3.28944	2	287.575		24.3583	0.000108167
8.27485	10.6661	14.4385	4.86956e-06	4.86956e-06		6.77078	13.1193	3.23514	1	153.038		33.5258	1.0451e-05			-12.5128	-5.01745	14.4557	5.14235e-06	25.7118		6.22973	-2.03298	0.0591316	2	189.612		27.6111	0.000108259
10.2139	8.57598	1.26482	6.50836e-05	6.50836e-05		20.0602	17.3817	-0.68837	1	44.5423		33.8759	1.04546e-05			2.32004	-13.1335	1.26482	0.000130464	652.32		0.844999	-15.1105	1.35405	2	481.053		24.8622	0.000108522
8.85581	-15.1193	-0.945217	3.91221e-05	3.91221e-05		0.830858	-18.071	3.2271	2	134.078		18.2451	1.04617e-05			-17.5216	-0.109714	-0.945217	8.33268e-05	416.634		-5.22964	-6.78299	2.00842	2	165.117		26.6936	0.000108833
-19.1624	4.97351	-0.0755713	3.625e-05	3.625e-05		3.69672	-7.54028	-0.876863	2	247.375		22.4564	1.04643e-05			13.8884	14.1084	-0.0755713	1.40505e-05	70.2523		-4.07225	-12.2718	3.61075	2	243.235		23.3486	0.000109099
-35.3665	27.0272	0.795507	1.20406e-06	1.20406e-06		-24.8244	9.45033	-1.38683	3	53.5325		24.8416	1.04692e-05			44.1419	-5.723	0.795507	9.29052e-07	4.64526		4.8351	-0.773918	-4.81898	2	169.15		25.8929	0.000109203
-1.61268	12.079	28.8443	1.32911e-06	1.32911e-06		4.00126	-11.1418	-0.291435	2	305.602		28.4836	1.04702e-05			7.4361	-9.65434	28.8443	1.3316e-06	6.65798		3.88619	-12.4848	1.06121	2	639.338		26.4456	0.000109455
26.5992	2.34435	-17.0325	1.92824e-06	1.92824e-06		8.83349	9.61042	1.75956	1	321.529		19.5079	1.04975e-05			-21.8634	-15.3299	-17.0325	2.17149e-06	10.8574		0.868592	-14.5133	7.00574	2	190.571		26.4456	0.000109455
19.0197	-7.65876	-1.9871	1.09593e-05	1.09593e-05		-14.3167	2.02205	-0.911887	3	220.707		35.8844	1.05051e-05			-20.3009	-2.87716	-1.9871	8.80723e-05	440.361		8.82747	-12.9212	0.869282	2	207.995		25.3851	0.000109577
-7.81216	-35.3558	-2.53439	1.0953e-06	1.0953e-06		13.5759	8.06829	3.45844	1	176.76		22.896	1.05088e-05			-10.9124	34.5251	-2.53439	1.14315e-06	5.71576		-20.4392	0.51493	-1.46101	1	601.907		26.3228	0.000109619
-8.62891	-26.2343	12.2034	1.5468e-06	1.5468e-06		3.58328	-20.5746	0.108763	2	125.229		31.6901	1.05138e-05			-5.64429	27.034	12.2034	2.33699e-06	11.685		3.7732	-14.6392	1.25269	2	514.993		25.4009	0.00010972
2.28326	-14.1293	-9.42349	6.29101e-06	6.29101e-06		-17.9828	16.6696	-1.0363	3	38.9589		21.9999	1.05143e-05			-9.04201	11.0947	-9.42349	5.54551e-06	27.7275		-18.3429	-2.4495	-1.49108	1	386.319		24.5604	0.000109729
4.26545	5.63092	0.0750121	4.96369e-05	4.96369e-05		7.90444	-17.6767	-3.14398	2	180.598		20.9959	1.05303e-05			-0.878529	-7.00925	0.0750121	7.88546e-05	394.273		-18.2185	-5.24983	-1.86932	1	228.789		27.7647	0.000109765
8.54174	-21.0933	-10.5482	3.84719e-06	3.84719e-06		-18.9295	14.3413	-1.61064	3	46.5691		26.1675	1.05331e-05			-17.944	13.9964	-10.5482	3.07231e-06	15.3616		-2.50345	-11.7974	6.91495	2	160.615		26.3094	0.000109947
9.28164	14.4389	-0.832082	4.61427e-05	4.61427e-05		0.710719	-11.5128	1.84353	2	268.986		32.985	1.05406e-05			-0.818663	-17.1453	-0.832082	3.63656e-05	181.828		4.05156	-7.72735	-2.51672	2	450.788		27.7655	0.00011002
-1.50152	-11.2784	3.84256	2.86773e-05	2.86773e-05		17.6714	14.5952	5.18187	1	37.8938		21.0053	1.05458e-05			-4.33885	10.5182	3.84256	8.6913e-06	43.4565		0.0696881	-16.6691	2.78768	2	338.065		25.4155	0.000110112
-14.8033	54.2209	-2.68112	4.84609e-07	4.84609e-07		-15.9965	-6.05769	-5.89764	3	43.3343		28.5995	1.05458e-05			39.9305	-39.555	-2.68112	4.86262e-07	2.43131		0.233689	-6.09068	-1.0391	2	424.3		26.498	0.000110178
3.74454	21.7564	11.806	2.51442e-06	2.51442e-06		16.5229	16.7626	-0.349461	1	104.417		31.9485	1.05509e-05			-20.5875	-8.91876	10.9424	2.52549e-06	12.6274		1.00193	-11.4508	-2.86661	2	363.265		24.0754	0.0001103
-13.8379	1.87075	1.91484	4.77714e-05	4.77714e-05		-16.5177	6.06631	3.59357	3	147.697		23.282	1.05527e-05			5.50113	-12.6972	0.573124	0.000101387	506.937		0.393112	-3.54719	0.524846	2	300.94		23.9212	0.000110386
10.7567	18.0318	-1.79875	4.57367e-05	4.57367e-05		-2.2555	14.4981	-0.244702	1	76.8274		31.552	1.05559e-05			-21.041	0.331595	-1.79951	0.000118229	591.146		9.60001	-6.22552	-1.4308	2	174.499		23.9212	0.000110386
-12.0272	7.05343	0.903672	3.96929e-05	3.96929e-05		17.2904	-20.6748	-5.65595	2	29.069		29.0083	1.05604e-05			0.125645	-13.7151	-0.535636	8.57648e-05	428.824		6.02575	-12.3974	0.413284	2	464.998		27.675	0.000110429
-16.7313	-4.74957	9.88532	5.01275e-06	5.01275e-06		-12.8035	3.71833	-2.28664	3	187.008		28.2446	1.05605e-05			12.6795	-12.5602	8.58441	7.08652e-06	35.4326		-20.6806	2.64031	-1.28678	1	518.513		28.4983	0.000110628
13.7877	14.0403	-35.9532	7.47826e-07	7.47826e-07		-9.06634	14.9768	12.227	3	26.0572		32.2036	1.05626e-05			-19.2491	8.38347	-35.3197	1.1832e-06	5.91602		-0.0795963	-6.53634	-0.577726	2	428.773		25.2231	0.000110756
1.72909	-17.0285	-23.2473	2.13282e-06	2.13282e-06		-8.97406	11.9433	5.24997	3	51.9089		30.0771	1.05639e-05			13.6091	12.7943	-22.1664	1.91881e-06	9.59404		6.93771	0.810997	-4.52086	2	147.593		23.9969	0.000110887
14.0008	-26.0158	-13.2343	1.74914e-06	1.74914e-06		-1.45049	13.102	-9.334	1	35.6148		21.1304	1.05642e-05			14.9923	26.8655	-10.6898	2.74327e-06	13.7163		1.35024	-12.5888	1.08958	2	646.915		24.7984	0.000111041
10.2127	-32.1648	18.6878	1.31314e-06	1.31314e-06		4.03366	-14.5128	4.86579	2	178.214		26.0267	1.05704e-05			22.2726	23.6006	21.0516	1.63214e-06	8.1607		0.941864	-12.7375	1.17021	2	621.2		27.9546	0.000111082
-8.74875	9.06743	6.3846	1.38256e-05	1.38256e-05		12.0839	-2.60494	-4.37501	2	64.6426		20.5759	1.05722e-05			-3.28132	-12.5045	5.10104	4.80923e-05	240.462		-21.9432	-6.48402	-2.61732	1	217.879		27.8895	0.000111174
4.93344	6.73061	2.49778	3.98673e-05	3.98673e-05		-24.2023	-4.168	-2.79629	3	80.4734		32.6627	1.05842e-05			-8.34797	0.744032	2.53681	1.60412e-05	80.206		4.53995	-10.5023	0.426253	2	608.467		25.9104	0.000111282
-4.6719	1.83507	23.2087	1.80459e-06	1.80459e-06		1.99349	-13.1265	1.38068	2	307.967		19.513	1.0594e-05			0.840361	-6.99967	22.5563	2.09312e-06	10.4656		-1.65314	-0.866243	2.76616	2	147.51		27.9612	0.000111563
1.8025	-6.63832	11.7039	6.91795e-06	6.91795e-06		22.0904	17.5674	1.69769	1	34.1114		22.5105	1.05982e-05			-6.86954	1.74408	11.6795	7.5601e-06	37.8005		3.41899	-15.4156	1.22332	2	460.384		25.0664	0.00011165
-20.9194	-0.248603	-12.2827	4.67531e-06	4.67531e-06		9.24948	10.3901	-3.79911	1	153.698		24.7774	1.06001e-05			9.99477	18.2413	-12.3185	3.84875e-06	19.2437		-20.7803	1.84399	-1.53175	1	565.6		26.7499	0.000111661
-4.01685	11.6527	8.98166	9.57432e-06	9.57432e-06		-7.1273	13.88	8.7539	3	38.3068		33.3752	1.06079e-05			11.8835	-2.34223	8.94791	1.20365e-05	60.1823		7.23231	-12.7889	2.03291	2	306.626		28.1932	0.000111938
8.51156	7.29989	-1.52055	5.52808e-05	5.52808e-05		-20.4075	-2.07651	-1.45843	3	187.197		35.1185	1.06085e-05			1.85325	-11.028	-1.54764	0.000110756	553.779		-21.9439	4.35302	-2.04994	1	336.98		26.8023	0.000111975
-13.7869	0.97739	-0.506207	4.33389e-05	4.33389e-05		-16.8346	0.869587	-3.07736	3	167.484		18.8025	1.06118e-05			7.50373	11.4504	-0.539674	1.3429e-05	67.145		1.56568	-4.31456	-3.20023	2	319.691		24.1661	0.000111995
10.8011	-16.121	-2.37158	3.53863e-05	3.53863e-05		-7.60852	3.23632	-11.2139	3	37.3677		30.225	1.06165e-05			-19.5854	-1.3232	-2.38865	0.000101254	506.27		2.83478	-8.40394	-2.93542	2	454.573		25.8184	0.000112022
6.0275	18.0184	-0.476237	2.16975e-05	2.16975e-05		-21.7923	13.5614	1.75914	3	42.2948		25.2139	1.06318e-05			12.3818	-14.2247	-0.508487	1.35297e-05	67.6486		2.01964	-12.8147	2.91006	2	573.871		28.4239	0.000112107
10.9566	-17.3821	-2.53845	3.74715e-05	3.74715e-05		-17.3474	10.9033	3.25407	3	60.128		29.0962	1.06328e-05			-20.7558	-0.828526	-2.55497	0.00010816	540.798		-20.725	3.88409	-0.528084	1	406.273		27.7214	0.000112273
-25.2561	10.1553	3.40719	9.35401e-06	9.35401e-06		11.4567	-2.62521	2.15087	2	75.9996		30.9025	1.06393e-05			21.432	16.6679	3.17907	1.93197e-05	96.5987		-3.78065	-2.27255	-5.49179	2	156.272		27.5699	0.000112388
17.4238	-15.1379	-3.01279	1.12627e-05	1.12627e-05		-20.8297	0.514312	-0.966021	3	253.213		30.6839	1.06435e-05			-21.8122	-7.73009	-2.92099	3.39136e-05	169.568		-20.4004	-2.64842	-2.74138	1	437.331		23.3851	0.000112485
7.86148	5.05884	-0.0749121	5.05656e-05	5.05656e-05		-6.27457	-1.3252	-2.94207	3	211.416		37.1445	1.06481e-05			0.45626	-9.50853	0.0672384	0.000112485	562.423		4.98724	-15.8225	0.348337	2	341.756		23.3851	0.000112485
0.558569	-8.07304	12.0744	5.72364e-06	5.72364e-06		-2.28823	-17.6307	9.68484	2	33.4403		18.8528	1.06598e-05			-4.50731	6.70924	12.0751	6.21318e-06	31.0659		1.44318	-12.2372	2.80388	2	577.685		23.8005	0.000112805
15.6987	-10.3755	-0.785823	8.93501e-06	8.93501e-06		2.63348	2.73196	-14.2821	1	27.1548		34.9788	1.06601e-05			-18.7681	1.12599	-0.784353	0.000104527	522.634		-22.2635	-5.00896	-0.928385	1	249.213		27.8828	0.000112831
-8.19567	7.88717	9.45981	1.01365e-05	1.01365e-05		13.9034	-0.657328	4.56452	1	57.5348		26.0739	1.06642e-05			11.0587	-2.72802	9.46003	1.21227e-05	60.6136		-25.9141	3.38118	-1.10924	1	156.349		25.4955	0.000112939
10.0034	-2.47946	-5.18545	1.64579e-05	1.64579e-05		11.6532	3.00674	13.4161	1	26.8361		22.6361	1.06659e-05			-9.88604	-2.86029	-5.1843	1.7486e-05	87.4302		-17.1783	-5.37194	-2.00999	1	183.956		26.6024	0.000112989
-4.23745	0.747478	-11.8064	7.82676e-06	7.82676e-06		8.38168	18.8169	-3.67611	1	137.463		35.2265	1.06661e-05			4.05793	1.47222	-11.806	7.48755e-06	37.4378		-4.14686	-5.86301	1.27535	2	199.311		27.8087	0.000113171
9.58742	9.98365	1.39771	6.60346e-05	6.60346e-05		-4.39083	-22.8938	1.58045	2	36.908		16.8207	1.06699e-05			-3.28879	-13.4423	1.39875	5.81995e-05	290.997		1.15482	-11.1228	3.82403	2	436.847		27.414	0.000113297
-16.7648	-9.57855	4.95424	8.42797e-06	8.42797e-06		4.34709	-12.8835	-0.625181	2	280.113		17.2256	1.06776e-05			9.73721	16.6816	4.95417	6.96942e-06	34.8471		6.06522	-12.7237	-2.83137	2	267.978		28.4634	0.000113388
0.869203	7.32574	-0.398158	3.56482e-05	3.56482e-05		-24.2838	13.5623	1.49784	3	36.2544		18.656	1.06854e-05			2.92911	-6.7784	-0.397512	0.000100796	503.98		1.66084	-9.73532	-6.39192	2	145.56		28.1806	0.000113473
4.39666	-5.76318	-7.37949	2.13537e-05	2.13537e-05		-15.1121	5.14407	7.21202	3	85.1713		26.1931	1.06958e-05			-6.67521	2.78838	-7.37858	1.49955e-05	74.9777		-3.46175	-8.44151	2.16083	2	234.454		26.5979	0.000113659
-9.43323	3.20567	-1.31616	5.17077e-05	5.17077e-05		-3.36596	16.9391	-7.11919	1	31.5103		17.5052	1.07011e-05			9.78694	1.94424	-1.31597	2.25245e-05	112.622		1.12485	-9.74873	-2.26466	2	477.344		28.4469	0.000113709
-0.0399126	8.02279	-0.0555643	3.14997e-05	3.14997e-05		-24.2752	-10.9967	1.26593	3	31.8916		28.6862	1.07039e-05			4.06504	-6.92694	-0.0549655	9.40178e-05	470.089		1.25073	-9.42248	-3.50573	2	368.181		24.0531	0.000113767
2.75293	8.09139	-1.59209	3.91749e-05	3.91749e-05		9.07408	-0.81975	0.765641	1	108.575		29.8204	1.07047e-05			-8.06833	2.8225	-1.58766	1.76243e-05	88.1216		-17.9011	3.31263	0.00642996	1	348.249		28.4916	0.000113857
-3.75601	20.4867	-2.06268	7.94877e-06	7.94877e-06		4.72194	-0.0758337	-10.6057	1	56.1832		21.2877	1.07048e-05			-20.5241	-3.57302	-2.01563	7.8905e-05	394.525		0.387203	-8.13579	-1.8191	2	465.163		23.6908	0.00011392
6.39302	-0.234609	-9.58716	1.1818e-05	1.1818e-05		-1.38486	-7.73485	-12.1154	2	50.4328		37.5564	1.07065e-05			0.27732	6.35865	-9.60884	1.15835e-05	57.9176		3.57758	-11.2988	0.231205	2	671.71		25.0093	0.00011401
-8.35349	5.40342	-3.1227	3.27898e-05	3.27898e-05		-19.8286	7.36988	1.00644	3	111.577		28.7979	1.07187e-05			-5.48579	-8.31337	-3.08546	2.74346e-05	137.173		-18.3568	1.78578	-0.968593	1	481.443		25.1303	0.000114535
-8.34329	3.58199	5.35588	2.09413e-05	2.09413e-05		7.32388	-2.00605	-1.62965	2	140.717		24.5313	1.07188e-05			-3.64988	-8.29169	5.38997	2.63959e-05	131.98		6.91919	-15.2589	0.350557	2	264.205		28.4131	0.000114632
-10.9916	0.671894	-1.76594	4.23594e-05	4.23594e-05		-2.59093	-2.89336	2.23977	3	161.083		32.9307	1.07198e-05			-0.77655	-10.9906	-1.72778	7.37965e-05	368.983		-18.8521	1.63483	-0.91553	1	519.791		24.7957	0.00011472
3.35213	4.37969	2.48129	3.40286e-05	3.40286e-05		14.5899	7.38609	-7.87128	1	34.5835		23.3495	1.07234e-05			-4.34431	3.40094	2.47747	1.58121e-05	79.0604		3.5194	-10.7352	0.750944	2	667.676		26.5811	0.000114774
-4.78983	-1.93539	5.76765	1.94155e-05	1.94155e-05		11.8136	9.41544	4.6288	1	197.359		23.6139	1.07246e-05			1.90082	-4.78808	5.78056	2.01469e-05	100.734		2.73291	3.80395	0.656996	2	141.398		26.5811	0.000114774
-0.453719	-1.7572	-0.257845	3.9424e-05	3.9424e-05		7.786	-5.54778	-3.3284	2	123.898		34.4137	1.07284e-05			1.75245	-0.470662	-0.25915	4.23133e-05	211.567		-19.201	0.698165	-1.40663	1	565.28		25.6245	0.000115066
-10.0398	0.390526	1.4504	4.23978e-05	4.23978e-05		-1.19629	-17.2163	7.41361	2	66.0195		28.8984	1.07391e-05			-0.480908	-10.0307	1.48487	9.69781e-05	484.891		9.09683	-8.58428	0.707916	2	208.981		25.6245	0.000115066
-2.55904	6.66617	-1.13264	3.02511e-05	3.02511e-05		-2.88355	-12.9097	-1.72831	2	101.129		31.5574	1.07532e-05			-6.69151	-2.50087	-1.11276	2.74706e-05	137.353		-0.770716	-7.6637	-0.83849	2	415.476		24.2382	0.000115192
-6.85119	3.31854	-6.58632	2.2219e-05	2.2219e-05		1.92806	-8.87369	3.2117	2	195.763		20.1373	1.07537e-05			-3.39301	-6.84201	-6.5576	2.17439e-05	108.719		-0.75889	4.50656	-2.63193	2	133.876		28.3245	0.000115474
-5.58711	-4.21562	-4.10106	3.19705e-05	3.19705e-05		3.61279	-0.759024	-13.5848	2	32.087		17.9885	1.07623e-05			4.15673	-5.6394	-4.08922	5.91883e-05	295.942		-3.88855	-15.8187	4.37041	2	233.849		25.7959	0.000115537
4.02309	3.17024	5.93648	1.5128e-05	1.5128e-05		5.5628	-10.1352	-1.59765	2	225.629		21.2702	1.07718e-05			-3.12282	4.07223	5.92835	1.26703e-05	63.3514		5.72168	-8.16681	-0.0989997	2	436.488		27.5823	0.000115601
-6.86804	-10.4989	1.06193	1.67629e-05	1.67629e-05		6.33641	-3.79539	-12.0633	2	35.8907		19.7575	1.07822e-05			10.4367	-6.96114	1.06752	3.04708e-05	152.354		-24.6484	0.137935	-2.58048	1	293.495		25.7993	0.000115718
7.22442	6.70273	-4.95887	2.98835e-05	2.98835e-05		4.1147	-7.8081	-0.00556435	2	244.842		33.3631	1.07969e-05			-6.64413	7.26967	-4.97176	1.10373e-05	55.1867		-20.9442	4.83709	-1.78401	1	327.609		28.4741	0.000115884
-5.84658	-3.17392	2.49526	2.87737e-05	2.87737e-05		-4.96377	13.091	-8.12715	1	34.2923		33.0332	1.08024e-05			3.12394	-5.86717	2.50967	5.76058e-05	288.029		0.331956	0.201046	-2.00011	2	194.058		24.692	0.000115895
9.63254	-16.2608	0.648357	3.51053e-05	3.51053e-05		8.30816	-28.6147	0.744898	2	45.3126		31.7178	1.0808e-05			16.3502	9.48395	0.588887	9.19504e-06	45.9752		0.982177	-4.49882	-1.56164	2	371.478		26.1849	0.000115938
15.7139	-2.96701	1.66061	1.12697e-05	1.12697e-05		11.6846	20.48	-2.29909	1	155.489		38.2768	1.08174e-05			3.11497	15.6914	1.60298	1.06096e-05	53.048		-21.9373	0.793359	-1.3857	1	546.892		23.9525	0.000115991
25.076	-24.9298	21.4274	7.46948e-07	7.46948e-07		-19.6609	7.89384	1.94466	3	95.275		22.9618	1.08243e-05			25.197	24.9159	21.3014	1.60451e-06	8.02257		4.03552	-13.1606	1.8922	2	577.368		23.9525	0.000115991
-7.47919	5.72434	-11.5312	6.00293e-06	6.00293e-06		7.09354	4.05434	-0.195104	1	228.664		37.2362	1.08261e-05			-5.81295	-7.46425	-11.4963	9.24835e-06	46.2417		-13.8882	1.18198	-2.30062	1	139.658		26.1809	0.000115994
-14.7176	6.16399	5.10006	2.82893e-05	2.82893e-05		16.5275	-14.453	-2.98615	2	57.8277		36.3211	1.08325e-05			2.02064	-15.8278	5.10006	5.44067e-05	272.033		2.78657	-8.52379	-0.94513	2	592.66		26.5074	0.000116072
5.89854	-13.1266	5.27646	2.71962e-05	2.71962e-05		-23.634	10.4872	3.43126	3	50.5046		31.9488	1.08479e-05			8.41871	11.6716	5.27646	1.03942e-05	51.9709		-7.19953	-2.74194	0.17614	2	130.071		26.0385	0.000116279
-7.56012	-0.794753	-10.2373	9.57352e-06	9.57352e-06		12.2407	18.1946	-1.8031	1	216.882		31.4055	1.08511e-05			4.46834	-6.14988	-10.2373	1.17232e-05	58.6159		2.34197	-16.9101	-0.27964	2	282.72		25.4449	0.000116454
18.1351	8.73479	0.372613	1.08024e-05	1.08024e-05		-9.32357	-4.73821	0.193952	3	117.457		32.5235	1.08521e-05			-16.6321	11.3381	0.372613	1.15442e-05	57.7211		-2.2201	-15.0321	2.70313	2	352.739		26.7147	0.000116596
7.54434	23.4056	-1.19799	1.40883e-05	1.40883e-05		2.62691	5.68975	-2.48255	1	203.9		24.9442	1.08527e-05			-24.042	-5.16922	-1.19799	3.57559e-05	178.78		-21.0012	-7.80306	-1.80103	1	167.087		24.2996	0.000116627
-13.7372	6.77408	3.28812	3.7245e-05	3.7245e-05		-5.98318	6.42627	-2.19985	3	148.339		20.8821	1.08575e-05			1.00208	-15.2838	3.28812	8.79217e-05	439.609		-8.14726	-6.08667	-0.489727	2	134.265		25.6241	0.000116684
-9.13357	-15.1422	-6.11505	5.86612e-06	5.86612e-06		-21.5822	-1.2421	-9.58395	3	26.3297		27.9661	1.08578e-05			17.6803	-0.338813	-6.11505	4.96319e-06	24.8159		-0.776408	-10.3975	0.977701	2	479.561		25.9921	0.000116714
15.019	9.80828	-8.93375	6.74866e-06	6.74866e-06		13.4502	7.71515	2.81694	1	186.451		21.905	1.08713e-05			-16.0037	8.10268	-8.93375	4.32758e-06	21.6379		3.43281	-13.1302	2.57154	2	564.157		27.0553	0.000116833
2.00689	-24.3061	12.9651	3.69905e-06	3.69905e-06		1.25975	8.13444	13.4572	1	39.1675		30.6662	1.08811e-05			20.0463	13.8911	12.9651	4.29402e-06	21.4701		-7.22296	-7.35599	-0.998345	2	141.982		26.6007	0.000116922
14.3918	-2.50823	-3.96501	9.81526e-06	9.81526e-06		5.04409	-17.4886	-3.35735	2	126.258		24.1441	1.08916e-05			14.3918	-2.50823	-3.96501	1.04764e-05	52.382		4.64338	1.05692	-3.74876	2	170.377		26.6007	0.000116922
5.55007	-9.91609	-1.12417	4.73571e-05	4.73571e-05		-3.89203	-13.916	12.3989	2	27.372		22.4793	1.08973e-05			5.55007	-9.91609	-1.12417	9.70397e-05	485.199		-1.14864	-12.7482	0.135249	2	415.063		27.4559	0.000117186
-8.07408	-13.587	-4.36502	8.73333e-06	8.73333e-06		9.69615	7.08311	-3.65199	1	159.463		23.025	1.09093e-05			-8.07408	-13.587	-4.36502	1.44542e-05	72.2711		10.4428	-5.49685	-1.15819	2	147.283		25.348	0.000117367
20.4874	20.7417	0.104001	8.00027e-06	8.00027e-06		-0.32771	5.61461	-2.52182	1	164.061		22.0589	1.09166e-05			20.4874	20.7417	0.104001	1.98529e-05	99.2645		-21.034	1.19317	-0.662646	1	557.951		27.7149	0.00011746
-14.3359	28.1696	11.9441	1.55718e-06	1.55718e-06		4.21974	11.8254	-10.7117	1	33.1572		29.7972	1.09234e-05			-14.3359	28.1696	11.9441	1.6756e-06	8.37802		-21.2827	-0.249737	-1.83987	1	573.878		28.2481	0.000117481
2.01404	-11.3174	0.748311	6.34154e-05	6.34154e-05		0.691521	-14.5714	7.34857	2	89.5747		22.4933	1.09276e-05			2.01404	-11.3174	0.748311	0.000137332	686.662		1.62003	-10.8581	-0.103776	2	653.247		28.1024	0.000117512
15.6734	-0.46387	6.56744	7.17029e-06	7.17029e-06		-15.1492	6.6338	4.49957	3	145.63		31.1772	1.09284e-05			15.6734	-0.46387	6.56744	8.04398e-06	40.2199		5.22769	3.65548	0.751005	2	136.434		24.0319	0.000117561
-1.45922	-10.7553	2.03809	3.59601e-05	3.59601e-05		3.17654	20.1576	0.177876	1	53.4789		20.5193	1.09304e-05			-1.45922	-10.7553	2.03809	8.22174e-05	411.087		3.73129	-6.77857	2.21602	2	340.254		26.953	0.000117657
-25.4018	-0.727652	-3.36256	1.82407e-05	1.82407e-05		-5.81187	6.63172	4.92639	3	81.2677		19.2877	1.09319e-05			-25.4018	-0.727652	-3.36256	4.11166e-05	205.583		-1.52704	-4.95159	-0.0775557	2	303.882		27.3317	0.000118019
-9.10672	-0.101133	-6.64805	1.90423e-05	1.90423e-05		9.96872	6.17321	2.77329	1	231.195		21.8712	1.09361e-05			-9.10672	-0.101133	-6.64805	1.69935e-05	84.9674		-2.0818	-2.41885	-2.83966	2	209.441		25.9668	0.000118065
-13.9706	0.95144	9.12512	1.06642e-05	1.06642e-05		-6.87194	-8.42074	-13.3403	3	32.6662		34.8359	1.09388e-05			7.76994	11.7463	9.08687	6.40046e-06	32.0023		4.58247	-1.1065	1.47373	2	173.191		27.2358	0.000118094
2.69612	5.93817	-2.96592	3.92659e-05	3.92659e-05		-6.39586	-8.25842	0.524393	3	108.538		18.079	1.09418e-05			3.80219	-5.19187	-3.00428	6.97645e-05	348.822		5.67321	0.292994	1.74808	2	138.724		27.2358	0.000118094
-26.7266	4.61517	-2.26801	1.37182e-05	1.37182e-05		-13.8637	-0.582501	13.338	3	25.7428		21.4376	1.09583e-05			17.2734	20.9995	-2.31514	2.064e-05	103.2		-2.9354	-10.9416	-1.07568	2	247.757		24.2949	0.000118274
-0.411753	5.32908	9.41109	8.40933e-06	8.40933e-06		6.93615	18.667	1.6159	1	88.4254		23.1973	1.09593e-05			4.83278	-2.1957	9.37236	9.34631e-06	46.7315		3.91161	0.752207	-2.15114	2	190.383		24.8835	0.000118288
8.97412	-12.3074	-3.01741	2.17252e-05	2.17252e-05		2.77231	8.85444	-4.95558	1	127.233		31.7492	1.0964e-05			-15.1513	-1.57494	-3.03166	3.28666e-05	164.333		6.63347	1.95995	0.190051	2	139.778		25.0917	0.000118532
8.62403	5.30513	-11.5833	5.55284e-06	5.55284e-06		5.72522	-3.33478	-2.69067	2	164.391		26.7586	1.09652e-05			0.297091	-10.0193	-11.6188	6.42039e-06	32.1019		-18.4366	0.643048	-1.29086	1	511.68		23.9892	0.000118612
2.88079	-16.0956	0.935933	4.75793e-05	4.75793e-05		7.26257	-12.7475	7.99211	2	59.6847		31.2055	1.09711e-05			-15.4066	5.59405	0.924082	2.7006e-05	135.03		4.73976	-6.52597	-1.21285	2	423.564		25.7384	0.000118616
10.47	7.2022	4.1862	4.18297e-05	4.18297e-05		4.60353	8.82558	7.29387	1	69.8293		35.2898	1.09731e-05			1.04547	-12.5684	4.14906	8.82853e-05	441.427		2.51722	-12.2043	1.0183	2	686.53		24.3705	0.000118785
10.33	-2.34449	-2.98845	1.88918e-05	1.88918e-05		6.56291	5.65732	-0.327096	1	278.424		18.4262	1.09761e-05			-7.17868	-7.70163	-3.01418	2.45257e-05	122.629		1.38571	-14.0816	2.30341	2	564.947		27.6835	0.000119107
21.8914	13.6521	2.57553	6.1146e-06	6.1146e-06		7.29761	-16.2524	-5.29097	2	90.3019		32.096	1.09803e-05			22.1267	13.735	2.22406	1.44394e-05	72.1968		4.52396	-7.9291	-2.76098	2	419.273		25.3953	0.000119276
4.9433	-5.73211	-1.03749	3.87305e-05	3.87305e-05		3.08604	-15.8215	1.87911	2	253.58		27.4538	1.09816e-05			5.05215	-5.56981	-1.21414	7.25234e-05	362.617		-0.767829	-5.82377	-1.85473	2	348.96		28.2412	0.000119315
14.3597	18.8622	-15.4274	1.93116e-06	1.93116e-06		-5.34883	-4.61398	1.16864	3	159.92		34.4794	1.09895e-05			14.4974	18.9326	-15.7413	2.74168e-06	13.7084		1.98144	-11.6772	1.23078	2	680.98		25.1872	0.000119508
-22.3013	-4.17975	-3.22216	1.98543e-05	1.98543e-05		-21.3506	0.680571	-1.38107	3	245.029		26.2826	1.09994e-05			-22.1984	-3.87998	-3.214	6.49839e-05	324.919		-21.9828	0.807597	-1.3847	1	543.67		25.6606	0.000119837
-19.387	-24.2266	18.6537	1.25497e-06	1.25497e-06		2.53644	4.65767	-10.7122	1	58.6905		24.252	1.10131e-05			-19.2374	-23.8784	18.6999	5.90772e-07	2.95386		-3.62185	-3.95413	-3.01345	2	193.417		27.5502	0.000119961
22.6209	3.55013	-4.1657	6.27493e-06	6.27493e-06		3.86978	-0.621793	3.14512	2	117.808		20.416	1.1014e-05			-22.8511	-3.53316	-4.2598	5.20268e-05	260.134		-3.01661	-9.54917	2.16334	2	273.938		26.0668	0.000120165
10.0021	14.0122	3.65682	3.2156e-05	3.2156e-05		-6.04517	-0.0716341	-5.25504	3	172.447		30.6312	1.10225e-05			-10.2721	-14.0287	3.58191	1.50767e-05	75.3837		3.42216	-10.3419	-0.964142	2	623.216		26.0668	0.000120165
-17.9967	-19.9286	-18.1213	9.11386e-07	9.11386e-07		-4.17069	3.03212	1.91446	3	153.568		32.2212	1.10264e-05			17.8477	19.8665	-18.1112	1.99595e-06	9.97976		-19.91	2.4927	-1.24694	1	524.89		26.9307	0.000120183
-14.762	1.72226	18.664	1.99786e-06	1.99786e-06		-7.59297	-4.71675	-0.57923	3	148.381		32.3543	1.10267e-05			14.4867	-1.80429	18.6511	2.71723e-06	13.5861		5.52412	-13	5.52946	2	178.817		28.296	0.000120399
-9.59167	-4.58261	0.0194645	2.33481e-05	2.33481e-05		9.93069	-20.4517	-1.09884	2	182.905		28.5331	1.10285e-05			-0.678977	-10.5737	0.041284	9.60056e-05	480.028		-19.9374	-2.82924	-3.16681	1	394.601		27.6527	0.000120499
-12.0037	14.9653	-1.78879	1.02782e-05	1.02782e-05		15.0986	-2.28884	2.12427	2	58.7118		25.53	1.1039e-05			-18.8145	-2.87683	-1.71031	7.78115e-05	389.058		-1.02218	-7.01192	3.28583	2	247.953		27.2669	0.000120505
17.2307	1.69445	-0.115535	1.22021e-05	1.22021e-05		4.86571	4.8279	-2.06104	1	236.306		16.7624	1.10406e-05			7.31404	15.788	-0.132686	9.71116e-06	48.5558		-0.439068	-1.37777	2.78509	2	164.292		23.9342	0.000120684
3.69551	-10.762	2.35723	5.59612e-05	5.59612e-05		-0.169209	4.54838	-8.01335	1	96.4774		32.2162	1.10445e-05			11.3297	-2.16367	2.33519	1.95016e-05	97.5078		2.76962	-17.1954	-1.55099	2	198.648		24.0078	0.000120832
-11.6685	23.5711	-5.42849	3.67718e-06	3.67718e-06		9.56874	-1.31591	7.67969	2	45.898		18.1613	1.10594e-05			-14.5789	-21.8908	-5.42849	3.77312e-06	18.8656		-1.70985	-11.8111	-0.710305	2	340.95		24.7659	0.000120977
11.716	-36.6579	6.60612	1.69331e-06	1.69331e-06		-7.49553	-3.44958	1.5167	3	141.323		25.1455	1.10605e-05			25.8887	28.4753	6.60612	2.56205e-06	12.8103		2.09361	1.45405	-4.19702	2	165.334		24.7659	0.000120977
-7.67379	2.1125	-2.33964	4.79861e-05	4.79861e-05		-19.7828	-10.1824	3.61751	3	28.8422		23.1094	1.10607e-05			2.00742	-7.70195	-2.33964	9.72558e-05	486.279		5.14228	-11.0626	1.71069	2	520.54		26.0072	0.000121019
22.7328	2.90333	-3.50937	6.61447e-06	6.61447e-06		1.48646	-13.3047	1.03676	2	290.14		37.2803	1.10678e-05			-13.8808	18.2356	-3.50937	3.89911e-06	19.4955		-2.13539	-11.1216	-2.12693	2	245.398		27.3291	0.000121323
-13.979	8.14037	4.75544	2.33673e-05	2.33673e-05		-19.0377	1.11232	-1.80706	3	259.904		29.4644	1.1076e-05			-0.060271	-16.1763	4.75544	5.97376e-05	298.688		-19.1567	1.21016	0.109387	1	484.417		27.4921	0.000121693
-28.082	5.65058	-2.11178	9.44568e-06	9.44568e-06		8.5498	-16.672	-1.98201	2	212.617		37.9596	1.10792e-05			18.9345	21.4944	-2.11178	1.83827e-05	91.9133		4.10967	-2.07576	-3.11407	2	236.787		27.4047	0.000121751
-12.7275	11.4219	27.5524	1.30084e-06	1.30084e-06		6.44026	-13.3823	6.1433	2	100.001		18.3769	1.10818e-05			16.2554	5.31137	27.5524	1.20321e-06	6.01607		-0.328819	1.18641	-5.38356	2	148.377		26.8078	0.00012239
42.0352	-17.6304	-24.709	4.81114e-07	4.81114e-07		-7.1453	-0.0326476	-3.69916	3	203.497		30.854	1.10826e-05			-36.286	-27.5884	-24.709	4.78695e-07	2.39347		6.2236	-7.35764	3.77124	2	194.23		24.4721	0.000122411
-24.3076	0.956901	-1.04944	2.76597e-05	2.76597e-05		3.05811	4.55488	-0.213443	1	222.761		27.2592	1.10946e-05			12.9316	20.5908	-0.6831	1.68528e-05	84.2638		7.07752	-4.42099	-5.12778	2	166.382		24.3582	0.000122454
-2.27757	-15.0286	1.38142	2.5364e-05	2.5364e-05		1.27977	-16.0195	3.11816	2	204.353		23.0989	1.11019e-05			-11.9391	9.49887	1.59409	1.10489e-05	55.2444		-0.5655	-16.4719	3.74776	2	320.538		27.2404	0.000122504
-26.9847	-9.65617	-5.77492	4.7991e-06	4.7991e-06		-13.576	0.402807	3.16334	3	171.41		18.8492	1.11074e-05			5.07919	28.3205	-5.23557	3.92889e-06	19.6445		-0.344522	-1.22283	-1.99736	2	218.836		27.6572	0.000122605
-5.13385	0.186486	-2.36915	4.67304e-05	4.67304e-05		2.55019	-6.6326	-9.97698	2	65.5197		21.6403	1.11134e-05			2.6472	4.41681	-2.29649	3.1348e-05	156.74		-21.5105	-2.37683	-5.43678	1	224.857		28.0912	0.000122665
8.06526	9.32191	1.08047	6.41153e-05	6.41153e-05		11.3005	7.27223	7.39626	1	91.0807		25.9699	1.11154e-05			3.94173	-11.649	0.831967	0.000130856	654.281		6.40413	-6.60329	-0.0812987	2	324.697		27.685	0.000122855
0.123862	18.8031	2.35091	1.02534e-05	1.02534e-05		8.60892	-2.34529	-3.81008	2	114.471		20.9286	1.1117e-05			16.1302	-9.55728	2.11192	9.74202e-06	48.7101		1.1975	-14.4051	0.69629	2	527.032		27.6712	0.000123017
-9.43457	4.45763	-3.32428	3.50327e-05	3.50327e-05		-18.4776	1.84385	0.170198	3	242.947		31.087	1.11258e-05			8.49656	6.01499	-3.23558	2.1597e-05	107.985		-21.8484	-7.41774	-3.93105	1	165.61		26.9832	0.000123376
22.8054	5.37914	8.29695	3.1228e-06	3.1228e-06		-2.46692	-13.5809	4.06979	2	121.495		26.7043	1.11271e-05			-6.84167	-22.5665	7.86197	2.87672e-06	14.3836		-17.9345	2.029	-0.243612	1	417.998		28.0033	0.000123706
15.714	0.0665433	2.49297	1.19708e-05	1.19708e-05		-0.234108	5.32748	8.68423	1	44.9737		33.0473	1.11413e-05			-7.89754	-13.6539	2.23628	2.50743e-05	125.371		-20.0016	-1.40531	-1.71653	1	532.714		24.6291	0.000123749
4.88885	-18.4994	-1.94743	3.19919e-05	3.19919e-05		13.6775	18.9061	-1.63929	1	168.381		33.9096	1.11441e-05			-18.5443	5.10537	-1.80507	5.33346e-05	266.673		1.71907	-9.22471	-2.21749	2	509.247		27.7826	0.000123916
16.6639	2.32106	-0.0581309	1.2536e-05	1.2536e-05		-19.6219	1.02275	1.17339	3	203.553		27.9914	1.11465e-05			-6.43001	-15.5552	-0.356894	2.16902e-05	108.451		-20.6878	-4.63128	-3.47432	1	297.665		24.9648	0.000123956
4.10485	18.7036	-6.26422	8.62948e-06	8.62948e-06		6.64435	-19.7457	0.697431	2	173.406		33.1143	1.115e-05			4.00359	18.8241	-6.80941	5.39817e-06	26.9909		0.733878	-15.7165	6.27502	2	217.405		24.3104	0.000123965
-19.9881	-6.58222	-2.09646	1.32834e-05	1.32834e-05		12.2685	-18.1082	-2.68042	2	154.503		24.9919	1.11508e-05			-20.0024	-6.43891	-2.04415	4.42623e-05	221.311		-1.37256	-15.884	-2.5068	2	139.178		25.3611	0.000124081
-6.81064	6.47227	0.0720947	3.19349e-05	3.19349e-05		3.02968	3.92868	0.160854	1	214.211		35.7721	1.11535e-05			-6.89068	6.72869	-0.182356	1.24794e-05	62.397		3.11984	-10.4641	3.4915	2	435.644		25.3662	0.000124125
1.99795	-14.7879	10.061	9.21573e-06	9.21573e-06		-1.07813	-13.5981	9.69892	2	45.196		25.7185	1.11577e-05			1.95915	-14.2033	10.4431	1.15537e-05	57.7683		2.40296	-7.79664	0.388859	2	548.645		25.7193	0.000124197
31.3992	28.3127	12.9192	8.38293e-07	8.38293e-07		14.3799	-6.3641	1.44819	2	53.7683		23.1367	1.11606e-05			31.1642	29.0883	12.2239	1.06722e-06	5.33608		7.29767	-14.4922	-2.83985	2	159.743		25.3907	0.00012424
-9.79629	16.3713	-0.4767	1.04018e-05	1.04018e-05		-19.8669	1.9468	6.56112	3	41.1139		21.7053	1.11673e-05			-9.91537	16.5952	-1.02396	6.33241e-06	31.6621		5.86946	-13.2154	-2.07253	2	313.356		25.3229	0.000124289
2.02902	-13.1879	2.56985	5.7437e-05	5.7437e-05		9.31755	9.78149	1.57232	1	328.949		20.562	1.11704e-05			2.01964	-12.8147	2.91006	0.000114774	573.871		5.86149	-11.9898	-1.7664	2	389.469		26.3566	0.000124527
3.31012	9.32912	6.3232	1.53217e-05	1.53217e-05		5.70261	-2.66165	-6.84942	2	117.178		28.5554	1.11766e-05			3.18764	9.80446	6.03333	9.08724e-06	45.4362		6.65111	0.673551	-3.52733	2	162.377		25.6454	0.000124564
-4.99755	-4.57196	-7.15431	1.9783e-05	1.9783e-05		-2.57097	-0.301835	-4.99976	3	176.696		33.044	1.1185e-05			-4.99616	-4.50668	-7.08602	2.23475e-05	111.738		-1.36469	-15.4546	1.58482	2	360.444		26.3485	0.000124643
-4.82704	-1.34656	-1.58836	4.47277e-05	4.47277e-05		8.06255	-5.90589	-0.889219	2	127.9		31.8244	1.11945e-05			-4.86613	-1.12509	-1.61245	2.92178e-05	146.089		-1.34356	-17.2896	2.94995	2	261.682		26.5356	0.00012468
-9.95683	-10.7643	-3.64254	1.00795e-05	1.00795e-05		6.71414	9.28624	-2.94879	1	208.293		32.9035	1.11953e-05			-9.94618	-10.6192	-3.42452	1.87215e-05	93.6075		-0.560279	-15.2844	8.02265	2	141.909		25.1135	0.00012506
-2.82679	-7.91943	-5.23433	2.35493e-05	2.35493e-05		-4.99286	-3.84362	-9.48865	3	65.3478		16.9402	1.1197e-05			-2.8206	-7.78927	-5.06227	2.89414e-05	144.707		0.544496	1.11522	-0.843986	2	177.193		24.85	0.000125065
10.8381	-11.9129	-4.37394	1.2647e-05	1.2647e-05		-15.0986	4.57921	-3.24432	3	123.156		28.4197	1.12039e-05			10.8567	-11.6974	-4.02535	1.50987e-05	75.4937		-16.9373	0.655666	-3.02265	1	306.893		25.7842	0.000125224
2.5809	-12.2659	0.099792	6.29961e-05	6.29961e-05		7.97527	4.13959	1.49095	1	201.681		36.4014	1.12087e-05			2.57955	-11.9602	0.417631	0.00013712	685.598		-6.03322	-1.76203	-4.92842	2	135.497		27.3182	0.000125435
-14.8145	-33.2202	30.1233	5.15484e-07	5.15484e-07		-8.5613	-11.2492	3.36886	3	74.8677		23.6237	1.12182e-05			-21.1594	29.6631	30.0471	4.84174e-07	2.42087		10.9471	-7.35412	0.390182	2	143.048		26.7108	0.000125436
-8.15271	1.63606	-1.43536	5.03486e-05	5.03486e-05		-7.01818	-9.75353	2.61141	2	87.1145		21.8244	1.12222e-05			5.49572	6.2241	-1.50298	2.59495e-05	129.747		3.47521	-15.1487	1.72696	2	480.33		24.909	0.000125647
-33.8394	-14.8436	-20.9731	8.55582e-07	8.55582e-07		-17.3668	0.142153	4.04076	3	107.357		30.9932	1.12291e-05			4.01575	36.5884	-21.2242	8.90937e-07	4.45468		0.324062	-13.8244	5.74447	2	294.078		25.5271	0.000125701
15.5156	15.5073	5.4257	8.77865e-06	8.77865e-06		-15.135	2.0327	2.6019	3	205.519		31.5013	1.1232e-05			5.66557	-21.1656	5.52922	8.85049e-06	44.2525		-18.4629	1.32429	-0.983919	1	502.926		25.5271	0.000125701
-22.0952	-11.4634	-2.73991	8.80616e-06	8.80616e-06		-11.8336	-6.06445	0.468746	3	80.5841		21.1839	1.12363e-05			1.14584	24.847	-2.90195	5.06447e-06	25.3224		-0.553805	-2.45503	-4.08239	2	211.187		27.0314	0.000125771
-19.0437	8.60472	-17.0085	2.4283e-06	2.4283e-06		-14.6412	5.4279	3.02454	3	210.309		22.4172	1.12366e-05			16.9054	12.055	-17.172	2.82936e-06	14.1468		3.65131	-8.958	-4.61034	2	288.422		24.8876	0.000125788
15.1665	-15.5407	-10.3178	4.08338e-06	4.08338e-06		-15.0303	-4.2571	-1.9093	3	70.9127		18.5975	1.12367e-05			-21.1035	-5.39436	-10.1758	7.01176e-06	35.0588		1.62841	5.51122	-0.693626	2	130.877		25.8421	0.000125983
14.1253	9.16844	-0.121767	3.1329e-05	3.1329e-05		-20.944	4.87758	-2.96858	3	141.944		18.3262	1.12395e-05			0.849632	-16.8191	-0.0208765	5.62058e-05	281.029		6.80674	2.83051	-2.28222	2	152.929		25.8421	0.000125983
12.3123	1.23752	5.65932	1.35019e-05	1.35019e-05		-4.38543	-3.01358	-0.624943	3	203.87		22.473	1.1241e-05			-5.07344	-11.2376	5.75592	2.67642e-05	133.821		-2.15858	-1.02695	1.51543	2	164.608		24.3596	0.000126221
0.703439	-1.64428	5.98764	1.54059e-05	1.54059e-05		1.84637	-5.88877	-1.08333	2	238.45		28.0727	1.12485e-05			-1.74456	0.253243	5.99503	1.56184e-05	78.0922		-0.0887125	-5.0263	-1.22525	2	367.21		25.245	0.000126294
9.57172	8.31567	2.74514	5.86708e-05	5.86708e-05		-18.7842	-2.50648	-2.6923	3	143.634		32.1766	1.12504e-05			2.4097	-12.4338	2.81058	0.000116596	582.982		0.458306	-8.23286	2.35356	2	403.26		27.4819	0.000126407
4.5618	1.90134	0.624178	3.7148e-05	3.7148e-05		-13.8108	-11.7548	-10.2913	3	25.021		28.9358	1.12627e-05			-0.639046	-4.89641	0.657989	6.448e-05	322.4		7.08914	-2.82296	-0.975952	2	195.473		25.0513	0.000126468
8.02965	5.27621	-8.62839	1.04066e-05	1.04066e-05		-9.71139	2.44346	-1.59031	3	253.773		30.2683	1.12628e-05			0.494496	-9.64698	-8.57093	1.30256e-05	65.128		-20.4691	-7.66452	-3.7436	1	164.06		24.5844	0.000126792
7.27643	9.39581	-6.30023	1.85108e-05	1.85108e-05		-10.6153	0.798364	-1.83486	3	217.417		23.5745	1.12634e-05			4.44846	-11.0463	-6.2543	2.60438e-05	130.219		-5.62733	-8.66608	-2.36133	2	143.302		25.6341	0.000127127
12.514	-3.39716	10.8513	7.50303e-06	7.50303e-06		-3.03332	12.678	12.0169	1	29.2953		31.7115	1.12643e-05			-9.15777	-9.05564	10.9554	8.07414e-06	40.3707		0.0998161	-9.31462	-3.76027	2	300.396		25.6341	0.000127127
-4.33388	18.5904	6.16283	6.98896e-06	6.98896e-06		16.4563	14.8004	0.639254	1	103.515		23.8512	1.12678e-05			18.2892	-5.53336	6.10327	6.20325e-06	31.0163		-0.616988	-10.1093	2.37867	2	438.103		27.2183	0.000127201
11.2178	-16.6192	-1.71716	3.65032e-05	3.65032e-05		8.94823	-6.70714	14.5859	2	27.1354		17.48	1.1268e-05			-20.0198	-1.40032	-1.71836	0.000106683	533.413		0.087293	3.24897	-3.53172	2	153.971		26.7107	0.000127355
-15.8104	10.9662	2.05704	1.48429e-05	1.48429e-05		-21.5473	5.67319	7.29631	3	27.2506		17.9937	1.12697e-05			17.2938	8.5852	1.98367	8.76229e-06	43.8114		-1.86762	-4.49057	2.11732	2	224.37		24.8117	0.000127624
5.83741	4.68083	-0.239296	5.06568e-05	5.06568e-05		8.21894	-18.3991	-1.35059	2	223.257		37.2068	1.12745e-05			1.16654	-7.18758	-0.146201	0.000101636	508.181		-21.0816	-6.42416	0.0751599	1	168.235		24.8991	0.000127723
5.21832	-4.99627	11.7353	8.25782e-06	8.25782e-06		7.04432	9.40642	-0.117734	1	293.42		31.1667	1.12774e-05			-6.86954	1.74408	11.6795	7.5601e-06	37.8005		-16.3504	1.0318	3.40675	1	128.944		25.0815	0.000127851
15.2627	-3.40466	-3.92784	9.33289e-06	9.33289e-06		3.89771	-14.9449	0.123257	2	265.164		21.2781	1.12776e-05			-14.8987	-4.67147	-3.91312	2.08592e-05	104.296		5.53382	-4.42211	-2.46504	2	282.951		27.7933	0.000127868
24.7416	-10.8308	-10.3101	2.73579e-06	2.73579e-06		-9.96341	3.76773	0.132518	3	275.294		30.8796	1.1282e-05			-26.8619	-2.96554	-10.214	3.43465e-06	17.1732		-2.19067	-15.1985	1.49819	2	325.706		27.7933	0.000127868
19.6523	17.9729	3.96625	6.9623e-06	6.9623e-06		21.2432	-19.0916	-4.43124	2	30.4089		19.9569	1.12898e-05			-8.00337	-25.3789	3.97632	2.79767e-06	13.9883		-22.0579	1.84912	-1.61994	1	511.144		27.7385	0.000128045
1.80785	-35.6832	-26.9184	1.00597e-06	1.00597e-06		-0.330879	0.200606	-9.32081	3	79.0579		25.6714	1.12907e-05			-19.4689	29.9712	-26.9458	6.179e-07	3.0895		5.4782	-9.9364	2.83893	2	370.72		27.7385	0.000128045
14.5324	3.859	-22.24	1.7035e-06	1.7035e-06		-10.6114	5.58633	4.61648	3	149.16		23.3507	1.12938e-05			-10.7788	-10.6459	-22.2424	1.45303e-06	7.26517		7.94428	-9.17681	3.9564	2	166.331		27.5475	0.000128173
-1.65829	-4.17497	5.21874	1.98778e-05	1.98778e-05		7.15085	13.213	1.8575	1	190.928		34.7103	1.12971e-05			-0.543852	4.44229	5.11194	1.40551e-05	70.2757		-0.207714	-2.91846	0.128282	2	273.618		24.6669	0.000128694
22.2386	-6.51171	-7.15548	4.86167e-06	4.86167e-06		-12.8605	-2.05943	6.27545	3	69.0971		27.8707	1.13078e-05			-22.5181	-5.45779	-7.08488	1.70491e-05	85.2454		2.77174	-12.7915	-2.32189	2	399.817		25.2248	0.000128938
9.6645	-37.72	-59.3598	6.89696e-07	6.89696e-07		-22.3102	-2.67866	-2.41153	3	143.036		22.8994	1.13125e-05			-27.5273	27.7557	-59.3259	4.78658e-07	2.39329		0.93569	-3.04755	4.19737	2	143.818		26.8907	0.000128959
2.78693	-27.0994	6.03216	7.75549e-06	7.75549e-06		7.48286	-4.37521	8.05371	2	49.6251		16.6642	1.13189e-05			-15.8086	22.1103	5.99638	2.33162e-06	11.6581		2.19713	1.61318	0.736689	2	159.757		26.3543	0.000128993
-27.8832	-11.7497	-32.3544	5.06889e-07	5.06889e-07		-0.352007	-15.2056	-2.90449	2	92.0396		18.4647	1.1319e-05			18.1576	23.99	-32.6373	4.96282e-07	2.48141		-18.7737	1.12975	-0.7849	1	522.967		25.6539	0.000129383
6.4767	-21.4067	4.97322	1.06079e-05	1.06079e-05		1.66095	-10.0945	1.83507	2	274.989		19.6664	1.13209e-05			-16.1809	15.3339	4.95456	4.2814e-06	21.407		3.07904	-13.6333	1.36311	2	615.087		26.2446	0.000129608
18.4931	-11.6308	4.39826	7.52262e-06	7.52262e-06		0.286542	-6.35037	-9.89405	2	70.1684		27.6437	1.13223e-05			-21.7371	0.871317	4.45008	1.35462e-05	67.7312		3.77132	-1.52315	-1.34082	2	238.698		26.4986	0.000129618
34.7039	14.6818	4.71885	1.38565e-06	1.38565e-06		-3.40306	-5.77531	0.645348	2	171.676		25.5678	1.13293e-05			-22.6891	-30.0186	4.84351	1.11889e-06	5.59447		-4.21844	0.414632	-5.45023	2	137.634		26.6125	0.000129708
-2.83351	-11.0216	34.5166	5.85954e-07	5.85954e-07		-10.5128	0.567099	-1.21149	3	226.565		20.7667	1.13318e-05			-2.72545	11.0275	34.4121	8.87316e-07	4.43658		9.52442	-0.598904	-1.88713	2	131.139		26.6115	0.000129766
26.4289	20.3601	17.4222	8.46023e-07	8.46023e-07		8.36926	22.6151	-4.11571	1	73.404		21.0771	1.13358e-05			-12.5952	-30.7949	17.477	8.82613e-07	4.41306		-2.47446	-7.87852	-0.261762	2	307.135		26.2667	0.000129779
9.02418	11.7898	6.97713	2.02111e-05	2.02111e-05		4.37085	5.8855	10.0026	1	37.6652		21.0816	1.1343e-05			-1.8447	-14.718	6.92061	4.03734e-05	201.867		0.908742	-13.51	0.106898	2	539.803		26.6106	0.000129823
-25.872	-9.91437	-0.359515	6.43739e-06	6.43739e-06		-10.8029	5.62763	1.25842	3	240.829		34.791	1.13462e-05			17.5555	21.4653	-0.631842	2.49692e-05	124.846		2.54034	-9.43137	-1.34702	2	597.541		25.3466	0.00012989
17.6334	-9.65257	-2.21069	9.47211e-06	9.47211e-06		1.17738	10.9194	4.53129	1	84.1297		20.9083	1.13651e-05			-20.0535	-0.430228	-2.16826	0.000113628	568.141		-3.61173	-12.3414	6.43693	2	169.185		26.1332	0.000130276
6.43801	-15.8278	25.8712	1.72027e-06	1.72027e-06		0.0596725	24.6835	-2.80779	1	37.7089		34.3069	1.13657e-05			-13.2203	10.5599	25.8423	1.38374e-06	6.9187		1.96085	3.84924	-0.958551	2	155.978		25.0626	0.000130289
-32.4938	14.1306	-0.458731	1.48569e-06	1.48569e-06		12.7658	21.9216	-2.72954	1	100.297		27.639	1.13863e-05			35.2708	3.91104	-0.819769	1.70631e-06	8.53156		1.41226	-5.86499	0.208177	2	435.722		26.7671	0.000130464
-36.9258	-2.45904	4.69696	1.52828e-06	1.52828e-06		13.816	18.208	-0.776475	1	175.876		33.2518	1.13982e-05			30.8896	20.5154	4.33179	3.3378e-06	16.689		-2.61765	-8.92731	0.358969	2	308.657		24.9794	0.000130494
-3.71858	16.426	11.6095	4.69327e-06	4.69327e-06		13.9087	23.2579	-4.2025	1	51.2178		25.3543	1.14082e-05			11.5471	-12.383	11.4526	4.76559e-06	23.8279		-6.61307	-12.6766	1.37283	2	151.278		24.9797	0.000130522
11.2692	10.9012	-0.836512	5.06334e-05	5.06334e-05		-20.1682	-15.6594	-4.749	3	32.8388		33.3283	1.14505e-05			-4.28961	-15.0821	-0.875052	2.92464e-05	146.232		-21.9588	-6.44898	-2.6018	1	219.171		24.9833	0.000130649
0.185891	8.00725	-3.10668	2.94237e-05	2.94237e-05		6.0134	-17.7892	-0.248341	2	212.918		18.0983	1.1454e-05			3.86406	-7.05815	-3.22054	7.81843e-05	390.921		3.21539	-10.2813	1.12673	2	648.894		26.8237	0.000130746
-12.975	-0.377252	-18.694	2.66891e-06	2.66891e-06		-8.05485	-25.4861	2.56458	2	26.1231		30.1252	1.14549e-05			10.9904	6.73326	-18.8885	3.56904e-06	17.8452		-5.48038	-7.59198	3.7822	2	131.623		25.27	0.00013078
20.3333	24.9335	-29.1117	6.31047e-07	6.31047e-07		-2.90169	24.0441	-0.138394	1	35.7694		26.7962	1.14586e-05			-5.36346	-31.8249	-29.1076	5.34156e-07	2.67078		-24.036	-0.109862	-2.14854	1	358.333		25.2652	0.000130802
-16.3666	20.0028	-15.1036	1.3315e-06	1.3315e-06		9.05338	13.7579	1.03815	1	235.434		27.7987	1.14596e-05			24.1058	-9.24354	-15.3573	1.75831e-06	8.79154		1.31118	3.85777	-5.08674	2	138.477		27.4532	0.000130856
28.2414	14.7269	-1.31743	3.34302e-06	3.34302e-06		11.4473	10.3715	5.69683	1	151.976		21.6817	1.14712e-05			-17.1056	-26.8524	-1.2395	1.90771e-06	9.53853		0.375266	-1.92501	-4.48321	2	200.717		25.9751	0.000130996
-12.065	15.2974	16.2372	3.71982e-06	3.71982e-06		-12.0327	1.73946	0.477908	3	267.326		35.787	1.14732e-05			18.2557	-7.2381	16.0217	3.4055e-06	17.0275		1.39581	-12.521	2.10571	2	626.119		26.4132	0.000131022
-39.654	14.2853	28.5551	5.08292e-07	5.08292e-07		-9.57909	4.97561	-0.638873	3	237.458		24.9507	1.14809e-05			41.7636	7.40446	28.1411	5.61314e-07	2.80657		-1.14845	-14.8538	2.22196	2	414.701		25.6937	0.000131225
11.9923	15.4687	-8.52325	7.48895e-06	7.48895e-06		-11.0789	-2.00393	11.1284	3	43.4799		18.4783	1.14828e-05			-2.69701	-19.4195	-8.56408	5.24934e-06	26.2467		8.39226	-8.53335	-1.3993	2	244.214		26.4091	0.000131251
-22.2647	-10.793	-0.230471	8.2601e-06	8.2601e-06		11.3855	-14.6383	2.36175	2	81.8837		32.721	1.14854e-05			13.9909	20.4311	-0.475181	1.97042e-05	98.5209		-0.0282687	-11.6352	2.82591	2	502.427		26.0837	0.000131274
-11.497	6.91633	0.650883	3.99118e-05	3.99118e-05		4.33826	-23.4032	1.61962	2	73.3636		20.7174	1.1493e-05			13.4785	-0.286339	0.454139	1.45999e-05	72.9993		-21.7542	0.212241	-3.7735	1	419.414		25.6876	0.000131335
1.47373	13.6418	35.0225	1.36338e-06	1.36338e-06		18.1441	23.9085	-1.29427	1	43.5849		19.0626	1.14986e-05			5.82487	-12.5042	34.9074	8.70578e-07	4.35289		-4.03534	-16.1328	2.22843	2	222.981		25.6908	0.000131345
-62.7516	-9.23548	22.4811	4.78633e-07	4.78633e-07		13.4978	17.1653	-0.853767	1	202.228		19.858	1.15031e-05			50.037	39.2905	21.9399	5.59947e-07	2.79974		-2.02041	-17.2867	1.92922	2	236.13		26.0773	0.000131371
3.50462	2.79959	3.27705	2.75241e-05	2.75241e-05		10.3896	16.6485	-4.39832	1	144.126		18.1871	1.15031e-05			-3.50462	-2.79959	3.27705	2.79645e-05	139.822		4.63457	-0.00732659	-2.57212	2	194.003		26.893	0.000131375
3.53513	6.23924	0.902219	4.4254e-05	4.4254e-05		-19.029	-17.8975	-2.88475	3	25.9299		28.5581	1.1507e-05			-3.53513	-6.23924	0.902219	4.59305e-05	229.653		-1.27478	-6.92993	-1.78242	2	344.291		27.4958	0.00013159
-3.24868	10.2355	3.17281	1.73492e-05	1.73492e-05		-0.412149	13.6145	-0.892739	1	91.3922		22.1377	1.15246e-05			3.24868	-10.2355	3.17281	9.16524e-05	458.262		-21.5611	-3.55795	-3.04942	1	365.571		27.4855	0.000131703
3.56913	6.14697	11.7865	7.16747e-06	7.16747e-06		13.3979	6.62564	8.08622	1	62.1175		20.244	1.1531e-05			-3.56913	-6.14697	11.7865	6.24395e-06	31.2197		3.62449	-12.3464	0.889842	2	658.517		26.9933	0.000131708
7.2276	11.2463	0.221028	5.14829e-05	5.14829e-05		10.4828	-11.5692	7.80207	2	42.5079		28.2362	1.15312e-05			-7.2276	-11.2463	0.221028	2.64388e-05	132.194		-23.5033	0.805167	-2.01146	1	411.966		26.9921	0.000131718
-6.80076	11.5755	-3.22914	1.18376e-05	1.18376e-05		16.5616	22.3637	-1.10858	1	65.9948		38.0435	1.1532e-05			6.80076	-11.5755	-3.22914	4.86441e-05	243.22		-14.4182	1.54106	-1.56137	1	171.703		27.4805	0.000131759
-29.4052	-18.9687	-20.2296	1.09946e-06	1.09946e-06		25.4238	11.0215	0.715426	1	26.2155		37.0504	1.15336e-05			29.4052	18.9687	-20.2296	1.36731e-06	6.83655		-18.7194	-4.07369	-3.87396	1	249.118		26.9773	0.000131822
-3.1836	12.0897	0.536154	1.83509e-05	1.83509e-05		10.3581	-16.8894	-5.10758	2	106.259		29.1296	1.15482e-05			3.1836	-12.0897	0.536154	0.00013574	678.702		-3.98051	-4.42084	-0.905976	2	206.075		27.077	0.00013183
-2.96051	-40.2126	13.2829	7.68631e-07	7.68631e-07		-8.15265	10.565	2.71505	3	71.5096		28.0299	1.15655e-05			2.96051	40.2126	13.2829	8.15969e-07	4.07984		4.82429	-11.0169	-6.14893	2	132.386		27.0714	0.000131848
1.02768	-11.4411	8.05581	1.35133e-05	1.35133e-05		7.97479	5.72244	-2.48223	1	225.489		24.9687	1.1566e-05			-1.02768	11.4411	8.05581	8.46424e-06	42.3212		-22.4568	2.91378	-1.12831	1	424.383		27.0714	0.000131848
-5.90028	-8.11836	4.65531	1.68748e-05	1.68748e-05		-20.2882	4.617	-3.26189	3	145.579		22.0312	1.15684e-05			5.90028	8.11836	4.65531	1.25605e-05	62.8025		7.69598	-9.69109	2.41988	2	250.346		27.0657	0.000131865
5.48657	5.56853	-1.72662	5.15632e-05	5.15632e-05		10.7122	13.3418	1.0065	1	259.992		29.508	1.15737e-05			-5.48657	-5.56853	-1.72662	3.43602e-05	171.801		0.93189	-4.62728	4.02599	2	171.923		24.9986	0.0001319
10.8556	13.8305	-4.71668	2.14773e-05	2.14773e-05		18.3828	-1.42639	-3.35615	1	46.3286		20.0628	1.1574e-05			-10.8556	-13.8305	-4.71668	1.29567e-05	64.7837		6.51822	-7.87163	3.00773	2	238.361		27.0238	0.000132356
16.6293	3.81957	-1.43381	1.1282e-05	1.1282e-05		20.4156	2.37944	-3.32114	1	41.3657		29.3555	1.15746e-05			-16.6293	-3.81957	-1.43381	4.29748e-05	214.874		1.76513	-9.7902	-0.0588655	2	643.469		25.8425	0.000133411
1.20274	-2.86936	-5.2959	3.45918e-05	3.45918e-05		11.8676	8.89168	-1.83929	1	183.823		28.1735	1.15764e-05			-1.20274	2.86936	-5.2959	2.72047e-05	136.024		-18.7491	-0.204838	-2.22498	1	505.23		26.6872	0.000133535
2.48619	0.814612	-7.77586	2.09061e-05	2.09061e-05		-22.2281	-8.12569	-1.10045	3	52.7288		27.1126	1.15852e-05			-2.48619	-0.814612	-7.77586	2.35329e-05	117.665		-4.32	-5.53622	-4.93077	2	143.048		26.7114	0.000133636
-24.6483	-35.2798	-7.44728	8.10992e-07	8.10992e-07		7.61043	-1.66435	-0.218406	2	128.965		35.1979	1.15917e-05			-18.2291	38.986	-7.44728	1.10658e-06	5.53291		-0.0524346	-9.92899	0.0790843	2	531.216		25.1691	0.000134261
11.9532	-16.3946	-1.8845	3.20869e-05	3.20869e-05		-4.59825	12.8498	-0.141133	1	75.8923		20.0639	1.16075e-05			-20.1747	-2.15444	-1.8845	9.7664e-05	488.32		5.54933	3.90224	-0.275825	2	145.817		26.9337	0.000134342
13.0975	50.9097	9.39425	7.04485e-07	7.04485e-07		12.9463	11.3528	5.83168	1	112.045		20.4547	1.16104e-05			37.5403	-36.7977	9.39425	6.50156e-07	3.25078		-19.0145	-0.236465	-1.98958	1	533.042		25.9167	0.000134527
-6.60441	-29.6423	16.472	1.4443e-06	1.4443e-06		0.530745	7.39059	9.21698	1	46.7929		21.4433	1.16132e-05			-22.3688	20.5407	16.472	2.31884e-06	11.5942		-0.73294	0.128969	-3.04176	2	181.535		26.3017	0.000134708
12.6884	7.61114	1.73966	4.42278e-05	4.42278e-05		8.88004	9.49957	-0.930467	1	296.726		25.7858	1.16201e-05			0.247254	-14.794	1.73966	9.72675e-05	486.337		-21.3134	0.958058	-0.493029	1	538.818		26.974	0.000134738
-24.2729	13.529	-25.6583	1.1075e-06	1.1075e-06		6.88001	10.4503	4.49539	1	161.147		26.2766	1.16322e-05			23.8529	14.2564	-25.6583	1.21194e-06	6.05972		2.00077	-11.6803	1.6248	2	667.057		26.6067	0.000135276
16.6132	7.19052	7.56958	8.88963e-06	8.88963e-06		9.50804	-2.68989	11.3689	2	41.7674		37.5049	1.16411e-05			-2.07944	-17.9827	7.56958	2.02232e-05	101.116		1.48332	-1.21237	0.245137	2	226.263		26.5192	0.000135482
8.18598	-8.72505	3.80493	2.05628e-05	2.05628e-05		-7.59318	2.05234	3.1511	3	153.886		18.1635	1.16599e-05			-11.6348	-2.72913	3.86836	1.66313e-05	83.1565		7.95488	-15.8257	1.74938	2	181.477		26.004	0.000135582
0.0884532	-20.1405	-1.52979	1.32496e-05	1.32496e-05		9.56106	9.67143	0.876281	1	334.74		37.9738	1.16626e-05			-17.4675	10.1419	-1.09723	1.48762e-05	74.3808		4.67152	-2.54637	2.10538	2	183.878		26.4884	0.000135682
3.42399	-12.2711	9.84278	1.03835e-05	1.03835e-05		7.74252	-17.9982	-1.23161	2	223.148		31.8494	1.16632e-05			-12.2273	3.02623	10.0515	1.10576e-05	55.2882		2.42499	-13.3454	1.86771	2	628.856		26.9531	0.00013574
-29.0443	-27.4289	-11.5863	7.75493e-07	7.75493e-07		16.6542	10.9151	4.00072	1	69.8736		20.1149	1.16663e-05			-9.18111	39.2066	-10.5604	1.30342e-06	6.51712		1.80986	-5.84606	-1.4704	2	451.651		25.7786	0.000136196
-18.9345	-32.6263	-7.50201	6.50267e-07	6.50267e-07		12.0495	9.8503	2.086	1	273.783		24.5188	1.16663e-05			-18.7215	33.0005	-6.51493	9.53012e-07	4.76506		-21.861	1.5077	-1.82487	1	534.513		26.7705	0.000136569
-9.94804	-0.531697	51.0547	5.03299e-07	5.03299e-07		16.6144	13.4585	-8.27204	1	30.5558		24.9215	1.16679e-05			5.11543	7.6772	51.1933	4.78644e-07	2.39322		1.68515	-3.947	-1.38748	2	356.429		26.7705	0.000136569
-14.46	-18.2751	-4.06643	6.92294e-06	6.92294e-06		21.8015	-7.74013	-2.86912	2	45.7853		21.3854	1.16712e-05			-8.54818	21.8229	-3.45767	5.4461e-06	27.2305		-18.3555	1.78532	-0.967158	1	481.335		26.0761	0.000136608
-9.87983	-2.12079	2.97383	2.3389e-05	2.3389e-05		-13.3258	-13.2373	-8.14817	3	28.3528		37.6879	1.16739e-05			3.16926	9.55991	3.1624	1.30511e-05	65.2555		6.61618	-12.8692	0.307724	2	392.419		25.9117	0.000136927
-3.92561	1.83827	-2.50977	4.28956e-05	4.28956e-05		-24.3595	-4.15094	-1.34047	3	76.3393		19.5465	1.16746e-05			3.52327	2.55391	-2.49333	3.47384e-05	173.692		5.71548	-17.0554	2.91791	2	207.17		26.3559	0.00013712
2.70738	7.54329	-3.60113	3.45461e-05	3.45461e-05		-12.8747	2.2212	5.75519	3	123.843		33.8081	1.16779e-05			5.09177	-6.02227	-3.80622	5.85983e-05	292.992		3.90579	-5.33296	0.751212	2	354.046		26.3559	0.00013712
4.14824	-6.84049	-8.27337	1.62584e-05	1.62584e-05		-16.9465	0.403823	2.07042	3	171.228		25.4282	1.16923e-05			-8.10688	0.0937726	-8.18672	1.58368e-05	79.1841		-17.3424	-3.42614	-2.00875	1	267.742		26.4936	0.000137237
0.363527	-0.663284	-32.9675	1.01512e-06	1.01512e-06		8.9385	13.1734	1.1108	1	247.967		19.3784	1.17018e-05			-1.14167	0.834091	-32.95	9.33761e-07	4.6688		-19.0341	-4.8165	-1.13973	1	270.587		26.2721	0.000137241
12.4606	-8.51018	28.8966	1.01449e-06	1.01449e-06		-5.15217	-3.59307	-6.85338	3	110.896		36.3329	1.17118e-05			-13.3235	-7.12336	28.8833	7.57396e-07	3.78698		-21.7948	-1.2744	-1.84572	1	511.855		26.4659	0.000137306
13.6669	-0.632542	1.74135	1.3187e-05	1.3187e-05		3.80383	-11.0026	0.210893	2	316.332		17.6814	1.17143e-05			-7.43474	-11.4908	1.54896	2.70717e-05	135.358		-5.01335	-8.34338	-1.44582	2	173.025		25.5969	0.000137332
13.3378	-3.62554	-7.79592	6.59656e-06	6.59656e-06		-20.4939	1.52263	-1.12534	3	261.956		21.0591	1.17381e-05			-9.96013	-9.47199	-7.91533	1.26131e-05	63.0654		5.55239	-2.38113	0.0874782	2	211.611		25.8776	0.000137394
9.11555	-3.10742	-10.7131	7.3918e-06	7.3918e-06		-12.6521	-9.68628	2.46206	3	62.7068		36.9165	1.17415e-05			-7.41611	-6.01846	-10.7802	1.04008e-05	52.0039		3.90517	2.09331	-3.00958	2	173.006		26.1976	0.000137394
9.11747	8.65947	2.67734	5.93487e-05	5.93487e-05		-2.95899	23.9734	-0.540325	1	37.5058		17.2756	1.17424e-05			2.89324	-12.2682	2.35086	0.000123376	616.878		1.67808	-5.66851	-0.323879	2	442.901		26.3329	0.000137784
37.0078	2.96442	6.44608	1.44864e-06	1.44864e-06		0.577141	-16.4181	2.00158	2	182.862		25.2758	1.17434e-05			-16.0476	-33.5675	5.82806	1.10264e-06	5.51322		-0.856577	-8.33334	-0.780866	2	421.955		26.1856	0.00013808
0.990065	-1.33716	-3.52484	3.89288e-05	3.89288e-05		2.15026	-9.76336	-12.4629	2	36.5575		29.7106	1.17546e-05			-1.70902	-0.0657649	-3.51218	3.46349e-05	173.174		-23.3086	1.81148	-2.51499	1	390.092
15.0676	8.81309	-3.39874	1.27612e-05	1.27612e-05		12.7399	15.5824	-4.80573	1	109.774		23.8906	1.1755e-05			-0.0431216	-17.3387	-3.81469	1.75504e-05	87.7521		-21.2508	5.37158	1.04894	1	223.717
-16.8088	-1.84717	6.33326	1.05331e-05	1.05331e-05		4.71221	-15.042	-4.1833	2	102.341		22.2508	1.17688e-05			6.9377	15.3247	6.6175	6.88209e-06	34.4104		5.70475	-1.51366	-0.0773776	2	192.373
11.4156	12.3208	1.29365	5.40001e-05	5.40001e-05		10.9874	-1.79206	14.2339	2	34.7435		36.3089	1.17809e-05			4.88005	-16.0648	0.85427	6.7913e-05	339.565		-20.9215	-0.85921	-1.07772	1	548.992
10.7949	11.6202	1.70427	5.79611e-05	5.79611e-05		1.79321	-10.3913	0.304361	2	303.122		32.5156	1.17968e-05			4.59272	-15.1855	1.28913	8.5382e-05	426.91		-1.31079	-12.174	4.08261	2	367.857
1.63911	2.4236	0.128281	3.82624e-05	3.82624e-05		-18.4066	-2.83318	-1.33163	3	141.398		30.1897	1.18017e-05			1.25184	-2.60818	0.0486142	5.62199e-05	281.099		-0.299103	-9.7472	2.10798	2	458.796
14.4511	13.9555	10.4508	3.85965e-06	3.85965e-06		14.9732	13.0066	1.15818	1	146.336		31.5472	1.18024e-05			4.86346	-19.7267	9.92787	5.35507e-06	26.7754		1.82469	-3.80789	-4.90874	2	228.988
-6.7438	-17.5731	1.75704	1.05842e-05	1.05842e-05		-12.8055	-1.89368	0.141302	3	135.536		20.8409	1.18068e-05			-11.7682	14.6689	2.23417	7.4292e-06	37.146		2.70685	-16.0969	-0.16943	2	355.347
-5.64356	-6.71943	12.5025	6.04634e-06	6.04634e-06		-4.15069	-4.96708	0.929603	3	169.593		24.0922	1.1808e-05			-2.8309	7.99395	12.7246	6.08067e-06	30.4034		1.81403	-6.70285	-5.0357	2	257.945
-16.3489	7.71496	9.00189	8.79811e-06	8.79811e-06		11.8356	15.2577	-0.460916	1	245.214		23.3045	1.1818e-05			14.992	10.0451	9.07131	4.77581e-06	23.879		-1.50695	-11.9684	1.76911	2	432.011
5.21178	-2.15331	9.3527	8.95439e-06	8.95439e-06		5.9011	12.4036	7.03651	1	75.6308		37.4094	1.18185e-05			-4.3983	-3.60493	9.316	9.81335e-06	49.0668		5.06483	-8.61339	0.127055	2	502.049
3.80634	7.95317	2.4745	3.46802e-05	3.46802e-05		4.40241	-3.54046	-5.28977	2	159.066		21.8375	1.18223e-05			4.95964	-7.32182	2.24214	6.53251e-05	326.625		-1.11514	-14.2115	3.83085	2	404.238
-0.296174	18.7178	0.592101	1.02624e-05	1.02624e-05		-10.0467	3.68332	-0.958036	3	263.227		19.4728	1.18241e-05			16.3021	-9.16029	0.188099	9.49926e-06	47.4963		4.98901	-6.09596	-1.26795	2	389.726
-11.3258	10.6112	7.74429	8.87535e-06	8.87535e-06		0.658217	-24.0077	-0.435069	2	43.8072		25.6422	1.18254e-05			14.9454	4.27845	7.67693	6.15192e-06	30.7596		0.869394	-13.3856	1.79772	2	593.079
-4.79662	17.3098	13.5615	3.953e-06	3.953e-06		9.42096	13.2937	0.769421	1	256.143		27.8204	1.18376e-05			17.5017	-4.87279	13.2503	3.62768e-06	18.1384		1.79729	4.33932	-4.32292	2	143.635
-8.5794	-0.4613	-19.6939	2.03861e-06	2.03861e-06		-3.10884	-1.00545	-4.83098	3	183.992		19.893	1.18459e-05			3.69186	8.13858	-19.5527	3.91678e-06	19.5839		5.56801	-15.4912	-0.471834	2	304.192
3.04496	9.38669	-16.7435	3.66276e-06	3.66276e-06		-19.0827	-1.26672	-1.35675	3	212.297		35.0853	1.1857e-05			6.36568	-6.93097	-16.989	4.42182e-06	22.1091		3.43122	-10.342	-0.969241	2	622.636
7.34815	17.9629	7.38736	8.91807e-06	8.91807e-06		-0.355308	-14.6158	4.53383	2	158.51		31.5201	1.18592e-05			11.8714	-15.5411	6.88401	9.498e-06	47.49		2.25655	-3.75349	-2.89686	2	315.094
23.754	-13.8869	-14.8614	1.98183e-06	1.98183e-06		13.0299	-20.2581	-2.55547	2	114.589		36.2906	1.18627e-05			-24.1526	-13.126	-14.9107	1.92658e-06	9.63289		0.373461	-13.425	4.96809	2	362.402
-2.67262	5.1336	-27.171	1.64539e-06	1.64539e-06		-3.89865	-6.6759	-0.926495	2	165.718		20.5861	1.18681e-05			5.45986	0.396394	-27.236	1.27683e-06	6.38414		1.1099	-8.82122	-1.98724	2	501.708
-24.6342	1.58168	-6.84835	8.55773e-06	8.55773e-06		6.66414	4.75501	-0.587833	1	254.513		28.3198	1.18693e-05			13.6968	20.6656	-6.51779	6.42444e-06	32.1222		-3.53198	-0.300451	-0.965505	2	148.244
-6.0626	10.5025	-16.8929	2.84371e-06	2.84371e-06		-3.07885	11.2107	0.309773	1	100.413		26.3854	1.18822e-05			11.9206	0.373568	-17.0274	2.57981e-06	12.8991		-0.774322	-2.60233	-0.00973099	2	252.102
-17.4112	0.230046	4.99685	1.71061e-05	1.71061e-05		4.12851	1.96672	0.899475	1	184.105		29.5886	1.18897e-05			9.02005	14.8296	5.2455	7.77144e-06	38.8572		0.569045	-9.51006	3.53618	2	373.598
-22.9444	6.82164	0.60773	1.97292e-05	1.97292e-05		-20.0295	8.27927	3.29452	3	73.1075		25.5847	1.18918e-05			17.4822	16.4487	0.713651	1.84804e-05	92.4021		-0.192275	4.82571	-2.16974	2	132.976
10.5937	7.19104	1.20046	5.64592e-05	5.64592e-05		5.49378	2.58866	-0.523925	1	204.124		33.4169	1.1895e-05			0.917164	-12.7175	1.18301	0.000124081	620.404		-20.5241	-3.57303	-2.01561	1	394.525
12.1502	-14.808	-1.70889	2.53277e-05	2.53277e-05		10.0775	11.8746	4.06639	1	205.348		27.9028	1.19021e-05			-18.8618	-2.98417	-1.80007	7.69374e-05	384.687		0.903617	-9.83402	0.270246	2	603.418
-35.7831	13.4577	32.9833	5.12819e-07	5.12819e-07		9.43571	-20.0088	-1.6145	2	197.885		21.9906	1.19044e-05			29.5249	24.0475	33.2193	7.44573e-07	3.72286		1.11678	-5.59799	-0.731333	2	434.111
15.2877	-18.7987	-1.50014	1.6069e-05	1.6069e-05		22.3428	-5.98717	-1.72793	2	42.0189		33.0811	1.19073e-05			-23.8735	-3.66706	-1.68524	5.13305e-05	256.652		-2.21887	-6.93321	0.460845	2	307.791
10.7943	-20.8713	-1.93481	3.18361e-05	3.18361e-05		1.03732	-10.294	-1.19259	2	256.763		30.9241	1.19177e-05			-23.3817	1.25701	-2.11747	8.28196e-05	414.098		-7.14195	-7.1357	-2.17738	2	134.937
-38.9644	1.93589	12.9697	7.71664e-07	7.71664e-07		0.92778	23.6167	-2.12584	1	40.5977		16.4118	1.19185e-05			21.3615	32.6192	13.1369	1.5009e-06	7.50448		9.33553	-8.24874	-2.78247	2	166.86
6.99933	-7.66721	-1.5023	3.26277e-05	3.26277e-05		16.8725	15.9342	-1.29113	1	96.5208		21.2801	1.19193e-05			-10.078	-2.15688	-1.5772	1.96418e-05	98.2089		1.2395	-3.65206	2.69598	2	219.924
9.38654	8.29022	1.35864	6.5779e-05	6.5779e-05		-13.1697	7.09004	1.99437	3	197.229		24.6889	1.19281e-05			2.44991	-12.2952	1.3874	0.000135682	678.408		2.92048	-9.72762	-0.0273785	2	656.723
6.30752	-4.56925	-15.6141	4.05822e-06	4.05822e-06		-13.8232	5.56801	2.32423	3	234.084		25.9544	1.19369e-05			-6.94318	-3.13339	-15.664	3.8403e-06	19.2015		-1.42884	-0.583701	-2.83733	2	186.588
11.6635	-2.01881	-1.16832	1.59443e-05	1.59443e-05		9.78429	0.904054	8.21338	1	47.3079		17.7493	1.195e-05			-7.57201	-9.03897	-1.22102	2.55796e-05	127.898		-23.2286	6.87998	-0.992988	1	163.911
0.511038	3.35626	-27.4028	1.61086e-06	1.61086e-06		-18.8661	-14.4217	-3.10522	3	36.6314		31.0408	1.19657e-05			2.92055	-2.15206	-27.3743	1.3222e-06	6.61102		-23.2786	5.81907	-1.4202	1	208.786
12.0282	27.8871	2.57378	3.96069e-06	3.96069e-06		4.91859	-30.2197	2.1523	2	38.3733		29.9845	1.19708e-05			18.0003	-24.4965	2.73101	3.1308e-06	15.654		8.15118	-13.6526	-0.699196	2	223.621
-4.29426	-1.69599	2.80291	2.97575e-05	2.97575e-05		4.19023	-15.485	1.54182	2	266.197		21.8176	1.1993e-05			3.82561	-2.86581	2.77458	3.58838e-05	179.419		0.125842	-0.231629	0.846245	2	183.986
-1.69983	-6.45334	1.76545	3.34672e-05	3.34672e-05		10.2565	9.65003	-0.0804207	1	310.417		31.2953	1.19943e-05			6.60994	1.77731	1.71219	2.40516e-05	120.258		-1.35002	-15.4195	5.0819	2	301.735
-12.7624	-5.27542	-33.8834	9.30752e-07	9.30752e-07		17.3217	12.9946	-2.69839	1	66.0466		24.9065	1.19957e-05			10.83	-8.34436	-33.9859	6.96158e-07	3.48079		0.139893	-8.01236	-0.341396	2	492.876
6.71231	0.593014	30.5315	1.18668e-06	1.18668e-06		-2.54181	16.9164	3.35196	1	59.0338		29.7515	1.19971e-05			-3.43615	5.46039	30.5811	9.55518e-07	4.77759		-21.55	-0.64022	-1.87994	1	550.518
-1.24769	-15.4109	3.3926	2.98573e-05	2.98573e-05		0.41887	0.413127	15.5502	1	26.5027		23.9386	1.19979e-05			14.1275	6.69229	3.26788	9.65459e-06	48.273		-0.333423	-4.59209	-4.61957	2	225.502
2.80194	13.2903	-2.9187	1.76362e-05	1.76362e-05		1.32451	14.9545	4.91266	1	72.6172		36.8512	1.20057e-05			-12.7483	-4.31031	-2.78427	1.9331e-05	96.655		6.24589	-9.74869	-1.45387	2	411.432
12.4093	17.3306	-1.39925	4.59164e-05	4.59164e-05		-7.04875	-6.43556	7.44135	3	63.3355		33.1473	1.20256e-05			-21.0735	1.93851	-1.17889	0.000110428	552.142		-2.38616	-10.1143	5.00923	2	211.159
9.89506	18.5559	-1.51849	4.19157e-05	4.19157e-05		-7.75703	8.6997	-10.015	3	28.2207		21.3931	1.20389e-05			-21.0174	-0.708566	-1.51849	0.0001133	566.502		0.52667	-3.42484	-5.98614	2	171.858
-11.9521	4.74832	1.8329	5.34989e-05	5.34989e-05		-18.3854	2.56018	6.76315	3	51.227		28.7064	1.20422e-05			1.86389	-12.725	1.8329	0.000129608	648.041		0.108864	-0.08616	1.85198	2	163.679
21.2013	-0.0736545	-15.093	1.71029e-06	1.71029e-06		-8.76066	6.14128	-0.761521	3	188.089		22.8116	1.20575e-05			-10.5369	18.3977	-15.093	2.35315e-06	11.7657		1.36207	-0.808225	2.62827	2	159.974
3.32407	-27.6283	18.526	1.37381e-06	1.37381e-06		-21.1072	3.23003	0.794517	3	178.553		17.7812	1.20711e-05			22.2648	16.6929	18.526	2.88557e-06	14.4278		-6.06648	-6.26854	0.079633	2	165.82
-21.0517	4.4943	-3.2093	2.89352e-05	2.89352e-05		-8.24356	-10.5469	8.93689	3	49.3872		19.0289	1.20886e-05			6.63368	-20.4785	-3.2093	9.83386e-06	49.1693		-0.644343	-14.6428	4.43552	2	375.982
11.936	17.0504	-1.54163	4.77826e-05	4.77826e-05		-10.7297	-6.54315	0.133605	3	84.8707		24.7698	1.21075e-05			-20.5004	1.9908	-1.39492	0.00011223	561.148		-1.09295	-15.2958	-0.25893	2	293.512
-13.6444	1.81426	0.47325	5.00447e-05	5.00447e-05		-1.27286	7.71356	-7.53008	1	79.0288		19.0349	1.2108e-05			5.37722	-12.7523	0.486997	0.000103092	515.46		-20.3722	1.07288	-0.634166	1	569.611
2.6613	-17.4381	1.41639	3.84693e-05	3.84693e-05		-8.69496	3.00638	-0.880193	3	261.933		17.7026	1.21121e-05			14.0979	10.9265	1.31422	1.20983e-05	60.4913		3.90333	-12.4233	0.568928	2	640.227
-32.6151	-42.9396	35.717	4.81162e-07	4.81162e-07		-18.8854	0.525434	1.48184	3	189.945		20.1262	1.21236e-05			-32.6151	-42.9396	35.717	4.78633e-07	2.39316		0.602803	-2.42176	-6.30517	2	154.627
-30.9906	-65.8897	-2.65811	4.79473e-07	4.79473e-07		-2.12345	7.27024	-2.14362	1	143.682		26.1668	1.21549e-05			-30.9906	-65.8897	-2.65811	4.79564e-07	2.39782		5.62965	-0.37982	0.286896	2	170.291
-37.8456	-68.555	2.36382	4.79473e-07	4.79473e-07		-5.4056	6.34703	-0.261524	3	155.66		20.3184	1.21561e-05			-37.8456	-68.555	2.36382	4.79473e-07	2.39737		-6.13789	-3.60389	0.706819	2	148.212
23.0605	23.4272	23.1994	5.40264e-07	5.40264e-07		-2.49722	5.99446	-8.0535	1	76.8175		19.7276	1.21784e-05			23.0605	23.4272	23.1994	1.41656e-06	7.08282		8.16292	-15.1849	0.218504	2	193.168
31.7192	22.9176	29.8604	5.75817e-07	5.75817e-07		12.0189	17.0875	-1.58448	1	237.163		25.7769	1.21786e-05			31.7192	22.9176	29.8604	1.20087e-06	6.00436		1.09291	-13.8595	1.88441	2	579.691
30.849	26.4109	7.38667	1.15518e-06	1.15518e-06		-0.884228	-16.0191	5.44548	2	115.073		16.1845	1.2179e-05			30.849	26.4109	7.38667	2.4683e-06	12.3415		-18.8907	1.01082	-1.35555	1	543.113
-22.9702	-6.74194	-67.2822	4.78633e-07	4.78633e-07		-5.13557	-4.44641	3.18961	3	130.664		24.0128	1.2193e-05			-22.9702	-6.74194	-67.2822	4.78633e-07	2.39316		-5.69494	-7.9046	-0.783278	2	166.513
21.8186	26.0819	1.57093	3.77806e-06	3.77806e-06		16.4917	10.2511	-1.62501	1	74.5566		36.1584	1.21958e-05			21.8186	26.0819	1.57093	5.80149e-06	29.0075		5.77795	-13.2016	1.50341	2	449.411
30.3568	9.87738	0.76891	2.99034e-06	2.99034e-06		4.39811	4.93372	0.711735	1	233.228		18.6982	1.21961e-05			30.3568	9.87738	0.76891	3.22761e-06	16.138		-18.852	1.63484	-0.914808	1	519.766
38.6736	16.7138	10.3744	5.09004e-07	5.09004e-07		8.52573	7.6066	3.26901	1	248.84		31.3205	1.22021e-05			38.6736	16.7138	10.3744	6.10699e-07	3.05349		4.33086	-12.7773	0.838261	2	601.997
11.3002	37.2838	13.9069	6.99695e-07	6.99695e-07		-6.22953	4.9709	-0.51716	3	194.143		24.2951	1.22055e-05			11.3002	37.2838	13.9069	1.02758e-06	5.1379		5.49475	-14.2505	1.07263	2	430.506
-27.4782	-0.610869	-1.90785	1.09731e-05	1.09731e-05		16.1568	-3.25859	1.18339	2	55.4088		22.9479	1.22097e-05			-27.4782	-0.610869	-1.90785	1.9581e-05	97.9048		-3.90203	-15.8516	4.37976	2	232.143
-33.4669	21.3567	-52.4862	4.78634e-07	4.78634e-07		-15.0488	0.45791	2.48176	3	176.118		30.4993	1.22216e-05			-33.4669	21.3567	-52.4862	4.78658e-07	2.39329		-2.44539	-15.5394	2.35184	2	319.417
-6.94212	-29.1667	5.21215	2.56549e-06	2.56549e-06		-6.81158	14.5238	8.39461	3	37.3905		25.2917	1.22254e-05			-7.21533	-29.0649	4.75859	1.81114e-06	9.05571		4.41414	-10.2803	-5.45767	2	191
-4.58168	-31.4265	11.5223	2.09615e-06	2.09615e-06		10.1387	17.3315	-4.72078	1	130.301		28.3727	1.2228e-05			-4.59712	-31.5052	10.8975	1.11741e-06	5.58703		2.32061	4.76441	-3.9118	2	142.98
-21.046	-17.0345	-19.8336	1.15942e-06	1.15942e-06		3.68099	-12.1983	-1.74568	2	244.645		29.2343	1.22567e-05			-22.2996	-16.1663	-19.3141	1.36193e-06	6.80964		1.87435	-13.5314	-0.579833	2	525.145
-1.51168	-15.508	4.87365	2.40188e-05	2.40188e-05		16.7524	17.5361	3.05846	1	53.3006		30.7692	1.22592e-05			-1.64455	-15.4609	4.5027	6.445e-05	322.25		-0.841554	-10.1658	4.97821	2	253.099
-2.20073	-5.68288	-6.12951	2.57974e-05	2.57974e-05		17.9129	25.3262	-2.74695	1	27.7545		22.1014	1.22619e-05			-2.71719	-5.35989	-6.21621	2.69122e-05	134.561		-6.53718	-14.1879	0.128462	2	130.288
-18.1697	-2.69715	-1.29036	2.85245e-05	2.85245e-05		-21.7246	-5.68043	-2.44249	3	80.8567		22.2731	1.22677e-05			-18.4129	-2.32368	-0.580186	7.4861e-05	374.305		2.87459	-10.9322	2.76747	2	547.277
34.9567	31.9701	10.325	5.96487e-07	5.96487e-07		-23.5957	0.555848	-9.35624	3	26.611		20.2406	1.22688e-05			35.5937	31.474	9.427	9.63767e-07	4.81883		-21.0312	-0.619943	-2.21527	1	560.851
1.75281	-14.4703	2.27588	5.37546e-05	5.37546e-05		-10.0365	3.54284	-1.61065	3	247.212		17.5102	1.22808e-05			1.5104	-14.3943	1.7841	0.000111975	559.876		-18.6293	0.52361	-2.1353	1	508.128
9.17896	33.9838	-1.85377	1.33448e-06	1.33448e-06		-20.2358	0.231507	-2.06369	3	252.33		33.7183	1.22816e-05			9.31419	34.0646	-1.50658	2.00378e-06	10.0189		-0.636761	-14.4625	4.02168	2	405.459
0.0828377	59.1436	9.42526	4.78653e-07	4.78653e-07		16.1761	21.3049	0.214098	1	72.4148		25.7222	1.22836e-05			1.0393	59.0338	10.783	4.78676e-07	2.39338		4.69374	-8.77002	-3.87557	2	329.947
2.79444	3.17751	5.74278	1.5912e-05	1.5912e-05		10.5575	14.243	0.65907	1	247.236		30.83	1.22928e-05			2.91761	3.15009	5.62604	1.28213e-05	64.1067		-2.29379	-14.8494	6.52212	2	216.287
4.6261	-9.21149	-19.3855	3.39685e-06	3.39685e-06		-0.0818903	-4.56695	0.455073	2	202.061		20.8854	1.22932e-05			3.4571	-8.63257	-19.8524	3.05498e-06	15.2749		5.47884	-16.6731	-0.0427764	2	250.653
5.49249	-15.5071	3.85833	3.63389e-05	3.63389e-05		-16.1407	6.12188	4.27025	3	140.76		30.0441	1.22983e-05			-2.9969	-16.1758	3.85833	5.33519e-05	266.76		0.29403	-13.918	7.93475	2	146.415
33.2799	-5.39392	-2.36504	2.86404e-06	2.86404e-06		4.98611	-18.8219	-6.28649	2	49.0922		29.6044	1.22996e-05			26.1243	-21.3112	-2.36504	1.84874e-06	9.24368		-0.461214	-3.13474	-0.0209039	2	278.212
9.84192	-39.9087	3.40635	9.17543e-07	9.17543e-07		7.21967	-1.82236	-3.12449	2	139.73		18.9814	1.23208e-05			-11.431	-39.4829	3.40635	7.12942e-07	3.56471		-18.2595	5.87537	-3.31938	1	154.206
32.7982	-12.6381	9.89604	1.74321e-06	1.74321e-06		11.1962	12.2624	4.10459	1	187.573		17.4816	1.23217e-05			22.0851	-27.344	9.89604	1.52787e-06	7.63935		4.8969	-15.335	1.19448	2	397.296
-9.80993	30.0823	-3.31159	2.10727e-06	2.10727e-06		3.06456	1.34681	-0.110236	1	190.746		32.5535	1.23299e-05			6.54551	30.957	-3.31159	3.13114e-06	15.6557		5.915	2.18608	-0.875501	2	158.108
36.0519	36.6234	-1.20721	8.6021e-07	8.6021e-07		10.3127	-22.5631	-2.6567	2	114.252		31.4427	1.23299e-05			49.5336	13.6909	-1.20721	1.52455e-06	7.62277		2.95256	-7.37578	3.76584	2	254.875
-26.6031	1.09227	-9.08461	3.67988e-06	3.67988e-06		5.80485	-21.9983	-0.369511	2	127.036		26.3248	1.23312e-05			-22.4928	14.2475	-9.08461	3.41303e-06	17.0651		-0.607594	-9.01201	1.16687	2	450.659
-27.8973	4.61574	17.2355	1.45099e-06	1.45099e-06		19.4297	15.0975	3.3122	1	40.408		23.2172	1.23326e-05			-21.8519	17.946	17.2355	1.77898e-06	8.89489		1.80335	-10.7245	-4.00892	2	301.659
-24.5615	-11.3399	-0.883957	7.54739e-06	7.54739e-06		13.9659	11.414	4.12995	1	136.016		27.6675	1.2341e-05			-26.9408	2.46017	-0.883957	2.22571e-05	111.285		-4.03471	-10.3609	-1.24458	2	191.578
-28.4867	14.0745	-16.6644	8.7783e-07	8.7783e-07		7.89533	7.64872	0.464678	1	320.375		19.9843	1.23438e-05			-17.6329	26.4322	-16.6644	9.29555e-07	4.64777		8.54991	-11.2685	2.83259	2	193.381
21.9353	-3.56643	11.2523	2.07099e-06	2.07099e-06		18.4216	-2.49555	1.62987	2	48.8337		18.917	1.23561e-05			-7.96815	20.8328	11.2575	3.24706e-06	16.2353		3.06638	-2.89206	-2.03609	2	295.24
31.5427	-2.15443	6.22173	2.77027e-06	2.77027e-06		17.3516	-16.1188	-4.79024	2	48.397		31.0431	1.23592e-05			-14.0574	28.4047	6.23859	3.00659e-06	15.033		3.20909	-4.68923	-4.31441	2	276.78
10.7358	-4.7433	-2.63269	1.71331e-05	1.71331e-05		9.91006	-15.1185	4.82902	2	63.1348		19.4097	1.23618e-05			-1.3373	11.749	-2.63933	8.13297e-06	40.6649		-24.4017	-0.528077	-1.88263	1	319.446
66.0653	-4.75961	3.82044	4.92379e-07	4.92379e-07		-6.5566	1.27723	-3.00916	3	229.523		37.773	1.23668e-05			-29.2622	59.5092	3.85392	4.88205e-07	2.44103		-20.7366	-4.59979	-3.54612	1	296.299
-5.88075	3.81496	-5.12909	2.91625e-05	2.91625e-05		10.2991	15.7931	-1.32799	1	241.166		22.3035	1.23698e-05			-0.333571	-6.91707	-5.11993	4.22988e-05	211.494		5.04991	-14.2662	0.245523	2	450.244
-4.09371	17.7082	-4.86396	7.07129e-06	7.07129e-06		-10.1548	-4.38723	-1.99819	3	110.909		31.2582	1.238e-05			-13.2246	-12.3953	-4.80827	1.27035e-05	63.5174		-18.748	5.79124	0.562659	1	220.958
-27.8032	-4.70791	-3.08161	6.26969e-06	6.26969e-06		15.0196	-3.49435	8.57599	2	30.6543		21.6267	1.24031e-05			18.1055	-21.5257	-3.11614	3.40015e-06	17.0008		-21.5153	0.315555	-1.89806	1	571.435
-25.7047	-2.14584	-21.194	1.13035e-06	1.13035e-06		-10.1718	4.26076	1.39421	3	260.819		29.3046	1.24038e-05			14.7767	-21.0279	-21.2185	1.22098e-06	6.10491		-21.0372	-3.04828	-3.06964	1	399.824
-14.0955	7.53992	2.88139	3.34741e-05	3.34741e-05		0.469445	-12.2189	-2.95589	2	155.943		22.8258	1.24071e-05			0.628657	-15.88	2.89666	8.1593e-05	407.965		1.09327	-13.8412	1.92572	2	579.969
-13.9001	6.15801	5.65197	2.60749e-05	2.60749e-05		-26.8101	11.7737	3.69573	3	32.1391		30.1293	1.24081e-05			1.7312	-15.0102	5.66287	5.28209e-05	264.104		0.185183	-13.1175	0.196439	2	517.347
-33.6385	-6.30543	8.80438	2.42213e-06	2.42213e-06		21.6402	-19.9637	-3.52198	2	29.3259		29.2731	1.24235e-05			22.4705	-25.7417	8.76034	1.58905e-06	7.94525		-19.2782	-6.17505	-0.896249	1	202.446
-7.3659	6.7084	-3.45638	2.47514e-05	2.47514e-05		-12.1265	-17.1323	-4.85552	2	32.8141		28.6294	1.24376e-05			-2.07459	-9.65908	-3.43889	4.1723e-05	208.615		-15.6656	0.215122	-3.1104	1	207.527
-17.2568	0.495896	4.41974	2.05696e-05	2.05696e-05		4.29999	-11.4198	3.52063	2	231.944		27.0134	1.24392e-05			8.30947	-15.0468	4.40978	2.36366e-05	118.183		4.05259	-11.0931	3.66256	2	405.295
-20.2934	7.62516	7.09154	7.10716e-06	7.10716e-06		-16.2833	-7.81821	2.493	3	51.083		22.6798	1.2452e-05			3.70044	-21.2671	7.10257	7.84965e-06	39.2482		-5.82444	-8.56618	1.92181	2	157.943
-33.5443	-4.08903	-1.73691	1.74335e-06	1.74335e-06		9.32996	-17.231	-3.09005	2	188.781		32.3165	1.2455e-05			20.4768	-26.7912	-1.77361	1.09789e-06	5.48945		-2.31679	-10.7239	0.304655	2	339
-26.0665	-1.69385	-29.364	5.94316e-07	5.94316e-07		-1.2762	3.95617	-7.18694	1	107.053		25.02	1.24694e-05			14.5435	-21.5769	-29.3874	6.15028e-07	3.07514		-21.3929	-4.84064	-2.2996	1	310.263
1.91317	-6.74652	3.16634	3.07855e-05	3.07855e-05		2.15797	7.58978	12.3439	1	41.3802		31.9959	1.24779e-05			4.86804	5.15395	3.14673	1.80962e-05	90.4811		2.49268	-3.49659	1.29128	2	275.565
1.27488	-1.77547	-9.76752	1.51308e-05	1.51308e-05		2.70318	-8.01259	-13.1074	2	36.7572		27.9506	1.24783e-05			0.859874	2.07799	-9.77133	1.38986e-05	69.493		-1.53621	-3.95587	1.504	2	241.283
8.83111	-22.4441	-3.30372	2.1443e-05	2.1443e-05		7.18638	-21.5405	-0.452559	2	152.282		21.8519	1.24835e-05			14.8974	19.0494	-3.36937	1.32865e-05	66.4323		5.41525	-4.27233	-1.36256	2	292.123
14.0274	10.4039	-6.53357	9.338e-06	9.338e-06		9.64452	11.6907	1.54365	1	293.724		27.6653	1.24872e-05			-16.0839	6.93124	-6.48849	6.82865e-06	34.1433		9.86435	-7.23809	-1.75065	2	166.278
36.8454	11.5295	-9.75574	1.01689e-06	1.01689e-06		-22.0958	4.81064	-6.01839	3	53.9844		26.0131	1.24921e-05			-28.5959	26.0494	-9.69039	8.23993e-07	4.11997		0.851023	-11.9624	-0.619178	2	555.206
19.0501	-13.1755	-7.52701	6.12446e-06	6.12446e-06		-11.0917	1.32747	-0.0733122	3	258.882		28.3863	1.25142e-05			1.72205	23.1797	-7.55503	4.53389e-06	22.6694		-2.67112	-10.3946	-0.227737	2	298.778
22.6624	13.1351	-7.57131	3.71979e-06	3.71979e-06		-3.62848	-8.3928	-2.7915	2	133.02		32.9596	1.25175e-05			-22.8075	13.0014	-7.51105	4.7277e-06	23.6385		0.0029429	-2.87918	0.643959	2	266.004
5.43249	7.1448	16.6919	3.81521e-06	3.81521e-06		4.53605	-17.2183	1.87766	2	210.608		37.4755	1.25195e-05			-8.85452	1.185	16.72	3.58483e-06	17.9241		-1.84947	-15.7419	6.49117	2	208.558
-15.4955	-34.2134	48.9625	4.8861e-07	4.8861e-07		-18.8659	2.10903	-1.02379	3	258.855		30.8679	1.25302e-05			37.5124	4.05791	48.8406	4.79172e-07	2.39586		8.25432	-2.38484	-4.69416	2	145.427
9.01209	24.1474	-1.87856	1.31522e-05	1.31522e-05		13.2327	15.471	-0.636751	1	216.982		30.7889	1.2536e-05			-25.3943	-4.33681	-1.7924	2.94618e-05	147.309		2.9296	-9.70869	0.00383154	2	656.123
-35.3137	-21.1148	-5.40845	1.2151e-06	1.2151e-06		1.71627	4.02857	5.24221	1	89.177		19.793	1.25414e-05			-0.688468	41.164	-5.21591	8.21325e-07	4.10662		-24.5205	-6.57771	-2.93188	1	133.106
6.46352	6.00002	-1.79197	5.32129e-05	5.32129e-05		12.5463	17.628	-2.08327	1	215.55		31.2336	1.25497e-05			1.97452	-8.58632	-1.83373	0.000108167	540.833		-19.9377	1.30524	-1.39572	1	584.836
13.2829	-14.7781	-3.31233	1.86353e-05	1.86353e-05		20.8783	10.9264	-0.640128	1	34.9195		23.18	1.255e-05			-19.4368	-4.12476	-3.31637	6.06819e-05	303.41		6.14143	-14.432	1.07072	2	367.631
-10.9034	25.5551	-6.99678	3.93298e-06	3.93298e-06		-4.77314	9.51017	10.2494	3	43.2714		18.2606	1.25504e-05			27.582	-3.26503	-7.034	2.71022e-06	13.5511		-21.6527	0.955464	-0.959775	1	549.863
12.4176	-0.219336	12.1782	6.55651e-06	6.55651e-06		3.88798	-7.13882	-1.48974	2	233.311		18.0315	1.25609e-05			-6.37488	-10.7095	12.1333	5.29841e-06	26.492		-19.2731	5.79719	-0.174195	1	249.151
14.5338	3.20075	5.52148	1.24038e-05	1.24038e-05		-9.54946	-6.5418	-2.85125	3	89.4036		18.292	1.25669e-05			-4.47162	-14.2185	5.4586	3.97968e-05	198.984		2.88584	-15.1759	5.93258	2	210.077
6.47226	-10.8575	4.18956	3.01513e-05	3.01513e-05		-16.5805	-2.38129	4.86024	3	66.7156		24.6888	1.25746e-05			-12.5387	-0.391287	4.37562	1.71785e-05	85.8923		3.68728	-12.5003	-4.50609	2	202.623
7.97133	-21.8977	-4.26626	1.77703e-05	1.77703e-05		-12.0626	5.87066	0.581556	3	240.52		19.1104	1.25774e-05			-22.9937	3.93148	-3.84873	4.45974e-05	222.987		0.550377	-11.0558	-2.36756	2	405.004
-1.59011	-20.0481	5.48473	1.1895e-05	1.1895e-05		-13.9081	-6.29999	3.44649	3	68.4883		32.6893	1.25906e-05			-16.5503	11.1175	5.98827	7.64423e-06	38.2212		-20.788	-2.87067	-1.13244	1	424.67
7.10732	14.5643	-2.72727	2.77529e-05	2.77529e-05		-0.159836	18.1508	5.05585	1	49.164		20.3752	1.25913e-05			9.1833	-13.2937	-3.12107	2.35281e-05	117.641		-18.613	6.01128	-0.478235	1	226.539
5.50456	17.9239	-7.98613	6.45403e-06	6.45403e-06		-1.87825	6.22744	-7.23084	1	89.2819		26.1603	1.26032e-05			12.8285	-13.4308	-8.43191	4.71058e-06	23.5529		5.01059	-9.99739	-2.53435	2	425.481
-0.0353469	10.1209	3.67892	1.84077e-05	1.84077e-05		-13.1822	-3.44354	3.89549	3	80.3938		35.7416	1.26185e-05			8.91601	-5.03893	3.48111	2.49403e-05	124.702		3.57007	-11.311	0.780853	2	673.688
-41.6107	-16.3248	-8.17054	6.26122e-07	6.26122e-07		-24.1755	-0.405243	-2.65383	3	135.117		29.7608	1.26201e-05			6.22066	44.4282	-7.19728	7.11684e-07	3.55842		-15.6297	4.98873	-0.684868	1	165.005
0.145454	-0.207398	-5.80365	3.00806e-05	3.00806e-05		-3.47022	-17.5376	-0.340857	2	64.2844		24.3558	1.26249e-05			-0.283581	0.104431	-5.76761	2.98351e-05	149.176		7.0016	-7.70844	-4.78015	2	186.882
1.12259	2.83333	-2.80137	3.52343e-05	3.52343e-05		4.20499	-11.4212	1.49873	2	308.79		27.4817	1.2627e-05			1.9202	-2.31135	-2.84839	5.24447e-05	262.224		2.57486	-4.40908	-0.449668	2	375.137
10.5005	7.5114	9.23094	1.10946e-05	1.10946e-05		17.1126	-2.70921	-2.98985	2	49.5368		34.0875	1.26387e-05			1.52861	-13.0518	8.94555	1.83547e-05	91.7735		-18.4134	-2.32249	-0.580619	1	374.423
3.99579	34.2225	-8.37989	1.12579e-06	1.12579e-06		-8.2069	-1.78082	-4.9589	3	136.153		28.8857	1.26424e-05			27.7505	-20.1286	-9.17257	2.32815e-06	11.6408		3.18821	-10.0661	0.875158	2	651.382
-8.59557	-30.5627	16.6135	1.33476e-06	1.33476e-06		15.9353	15.1334	-1.55989	1	120.129		24.6435	1.2647e-05			-22.1078	22.1314	17.4465	2.07921e-06	10.396		-18.8612	0.138634	-1.30635	1	539.52
11.2306	10.5243	1.37913	6.06471e-05	6.06471e-05		-5.28101	11.5975	4.3728	3	66.2859		33.2772	1.26523e-05			3.68999	-14.9886	1.01849	9.73797e-05	486.898		3.83964	-6.46294	-0.782864	2	463.366
-23.9516	-13.8953	-11.0853	1.68889e-06	1.68889e-06		17.6086	-8.39439	-8.59483	2	30.4758		19.2831	1.26543e-05			13.9354	23.7627	-11.5082	2.5234e-06	12.617		-18.6319	4.39313	1.44759	1	240.311
-3.11531	-11.7279	3.96856	2.16319e-05	2.16319e-05		-24.609	0.36765	-2.15818	3	129.123		18.0214	1.26668e-05			-3.08237	11.8395	3.77909	9.28631e-06	46.4316		-19.8909	-3.42972	-2.65665	1	382.9
-2.21258	9.46187	-0.38552	2.51169e-05	2.51169e-05		-8.97886	-0.268794	-2.10984	3	206.107		17.5449	1.26671e-05			6.60031	-7.09885	-0.265975	6.68751e-05	334.375		3.25592	-10.4872	0.110154	2	673.54
13.6905	5.87682	2.86859	2.76756e-05	2.76756e-05		2.44705	-9.7151	0.703275	2	299.213		37.1296	1.2668e-05			-8.99105	-11.7865	3.09342	2.13886e-05	106.943		-22.0304	-4.90314	-1.86339	1	289.198
4.45513	4.82331	-2.73079	4.35911e-05	4.35911e-05		4.39255	23.7746	1.04629	1	35.7663		22.6873	1.26798e-05			-1.49238	-6.40263	-2.61087	5.89835e-05	294.918		1.15894	-14.3905	1.66718	2	550.892
17.4288	1.51356	-0.732049	1.18592e-05	1.18592e-05		-8.4934	5.15563	12.0992	3	40.179		31.5942	1.26984e-05			-14.4031	-9.90334	-0.531578	1.70985e-05	85.4924		-24.4681	-3.74755	-2.7214	1	221.163
2.27854	-11.9516	6.43032	2.2766e-05	2.2766e-05		11.9034	15.7171	-0.768348	1	245.073		16.6313	1.27008e-05			-7.87789	9.41043	6.29038	8.0675e-06	40.3375		-19.2093	0.696293	-3.58802	1	419.305
10.1925	8.11356	0.787913	6.32972e-05	6.32972e-05		8.05006	-2.39913	7.99783	2	45.343		18.6507	1.27017e-05			-4.8479	-12.0376	1.01026	3.97286e-05	198.643		1.48751	-1.60861	-2.93539	2	236.451
-6.58974	4.04181	5.93577	1.57696e-05	1.57696e-05		13.2953	-3.66397	2.90058	2	59.7502		25.8779	1.2704e-05			7.73604	-0.11624	5.93472	1.50002e-05	75.0012		4.90941	-14.8129	2.34399	2	404.118
4.14944	7.00671	-1.63352	4.80127e-05	4.80127e-05		-8.10069	-1.28746	-3.97951	3	166.497		26.4586	1.27091e-05			-0.145661	-8.13048	-1.48591	8.94985e-05	447.492		0.631762	-9.11951	-4.19446	2	289.545
-1.7802	-4.49958	4.1632	2.38317e-05	2.38317e-05		-3.68405	-15.651	0.513705	2	84.0502		22.1099	1.27151e-05			-0.669673	4.90037	4.089	1.50944e-05	75.4722		5.74286	-10.963	-1.02757	2	472.811
-9.9337	2.75254	-6.09178	1.93382e-05	1.93382e-05		7.22152	-0.343726	-12.9695	1	27.9387		27.5324	1.27156e-05			9.98678	2.45072	-6.14217	1.62501e-05	81.2505		6.63918	-4.82671	-4.28942	2	205.886
7.32058	17.6041	-1.37651	3.03946e-05	3.03946e-05		-13.161	7.09026	-1.6929	3	138.098		32.1893	1.27301e-05			-18.9059	-2.46223	-1.37651	8.35992e-05	417.996		10.8354	-5.87842	-1.58647	2	135.927
-8.00687	-7.45014	37.1396	5.40439e-07	5.40439e-07		-6.10156	-1.1374	-3.56	3	206.064		27.6362	1.27347e-05			10.4554	-3.20908	37.1396	5.7263e-07	2.86315		-21.6682	1.4971	-1.02078	1	539.891
13.9779	-16.4161	-37.4544	6.6117e-07	6.6117e-07		12.8629	17.6974	-1.28443	1	214.711		30.0976	1.2737e-05			7.22783	20.3133	-37.4544	5.52673e-07	2.76337		8.06313	-10.657	-3.41692	2	188.728
-12.0615	7.02815	1.7357	3.99595e-05	3.99595e-05		-12.6924	-0.222381	-4.0888	3	106.454		28.3765	1.27487e-05			-0.0558238	-13.9596	1.7357	0.000103247	516.233		2.5049	-6.57656	-1.55472	2	487.932
33.8787	-34.6536	-19.6059	4.79249e-07	4.79249e-07		-0.602235	9.40005	2.93583	1	102.882		21.6764	1.27543e-05			47.3234	11.9553	-18.939	5.63378e-07	2.81689		-20.2403	-6.18299	-2.50973	1	237.318
11.2466	-4.41598	-2.73755	1.59618e-05	1.59618e-05		-11.4081	-7.28114	5.8281	3	64.4776		30.5276	1.2756e-05			9.55746	7.56291	-2.64459	1.64887e-05	82.4434		-22.0155	5.68524	-2.84435	1	212.751
-11.3286	-20.5616	12.5284	2.04059e-06	2.04059e-06		-3.23727	-8.4676	1.51741	2	141.359		30.3959	1.27612e-05			12.1316	-19.773	13.1507	1.80376e-06	9.01879		4.2589	1.84437	-0.974537	2	174.247
5.2492	14.5279	-31.1728	6.69508e-07	6.69508e-07		15.469	-9.95795	-4.15563	2	44.7375		24.8874	1.27794e-05			-9.37239	11.2335	-31.4819	1.10518e-06	5.52592		-22.6384	4.36564	-2.63757	1	285.527
6.70925	12.9692	3.04744	3.19154e-05	3.19154e-05		9.95106	-15.2667	-1.2661	2	181.459		30.142	1.27919e-05			-7.88982	12.3307	2.75528	8.82623e-06	44.1312		-18.5789	3.64182	1.21356	1	286.702
6.23132	29.223	-1.04254	2.92699e-06	2.92699e-06		10.621	7.54499	1.22384	1	293.169		17.7059	1.27946e-05			-22.172	19.8911	-1.71685	2.67443e-06	13.3721		1.05378	-12.7134	6.035	2	255.899
-16.1742	16.4137	15.4044	2.89945e-06	2.89945e-06		-20.8483	6.54701	0.346931	3	125.754		29.82	1.27949e-05			-22.432	-5.62479	15.1786	2.04622e-06	10.2311		-2.14032	-7.1594	-2.56722	2	267.447
-16.0464	-18.5357	-5.36758	5.62131e-06	5.62131e-06		2.28041	-4.45543	-7.41504	2	122.956		31.0806	1.28176e-05			8.34584	-23.1822	-4.75671	3.97816e-06	19.8908		4.21382	-3.11478	-0.836229	2	283.691
-6.13958	-6.84633	-3.18218	2.48466e-05	2.48466e-05		5.34628	-7.37611	2.93848	2	149.539		31.3042	1.28569e-05			3.06323	-8.75073	-2.9158	9.147e-05	457.35		1.45002	-12.2352	2.79504	2	578.59
-17.4794	0.761206	-2.23958	4.24844e-05	4.24844e-05		4.45356	-12.9741	7.84099	2	78.712		19.9048	1.28668e-05			-9.1778	-14.818	-2.0791	1.45743e-05	72.8714		-0.741511	-8.18689	-1.73807	2	394.564
-5.27372	17.356	13.2029	4.12098e-06	4.12098e-06		-11.6443	-12.2171	-7.20745	3	30.5157		30.2131	1.28707e-05			-17.8123	4.27181	12.8829	2.9864e-06	14.932		0.482729	-14.9512	0.141081	2	420.531
3.08428	-13.7351	22.7011	1.40546e-06	1.40546e-06		2.95367	-4.8525	-10.7838	2	59.5966		17.2696	1.2879e-05			13.1658	-3.69482	23.0622	1.68287e-06	8.41434		-18.704	5.80498	0.565313	1	219.39
14.678	11.5503	6.21891	1.39798e-05	1.39798e-05		-7.55008	-11.7401	-4.18773	2	55.1426		16.1999	1.28848e-05			-2.76506	18.6059	5.90661	8.07815e-06	40.3907		-21.4857	1.94535	-0.414589	1	500.942
-2.9082	0.434511	-22.2123	2.26968e-06	2.26968e-06		8.52189	23.1228	1.40148	1	54.82		20.5713	1.28872e-05			-1.32888	-2.67295	-22.1347	3.31518e-06	16.5759		-2.8302	-11.3766	5.34308	2	217.562
-24.8058	-4.32912	3.48595	4.44241e-06	4.44241e-06		-21.0718	0.498704	-1.52829	3	250.411		29.549	1.289e-05			-8.48564	-23.6019	3.81442	3.50959e-06	17.5479		2.80791	-9.77271	1.30604	2	620.986
-1.38938	15.8108	-7.33258	6.95275e-06	6.95275e-06		18.9548	-0.950652	3.62329	1	35.6881		19.9065	1.28955e-05			-14.1894	6.52051	-7.63536	5.29321e-06	26.4661		-14.2659	-1.46972	-2.19154	1	144.203
13.8802	20.2705	4.64067	6.56868e-06	6.56868e-06		2.17853	-10.3377	1.29657	2	301.715		36.6289	1.28983e-05			-10.7063	22.2026	4.12675	3.63846e-06	18.1923		2.47362	-2.0856	-2.57314	2	260.051
25.7063	-6.26107	9.33954	2.79586e-06	2.79586e-06		-7.14805	3.24046	0.0248696	3	234.1		36.9933	1.29114e-05			18.1132	19.4218	9.37665	7.82155e-06	39.1077		-0.131504	-1.38018	1.06029	2	207.597
-30.3736	-16.1923	-7.9515	2.77829e-06	2.77829e-06		8.18531	22.251	-2.79581	1	93.6695		24.1078	1.29197e-05			-0.74188	-34.5127	-7.30041	9.21701e-07	4.60851		2.54039	-12.218	1.03046	2	686.185
1.08526	-9.01949	1.8923	4.76312e-05	4.76312e-05		-8.8197	-24.3315	0.042667	2	32.8798		24.1078	1.29197e-05			8.44151	-3.46175	2.16083	2.76797e-05	138.399		6.09199	-10.656	-0.308272	2	468.471
6.75744	-4.65328	10.3814	8.99097e-06	8.99097e-06		-6.41866	3.11605	-1.00845	3	233.416		28.394	1.29202e-05			7.31185	3.77616	10.5058	7.73994e-06	38.6997		0.192328	-7.30689	-3.84344	2	310.154
-39.3434	-20.6303	8.67647	1.00028e-06	1.00028e-06		15.0242	21.6421	0.974044	1	68.2029		21.5375	1.29227e-05			-39.3434	-20.6303	8.67647	5.84774e-07	2.92387		8.54504	-10.5659	-0.691617	2	246.372
1.32046	-15.5065	2.72762	4.51424e-05	4.51424e-05		11.3228	-16.1659	-2.34107	2	168.047		18.3352	1.29234e-05			1.32046	-15.5065	2.72762	9.01371e-05	450.686		-20.9298	0.620789	-4.70854	1	316.923
21.3548	-32.7244	-5.9078	8.37723e-07	8.37723e-07		10.4157	-15.1225	-0.803744	2	167.77		17.025	1.29285e-05			21.3548	-32.7244	-5.9078	7.81925e-07	3.90963		2.06902	-3.59816	-2.17543	2	328.861
24.9638	-28.4672	-7.21049	1.55674e-06	1.55674e-06		15.163	14.4581	6.60998	1	40.0757		37.1188	1.29354e-05			24.9638	-28.4672	-7.21049	1.38297e-06	6.91485		9.32855	-2.95936	-4.48646	2	131.38
-5.05531	33.953	6.63259	1.17491e-06	1.17491e-06		-20.8593	-1.81862	-1.04208	3	191.704		34.278	1.29369e-05			-5.05531	33.953	6.63259	1.43956e-06	7.19781		-23.285	-7.39389	-3.20448	1	149.517
-4.81325	64.9224	-4.2776	5.60183e-07	5.60183e-07		13.4038	-24.9518	0.250081	2	48.2478		31.7376	1.29416e-05			-4.81325	64.9224	-4.2776	4.7864e-07	2.3932		-2.67859	-4.20659	-0.478945	2	243.136
45.443	4.11056	-18.8861	4.92195e-07	4.92195e-07		10.688	9.4719	0.790712	1	319.652		20.6426	1.29473e-05			45.443	4.11056	-18.8861	6.91145e-07	3.45573		4.31667	-17.2635	1.85455	2	272.076
28.0319	6.35751	12.8363	2.69936e-06	2.69936e-06		13.1336	21.3964	-4.90965	1	66.9403		16.8745	1.29485e-05			28.0319	6.35751	12.8363	2.54372e-06	12.7186		-17.0245	2.93851	1.13408	1	257.517
19.2995	30.4083	-5.93464	1.06626e-06	1.06626e-06		-17.888	5.40553	-0.271701	3	174.935		20.3808	1.29526e-05			19.2995	30.4083	-5.93464	2.70912e-06	13.5456		7.91401	0.512844	-2.72327	2	151.878
-24.9236	4.69603	-5.45078	9.44223e-06	9.44223e-06		9.35825	-18.5891	-1.5134	2	220.772		20.1156	1.29533e-05			-24.9236	4.69603	-5.45078	1.43038e-05	71.5192		4.08876	-10.8625	1.5412	2	606.614
-21.7599	-3.07954	-1.65699	2.83004e-05	2.83004e-05		8.47006	8.29194	0.570727	1	331.018		27.5506	1.29556e-05			-21.7599	-3.07954	-1.65699	8.0789e-05	403.945		6.02449	-5.00976	-2.12841	2	286.759
9.00104	-16.9755	4.45024	1.53659e-05	1.53659e-05		12.9903	-17.0709	-2.16581	2	137.951		22.0421	1.2957e-05			9.00104	-16.9755	4.45024	1.63359e-05	81.6796		-24.2478	-1.78664	-2.43849	1	302.188
-4.40243	-8.42378	12.8929	4.99034e-06	4.99034e-06		9.76945	-31.5912	0.943082	2	25.0602		31.9941	1.29696e-05			-4.40243	-8.42378	12.8929	4.75221e-06	23.761		3.09051	-13.641	1.36423	2	614.274
-7.26971	-0.424582	27.1257	1.99471e-06	1.99471e-06		9.70477	16.198	-2.13882	1	218.239		28.0521	1.29735e-05			-7.26971	-0.424582	27.1257	2.00797e-06	10.0398		-1.42763	0.0310762	0.835432	2	161.457
-4.19862	-14.0197	-3.34315	1.20422e-05	1.20422e-05		-17.1242	4.85792	1.93105	3	179.06		35.7222	1.29772e-05			-4.19862	-14.0197	-3.34315	1.79395e-05	89.6974		5.58627	-4.78868	-6.40578	2	150.685
-25.7537	11.1121	-4.85398	4.1873e-06	4.1873e-06		11.1137	18.8942	-0.891759	1	206.56		25.3174	1.29787e-05			-25.7537	11.1121	-4.85398	5.127e-06	25.635		9.74128	-6.9566	1.61163	2	163.007
-13.5951	-12.1698	-16.8364	1.51489e-06	1.51489e-06		10.795	8.51851	1.98209	1	306.053		17.5396	1.29817e-05			-13.5951	-12.1698	-16.8364	2.39335e-06	11.9667		-20.417	-1.17444	-5.02608	1	279.753
0.620808	-5.53744	-2.5588	4.44967e-05	4.44967e-05		-4.37761	11.6017	7.22732	1	56.3399		27.6878	1.29932e-05			5.53744	0.620808	-2.5588	3.57619e-05	178.809		2.69965	-10.7555	0.0979266	2	684.635
-13.105	4.37618	3.22685	4.67514e-05	4.67514e-05		7.085	-15.1776	-7.22664	2	45.3306		37.1854	1.30014e-05			-4.37618	-13.105	3.22685	4.89154e-05	244.577		-2.3642	-12.7171	0.120015	2	315.785
-8.99048	18.669	1.19998	7.3849e-06	7.3849e-06		14.9181	-23.2253	-2.58557	2	45.807		21.6081	1.30097e-05			-18.669	-8.99048	1.19998	1.56156e-05	78.0782		-21.5451	-1.30975	1.68635	1	244.344
21.2849	-17.1493	-1.80314	7.55012e-06	7.55012e-06		-8.90522	13.0785	3.61153	3	52.8194		29.234	1.30119e-05			17.1493	21.2849	-1.80314	2.2617e-05	113.085		1.36463	-10.2108	6.63445	2	153.74
-20.9101	2.43309	-1.0024	4.80367e-05	4.80367e-05		9.62055	6.71336	0.25103	1	283.486		28.3373	1.30175e-05			-20.9101	2.43309	-1.0024	0.000104894	524.469		-1.84186	-6.16872	-4.07617	2	217.902
20.9274	41.9591	40.1901	4.78633e-07	4.78633e-07		16.5426	-16.259	2.07404	2	38.1574		20.5535	1.30322e-05			20.9274	41.9591	40.1901	4.80348e-07	2.40174		-23.1079	0.85844	-1.95346	1	449.746
-32.3399	-23.7473	-11.9481	7.6143e-07	7.6143e-07		-11.9823	12.6652	3.82782	3	50.1074		36.958	1.30327e-05			-32.3399	-23.7473	-11.9481	9.22097e-07	4.61049		-2.14387	-8.63578	-1.3902	2	308.688
18.6579	-9.89646	19.9546	1.5673e-06	1.5673e-06		-2.14004	-7.2997	-10.2253	2	63.1246		27.7446	1.30361e-05			18.6579	-9.89646	19.9546	3.02462e-06	15.1231		1.65058	-16.3901	1.75183	2	389.342
-22.7869	-4.76769	32.5973	8.34312e-07	8.34312e-07		-4.87105	1.78676	-5.49343	3	162.932		30.7774	1.30424e-05			-22.7869	-4.76769	32.5973	6.53596e-07	3.26798		-18.3075	-0.481779	-1.18427	1	479.555
13.4021	16.8162	8.27957	5.20661e-06	5.20661e-06		11.3989	7.46424	1.69264	1	266.393		17.4158	1.30437e-05			13.4021	16.8162	8.27957	6.239e-06	31.195		1.37479	1.26338	0.961733	2	159.479
-16.9407	-7.31497	-25.7841	1.49166e-06	1.49166e-06		7.52057	-26.3027	0.160258	2	61.8339		18.6052	1.30507e-05			-16.9407	-7.31497	-25.7841	9.59052e-07	4.79526		-1.25186	-7.11638	2.77901	2	272.986
27.7202	34.3287	-0.683928	7.25834e-07	7.25834e-07		18.5373	5.9276	1.5033	1	53.5991		29.9143	1.30516e-05			27.7202	34.3287	-0.683928	7.87472e-07	3.93736		-16.6943	-0.127896	0.233787	1	302.925
13.2527	-5.78695	-13.6531	2.75955e-06	2.75955e-06		-22.339	-9.4297	2.61847	3	29.4492		32.0702	1.30564e-05			13.2527	-5.78695	-13.6531	3.28414e-06	16.4207		-16.0799	0.526032	2.67576	1	153.303
48.7436	-27.4852	0.115388	5.89091e-07	5.89091e-07		-3.30168	-14.633	-9.23819	2	28.6352		32.2943	1.30593e-05			48.7436	-27.4852	0.115388	4.78637e-07	2.39319		5.67345	-6.56164	1.97031	2	282.086
5.68317	-11.2816	0.875213	5.34572e-05	5.34572e-05		-11.4829	-1.82504	-4.23025	3	100.585		18.1475	1.30696e-05			5.68317	-11.2816	0.875213	0.000101959	509.794		-21.3411	-1.39117	-1.85639	1	525.458
-9.08945	10.7664	-38.2733	4.80038e-07	4.80038e-07		13.6794	-19.7535	-3.47002	2	94.9911		20.1444	1.30791e-05			-9.08945	10.7664	-38.2733	5.60804e-07	2.80402		0.176508	-8.91158	1.10985	2	502.122
-11.0344	7.51618	-22.9458	2.23783e-06	2.23783e-06		-0.0956618	0.490007	-4.38852	1	171.361		17.0203	1.30806e-05			-11.0344	7.51618	-22.9458	3.31137e-06	16.5569		-21.468	3.41035	-2.82155	1	381.497
-36.5579	-21.0739	13.8769	1.13479e-06	1.13479e-06		-11.4379	-7.75546	2.93303	3	73.6067		21.9353	1.30859e-05			-36.5579	-21.0739	13.8769	5.12159e-07	2.56079		5.13025	-8.25741	0.0330755	2	481.726
-54.8158	9.92852	32.3356	4.78633e-07	4.78633e-07		18.6516	-16.4699	-0.761307	2	48.4692		22.2871	1.31039e-05			-54.8158	9.92852	32.3356	5.0991e-07	2.54955		3.71233	-10.9636	-0.129802	2	656.876
-52.0795	-7.86549	27.9481	4.78633e-07	4.78633e-07		15.6596	-22.8289	-2.17117	2	42.094		16.6555	1.31043e-05			-52.0795	-7.86549	27.9481	5.60849e-07	2.80425		-2.51846	-0.920792	-2.58702	2	178.566
-14.5418	9.93672	-25.5568	1.21952e-06	1.21952e-06		15.6533	-15.3081	-3.46117	2	67.846		27.0207	1.31079e-05			-14.5418	9.93672	-25.5568	1.88239e-06	9.41194		-1.94554	-4.48367	1.4233	2	244.324
-11.2145	-23.3293	26.1775	1.40177e-06	1.40177e-06		0.935084	-3.97943	12.2789	2	32.1477		21.9113	1.31102e-05			-11.2145	-23.3293	26.1775	6.57528e-07	3.28764		-26.2418	3.52849	-2.0233	1	136.174
34.7716	-9.51008	17.7857	9.50943e-07	9.50943e-07		5.43158	-4.07062	-0.72246	2	164.04		17.9894	1.31227e-05			34.7716	-9.51008	17.7857	1.06388e-06	5.31941		1.33202	3.39812	-3.89077	2	155.798
-14.0558	35.1141	11.4659	1.59428e-06	1.59428e-06		18.5565	-12.0696	2.02336	2	34.8111		29.5335	1.3126e-05			-14.0558	35.1141	11.4659	2.0972e-06	10.486		-3.11416	-15.0738	3.01113	2	305.415
20.3361	-10.493	10.7951	2.11731e-06	2.11731e-06		10.85	-5.43935	-5.41951	2	63.2716		24.0598	1.31423e-05			20.3361	-10.493	10.7951	2.68914e-06	13.4457		7.99625	-12.2032	1.91167	2	257.323
-21.0177	0.257711	-0.851112	4.89034e-05	4.89034e-05		5.46619	-9.84362	-8.62238	2	45.0704		31.8001	1.31454e-05			-21.0177	0.257711	-0.851112	0.000114297	571.483		-19.9283	-6.25131	-3.91167	1	201.669
20.0453	-22.1941	3.32544	2.49656e-06	2.49656e-06		20.7447	6.24989	3.90194	1	33.3992		32.8306	1.31522e-05			20.0453	-22.1941	3.32544	3.551e-06	17.755		4.48135	-4.27628	-3.75521	2	273.245
42.3019	-4.32293	19.7477	6.21403e-07	6.21403e-07		18.2222	4.61909	-3.99692	1	37.6664		22.0686	1.31814e-05			42.3019	-4.32293	19.7477	8.74373e-07	4.37187		-2.82995	-13.5801	3.55949	2	330.147
41.4297	4.87781	5.51912	1.1196e-06	1.1196e-06		4.72955	-4.98679	5.78286	2	78.5744		28.0229	1.3187e-05			41.4297	4.87781	5.51912	1.12875e-06	5.64376		7.30812	4.18143	-3.59372	2	134.426
2.27364	-13.2216	0.61667	6.12693e-05	6.12693e-05		3.37576	-4.67021	5.92049	2	77.4834		36.2967	1.31906e-05			2.27364	-13.2216	0.61667	0.000127355	636.777		2.82155	-4.54587	-2.4802	2	360.1
-48.4546	-34.6654	12.8493	4.78883e-07	4.78883e-07		8.74373	7.4919	10.1503	1	43.3741		16.7549	1.31909e-05			-48.4546	-34.6654	12.8493	4.7865e-07	2.39325		-18.8917	1.01132	-1.35503	1	543.167
35.8463	2.69173	27.7282	5.03504e-07	5.03504e-07		11.1047	4.48242	0.573503	1	159.027		31.8761	1.31924e-05			35.8463	2.69173	27.7282	6.84798e-07	3.42399		-19.5139	0.655129	-1.80698	1	576.21
-39.8541	-1.95773	34.7541	5.34168e-07	5.34168e-07		20.8059	-17.4561	-2.52322	2	41.1202		33.008	1.3194e-05			-39.8541	-1.95773	34.7541	5.44288e-07	2.72144		3.89591	-15.5826	-0.0791773	2	386.629
-52.7975	-9.95118	8.51771	6.17871e-07	6.17871e-07		12.1588	10.5833	1.87911	1	268.147		37.2173	1.3199e-05			-52.7975	-9.95118	8.51771	4.89457e-07	2.44729		-18.0646	-3.85051	-1.15998	1	285.655
35.1003	21.5198	18.2848	6.06828e-07	6.06828e-07		5.07445	2.23062	4.2692	1	105.838		31.1261	1.32039e-05			35.1003	21.5198	18.2848	6.75887e-07	3.37943		-2.38232	-15.7172	3.61464	2	313.649
[truncated: 6,597 more rows]
