# Supplementary material for: Direct observation of the conformational states of PIEZO1
Source: Nature. 2023 Aug 16;620(7976):1117–25. doi: 10.1038/s41586-023-06427-4 (PMC10468401; doi:10.1038/s41586-023-06427-4)
Supplement: Supplementary file 12 — Source Data Extended Data Fig. 6 [file 41586_2023_6427_MOESM12_ESM.xlsx]

## Sheet: Sheet1
Inter-blade distances (Extended Data Fig. 6a)			Variance (Extended Data Fig. 6b)							GMM Fit Error (Extended Data Fig. 6c)							Inter-blade angles (Extended Data Fig. 6d)
TCO*K 103	TCO*K 103 +Margaric Acid		TCO*K 103			TCO*K 103 +Margaric Acid				TCO*K 103			TCO*K 103 +Margaric Acid				TCO*K 103	TCO*K 103 +Margaric Acid	TCO*K 103 Δ from 60 degrees	TCO*K 103 +Margaric Acid Δ from 60 degrees
29.1179	26.8841		Mean	Upper limit	Lower limit	Mean	Upper limit	Lower limit		stdev x	stdev y	stdev z	stdev x	stdev y	stdev z		94.7886	71.0532	34.7886	11.0532
25.0074	17.0021		54.618	89.4166	36.8159	17.8777	32.3083	11.3392		6.60959	5.78729	7.31683	4.10134	4.85496	4.72798		38.8897	82.0045	21.1103	22.0045
21.7012	18.9234									7.40338	6.38593	13.6935	2.85033	2.99038	3.71862		46.3217	26.9424	13.6783	33.0576
13.1946	16.0996									9.47363	7.68353	8.23397	5.38692	4.78866	6.77072		40.284	27.1403	19.716	32.8597
18.9001	24.0035									3.54672	4.89577	5.90158	5.44842	3.96198	4.68828		101.169	44.7831	41.1691	15.2169
31.6005	27.5566									4.82162	8.96505	4.9851	3.13871	7.55925	4.50362		38.5469	108.077	21.4531	48.0765
32.6657	19.4458									5.07706	7.4827	4.08333	1.4087	4.59565	2.07186		54.2327	100.094	5.7673	40.0939
20.987	28.0227									7.39372	7.784	7.58656	4.36137	3.62182	3.73891		63.0824	53.2426	3.0824	6.75742
38.8342	22.4816									9.24508	10.4778	6.1843	5.57855	4.86644	2.28105		62.6849	26.6635	2.6849	33.3365
34.5258	27.3133									8.05399	9.36517	7.26739	5.31735	4.57021	7.62766		45.1873	37.2064	14.8127	22.7936
33.4616	30.2251									3.39712	4.04045	2.90961	4.52375	4.94474	5.83057		95.9651	72.1265	35.9651	12.1265
22.4943	30.5307									2.34257	1.49603	1.22245	3.87133	3.76624	2.63883		38.8476	70.6671	21.1524	10.6671
25.9212	24.4535									6.02287	2.11984	2.60939	4.52637	3.6783	8.17448		37.6433	41.8272	22.3567	18.1728
29.3757	23.3172									7.07336	5.37536	3.16641	5.98793	5.27815	8.99973		37.8661	80.8767	22.1339	20.8767
31.4231	21.9134									2.20477	6.31265	5.36227	4.16498	4.14407	5.45424		104.491	57.2961	44.4906	2.70385
16.0553	29.8279									3.77214	3.42881	4.66878	5.26516	3.68513	4.82575		25.4112	20.0322	34.5888	39.9678
30.7961	25.6477									7.87226	8.60552	6.14552	6.52292	5.14969	5.25117		96.7901	76.6184	36.7901	16.6184
24.0248	27.314									6.50293	4.92558	8.39325	3.53091	4.34722	6.11257		57.7987	83.3494	2.20134	23.3494
15.916	33.8456									7.13927	6.02729	6.46581	2.69887	5.61443	9.533		27.0921	93.1014	32.9079	33.1014
29.533	26.4861									8.68626	5.18021	5.89514	2.20596	3.75178	5.26934		50.2872	66.6185	9.71282	6.6185
37.7346	22.3642									7.75456	5.59744	7.66004	2.05475	4.34469	5.41578		102.621	20.2801	42.6207	39.7199
26.1383	24.5844									6.0297	4.33744	5.48972	4.37926	4.81113	5.40733		23.7027	89.4859	36.2973	29.4859
22.9229	26.565									5.77606	3.87038	2.48701	4.36775	4.47134	4.15484		84.0171	60.942	24.0171	0.941979
18.4288	26.1224									4.96797	4.62218	5.28162	4.78983	4.70707	4.7163		72.2802	29.5721	12.2802	30.4279
38.4571	21.2949									4.37544	5.84153	3.3042	4.66981	7.04274	8.1592		59.9614	72.5639	0.0386016	12.5639
20.0817	17.6329									8.79019	9.63861	6.20298	5.55681	8.49434	8.89256		90.736	76.4647	30.736	16.4647
12.8783	28.1466									5.73372	5.76185	8.56008	3.50093	4.6495	4.24637		29.3026	30.9714	30.6974	29.0286
10.7987	23.4842									4.12821	3.65109	8.4068	4.08976	3.10423	8.27123		73.0042	45.6732	13.0042	14.3268
23.1674	22.2685									13.8535	13.2637	11.567	4.39474	4.30317	6.83397		56.6102	83.476	3.38977	23.476
25.2265	23.4216									6.31987	14.405	4.73942	6.06474	6.55039	5.46149		50.3856	50.8508	9.6144	9.14918
17.3162										9.07539	11.6895	9.0746	5.77121	3.00061	4.08913		48.0446	51.9475	11.9554	8.05251
16.8964										5.74737	6.09009	3.3705	5.88123	6.35345	6.24915		93.9549	74.971	33.9549	14.971
37.2481										8.84727	5.28956	5.37298	5.01045	4.62434	7.68026		38.0005	53.0815	21.9995	6.91847
30.0736										6.15374	5.99421	8.18424	4.69692	5.67591	6.54895		32.6635	70.246	27.3365	10.246
28.2014										5.84053	5.56133	3.89787	4.24562	8.32029	3.58332		67.2709	95.2384	7.27092	35.2384
25.7759										4.92493	5.83268	3.51981	5.27684	8.75412	6.1645		80.0655	14.5156	20.0655	45.4844
24.6175										3.69202	5.88661	5.12514	6.52711	11.17	12.0016		48.3082	106.286	11.6918	46.2862
30.3168										5.14558	3.54672	3.69077	6.06255	2.12847	5.55303		108.076	39.6888	48.0759	20.3112
23.0004										3.05403	2.54563	3.55294	4.61086	4.99871	5.52582		23.6159	34.025	36.3841	25.975
19.0698										8.70745	5.89942	6.98423	6.31596	5.43569	6.22067		42.7787	31.6357	17.2213	28.3643
16.2551										10.2569	11.5315	9.43495	4.12269	5.55976	5.20934		98.1996	105.919	38.1996	45.9194
										6.23499	7.60383	7.55029	8.14055	3.46113	4.81763		39.0216	42.4449	20.9784	17.5551
										4.81588	5.25573	5.24647	4.29276	5.76161	4.45895		53.1318	45.2199	6.86824	14.7801
										8.02199	2.988	2.77946	5.42832	4.71984	6.09874		111.924	95.2888	51.9239	35.2888
										5.05024	4.45955	3.48626	4.27955	4.18912	3.89694		14.9444	39.4913	45.0556	20.5087
										7.0367	8.6954	10.3983	4.24728	4.339	4.18058		47.7737	56.1942	12.2263	3.80582
										5.88059	4.70502	4.22452	4.0424	4.48645	3.56744		50.9396	69.5218	9.06043	9.52177
										6.40335	4.60481	4.46078	5.06242	5.47014	7.1634		81.2867	54.284	21.2867	5.71595
										3.56813	2.79446	3.47086	6.76055	6.46236	8.58182		25.5105	117.616	34.4895	57.616
										5.86728	3.92082	4.52838	6.09806	6.8512	6.71463		82.1802	30.2218	22.1802	29.7782
										6.94065	7.20345	4.67372	3.39402	4.80028	6.20554		72.3093	32.1621	12.3093	27.8379
										5.26323	5.51523	4.27782	5.03242	5.94954	5.44939		44.4052	64.5851	15.5948	4.58507
										6.45551	6.93656	4.81351	4.94743	5.40556	8.19198		47.0645	72.7777	12.9355	12.7777
										3.92631	5.05595	7.35072	4.22808	3.66991	5.29985		88.5304	42.6373	28.5304	17.3627
										3.99894	7.96026	7.82395	4.78952	4.7699	5.74915		44.4997	74.0251	15.5003	14.0251
										3.05049	5.24467	4.52626	4.3098	5.78561	6.94916		56.791	36.5927	3.20899	23.4073
										5.25868	2.72479	4.41824	6.16466	5.20532	7.31153		78.7093	69.3822	18.7093	9.3822
										5.06257	4.97692	6.50335	4.76219	3.08275	6.04864		53.4026	82.0498	6.59739	22.0498
										8.44311	5.29982	10.1631	6.00621	4.67901	5.40909		92.5818	68.5873	32.5818	8.58734
										6.42692	5.63713	4.84642	2.53659	1.68557	2.17422		34.0156	29.3628	25.9844	30.6372
										6.12097	7.10486	5.75138	5.59172	5.48892	5.42824		83.111	81.2979	23.111	21.2979
										6.06669	11.986	6.00248	3.87184	5.29433	7.07657		38.1279	53.4136	21.8721	6.5864
										4.54725	5.19881	5.89752	3.73965	3.95786	6.58941		58.7611	45.2885	1.2389	14.7115
										7.62451	5.86238	8.27581	3.5386	4.93092	4.16911		43.9782	30.2583	16.0218	29.7417
										14.4081	6.85106	11.1189	7.81988	6.02559	7.01731		80.8842	93.8093	20.8842	33.8093
										7.30902	9.89902	3.44266	6.97377	5.17075	4.62473		55.1376	55.9324	4.86237	4.06763
										6.0345	5.65168	3.00022	3.3608	7.5659	5.08982		41.1725	49.5198	18.8275	10.4802
										5.88228	8.9863	5.26353	4.72801	5.72294	6.09517		65.2977	44.265	5.29768	15.735
										8.42645	6.82047	5.22887	4.3696	2.23021	7.42897		73.5298	86.2152	13.5298	26.2152
										9.2118	7.01115	5.92789	3.48783	5.58918	5.81351		44.8727	42.6146	15.1273	17.3854
										7.67368	7.75159	8.05097	6.40149	4.61873	6.60254		69.1557	117.12	9.15572	57.1202
										3.23512	3.57555	7.11624	5.08614	4.80403	5.88137		65.9715	20.2652	5.97153	39.7348
										5.80146	6.11001	6.08184	5.57442	5.17108	6.67636		81.1402	63.9042	21.1402	3.90423
										4.9663	5.93285	4.67126	3.82714	5.1097	5.9345		34.5693	59.7757	25.4307	0.224322
										5.61922	3.47377	7.36576	4.73575	4.16318	6.95048		64.2905	56.3201	4.29047	3.67991
										7.33097	10.4493	5.99397	4.41264	4.26791	5.99373		70.0977	31.2058	10.0977	28.7942
										6.75818	7.7575	6.51861	4.19731	4.83259	5.07498		37.8508	105.812	22.1492	45.8122
										7.34716	5.31865	3.93022	7.53823	3.37279	5.28303		72.0515	42.982	12.0515	17.018
										7.75798	4.10566	4.31686	3.38375	3.48393	3.79273		56.4904	87.9137	3.50963	27.9137
										3.15207	2.59856	3.90993	5.46241	6.07213	7.61025		69.3811	66.9832	9.38109	6.98324
										3.44159	5.82854	3.83726	4.85516	6.03794	8.58762		54.1285	25.1031	5.87146	34.8969
										4.1965	5.75471	4.8571	4.92987	4.97897	4.71516		59.355	71.9245	0.645022	11.9245
										2.4304	4.45634	5.56956	7.18713	7.12367	2.22658		57.475	70.5857	2.52504	10.5857
										3.40867	4.12385	2.76223	4.32534	3.3856	5.0349		63.1701	37.4898	3.17006	22.5102
										5.13779	0.225646	1.72183	4.41559	3.93563	5.51387		26.7855	62.5732	33.2145	2.57319
										6.6609	6.28455	5.59641	3.61491	3.30325	3.06123		72.4039	76.1562	12.4039	16.1562
										5.86896	3.02826	5.59439	10.6978	9.29874	5.62281		80.8106	41.2706	20.8106	18.7294
										5.14853	4.36301	4.10019	3.70215	4.22203	5.66997		25.3379	25.4418	34.6621	34.5582
										7.38439	7.03761	6.21324	5.22444	4.64644	6.45785		58.8252	76.7086	1.17478	16.7086
										4.96385	4.14517	3.78237	4.13144	6.19798	4.80036		95.8368	77.8496	35.8368	17.8496
										2.97786	2.81368	4.93316	4.23974	3.78729	3.52708		93.4407		33.4407
										5.94788	4.04459	7.30088					49.0243		10.9757
										5.88913	2.75786	8.40649					37.535		22.465
										5.50965	5.46677	4.90962					41.8205		18.1795
										8.12981	10.3548	13.7705					26.1409		33.8591
										6.05578	4.11278	1.52174					112.039		52.0387
										8.4601	7.35843	8.97349					23.5934		36.4066
										6.7042	6.39842	4.27612					87.4497		27.4497
										5.09075	4.99103	3.80513					68.9568		8.95683
										4.18611	5.10786	3.13583					20.3047		39.6953
										7.70228	8.11776	5.59602					57.8661		2.13393
										3.97936	5.99779	6.96332					101.829		41.8292
										8.34176	5.02233	6.34678					93.4057		33.4057
										5.52695	6.7754	6.63104					30.7558		29.2442
										7.89105	7.87736	17.8939					55.8385		4.16154
										5.88089	4.88897	7.54887					87.847		27.847
										4.89446	5.89574	4.82963					52.7739		7.22607
										10.8133	3.81288	2.78813					39.3791		20.6209
										6.6197	6.42014	6.58732					22.9177		37.0823
										5.30387	5.03512	4.92214					75.9856		15.9856
										3.13728	7.01341	4.59555					81.0967		21.0967
										4.66458	5.78982	4.2317					39.6705		20.3295
										5.52412	4.3643	6.93121					119.292		59.2919
										5.29068	5.97316	3.72492					21.0375		38.9625
										3.29566	4.81925	2.6722					91.0282		31.0282
										4.75223	4.78548	5.48863					52.8015		7.19851
										7.95038	7.29565	7.78937					36.1703		23.8297
										7.48081	5.01092	4.77401					29.509		30.491
										6.64272	8.55171	5.53665					96.9037		36.9037
										6.38969	2.9511	6.46993					53.5874		6.41263
										7.92407	2.76537	3.21523					32.1427		27.8573
										4.59147	2.37817	6.06835					88.9209		28.9209
										11.029	4.39225	3.36767					58.9364		1.06358
										9.31305	4.50202	5.10879

## Sheet: TCOK 103
	Cell #1																							Median values
	x	y	z	stdev x	stdev y	stdev z	DBSCAN ID	Inter-blade angle	Inter-blade distance	Average inter-blade distance			All avg inter-blade distances	mean/stdev	n =		All Inter-blade angles	Inter-blade angles -60 degrees		stdev x	stdev y	stdev z		stdev x	stdev y	stdev z
	12302.7	-3212.35	-6.66965	6.60959	5.78729	7.31683	1	94.7886	23.4996	29.1179			29.1179	25.1254	41		94.7886	34.7886		6.60959	5.78729	7.31683		5.94788	5.59744	5.36227
	12323.2	-3212.3	-23.6904	7.40338	6.38593	13.6935	1	38.8897	26.6072				25.0074	7.3904			38.8897	21.1103		7.40338	6.38593	13.6935
	12294.2	-3233.27	-13.1936	9.47363	7.68353	8.23397	1	46.3217	37.2469				21.7012				46.3217	13.6783		9.47363	7.68353	8.23397
	11246.3	3043.59	-102.065	3.54672	4.89577	5.90158	8	40.284	32.8253	25.0074			13.1946				40.284	19.716		3.54672	4.89577	5.90158
	11251.9	3049.41	-120.93	4.82162	8.96505	4.9851	8	101.169	20.5105				18.9001				101.169	41.1691		4.82162	8.96505	4.9851
	11238.1	3038.2	-133.389	5.07706	7.4827	4.08333	8	38.5469	21.6865				31.6005				38.5469	21.4531		5.07706	7.4827	4.08333
	14352.6	2359.28	-119.778	7.39372	7.784	7.58656	10	54.2327	22.4852	21.7012			32.6657				54.2327	5.7673		7.39372	7.784	7.58656
	14359.1	2338.8	-114.155	9.24508	10.4778	6.1843	10	63.0824	22.1894				20.987				63.0824	3.0824		9.24508	10.4778	6.1843
	14370.6	2348.49	-127.952	8.05399	9.36517	7.26739	10	62.6849	20.4291				38.8342				62.6849	2.6849		8.05399	9.36517	7.26739
	13039.8	5752.98	-138.128	3.39712	4.04045	2.90961	16	45.1873	17.1957	13.1946			34.5258				45.1873	14.8127		3.39712	4.04045	2.90961
	13034.9	5758.13	-145.946	2.34257	1.49603	1.22245	16	95.9651	10.5556				33.4616				95.9651	35.9651		2.34257	1.49603	1.22245
	13033.3	5749.25	-153.607	6.02287	2.11984	2.60939	16	38.8476	11.8326				22.4943				38.8476	21.1524		6.02287	2.11984	2.60939
	16234.7	12029.4	-122.831	7.07336	5.37536	3.16641	19	37.6433	15.7517	18.9001			25.9212				37.6433	22.3567		7.07336	5.37536	3.16641
	16216.8	12020	-137.712	2.20477	6.31265	5.36227	19	37.8661	25.1008				29.3757				37.8661	22.1339		2.20477	6.31265	5.36227
	16231.9	12018.1	-133.352	3.77214	3.42881	4.66878	19	104.491	15.8479				31.4231				104.491	44.4906		3.77214	3.42881	4.66878
	7747.57	-8007.32	-147.821	7.87226	8.60552	6.14552	20	25.4112	41.6437	31.6005			16.0553				25.4112	34.5888		7.87226	8.60552	6.14552
	7714.44	-8000.02	-138.159	6.50293	4.92558	8.39325	20	96.7901	35.2725				30.7961				96.7901	36.7901		6.50293	4.92558	8.39325
	7707.45	-8016.21	-141.099	7.13927	6.02729	6.46581	20	57.7987	17.8853				24.0248				57.7987	2.20134		7.13927	6.02729	6.46581
	8722.27	-10107.6	103.885	8.68626	5.18021	5.89514	6	27.0921	34.2794	32.6657			15.916				27.0921	32.9079		8.68626	5.18021	5.89514
	8702.91	-10139.4	81.2444	7.75456	5.59744	7.66004	6	50.2872	43.5839				29.533				50.2872	9.71282		7.75456	5.59744	7.66004
	8699.07	-10119.7	81.7256	6.0297	4.33744	5.48972	6	102.621	20.1338				37.7346				102.621	42.6207		6.0297	4.33744	5.48972
	10942.9	11108.6	93.0494	5.77606	3.87038	2.48701	7	23.7027	26.7739	20.987			26.1383				23.7027	36.2973		5.77606	3.87038	2.48701
	10921	11096.6	87.1474	4.96797	4.62218	5.28162	7	84.0171	25.5838				22.9229				84.0171	24.0171		4.96797	4.62218	5.28162
	10917.6	11100.4	96.4643	4.37544	5.84153	3.3042	7	72.2802	10.6032				18.4288				72.2802	12.2802		4.37544	5.84153	3.3042
	10438.6	-3515.11	94.3899	8.79019	9.63861	6.20298	8	59.9614	49.4017	38.8342			38.4571				59.9614	0.0386016		8.79019	9.63861	6.20298
	10437.2	-3506.01	72.3654	5.73372	5.76185	8.56008	8	90.736	23.8688				20.0817				90.736	30.736		5.73372	5.76185	8.56008
	10480.4	-3504.82	70.148	4.12821	3.65109	8.4068	8	29.3026	43.2322				12.8783				29.3026	30.6974		4.12821	3.65109	8.4068
	9117.99	-890.411	387.818	13.8535	13.2637	11.567	9	73.0042	34.1398	34.5258			10.7987				73.0042	13.0042		13.8535	13.2637	11.567
	9103.7	-908.108	407.743	6.31987	14.405	4.73942	9	56.6102	30.2378				23.1674				56.6102	3.38977		6.31987	14.405	4.73942
	9127.18	-922.282	379.733	9.07539	11.6895	9.0746	9	50.3856	39.1998				25.2265				50.3856	9.6144		9.07539	11.6895	9.0746
	10647.3	-9265.12	87.464	5.74737	6.09009	3.3705	13	48.0446	42.5507	33.4616			17.3162				48.0446	11.9554		5.74737	6.09009	3.3705
	10626.3	-9279.58	93.2447	8.84727	5.28956	5.37298	13	93.9549	26.1573				16.8964				93.9549	33.9549		8.84727	5.28956	5.37298
	10634	-9302.99	73.3521	6.15374	5.99421	8.18424	13	38.0005	31.6768				37.2481				38.0005	21.9995		6.15374	5.99421	8.18424
	6577.98	1102.32	66.7978	5.84053	5.56133	3.89787	16	32.6635	25.4187	22.4943			30.0736				32.6635	27.3365		5.84053	5.56133	3.89787
	6563.64	1081.99	55.6573	4.92493	5.83268	3.51981	16	67.2709	27.2568				28.2014				67.2709	7.27092		4.92493	5.83268	3.51981
	6555.12	1092.95	60.8079	3.69202	5.88661	5.12514	16	80.0655	14.8074				25.7759				80.0655	20.0655		3.69202	5.88661	5.12514
	10507.6	2686.02	106.705	5.14558	3.54672	3.69077	19	48.3082	35.5444	25.9212			24.6175				48.3082	11.6918		5.14558	3.54672	3.69077
	10519.6	2681.22	99.1703	3.05403	2.54563	3.55294	19	108.076	14.9706				30.3168				108.076	48.0759		3.05403	2.54563	3.55294
	10519.1	2654.16	95.9682	8.70745	5.89942	6.98423	19	23.6159	27.2487				23.0004				23.6159	36.3841		8.70745	5.89942	6.98423
													19.0698				42.7787	17.2213		10.2569	11.5315	9.43495
													16.2551				98.1996	38.1996		6.23499	7.60383	7.55029
																	39.0216	20.9784		4.81588	5.25573	5.24647
	Cell #2																53.1318	6.86824		8.02199	2.988	2.77946
	x	y	z	stdev x	stdev y	stdev z	DBSCAN ID	Inter-blade angle	Inter-blade distance	Average inter-blade distance							111.924	51.9239		5.05024	4.45955	3.48626
	6838.46	-20926	-12.8954	10.2569	11.5315	9.43495	1	42.7787	37.7197	29.3757							14.9444	45.0556		7.0367	8.6954	10.3983
	6816.1	-20923.3	-21.1563	6.23499	7.60383	7.55029	1	98.1996	23.9912								47.7737	12.2263		5.88059	4.70502	4.22452
	6803.78	-20933.8	-0.278474	4.81588	5.25573	5.24647	1	39.0216	26.4163								50.9396	9.06043		6.40335	4.60481	4.46078
	4433.04	-20153.4	-342.074	8.02199	2.988	2.77946	3	53.1318	44.1377	31.4231							81.2867	21.2867		3.56813	2.79446	3.47086
	4430.43	-20142.7	-346.996	5.05024	4.45955	3.48626	3	111.924	12.0882								25.5105	34.4895		5.86728	3.92082	4.52838
	4393.25	-20134.7	-345.874	7.0367	8.6954	10.3983	3	14.9444	38.0434								82.1802	22.1802		6.94065	7.20345	4.67372
	4341.75	-19528.5	-361.11	5.88059	4.70502	4.22452	7	47.7737	14.8441	16.0553							72.3093	12.3093		5.26323	5.51523	4.27782
	4340.32	-19544.4	-372.06	6.40335	4.60481	4.46078	7	50.9396	19.2935								44.4052	15.5948		6.45551	6.93656	4.81351
	4336.49	-19542.2	-358.735	3.56813	2.79446	3.47086	7	81.2867	14.0285								47.0645	12.9355		3.92631	5.05595	7.35072
	6786.41	-19952.2	261.688	5.86728	3.92082	4.52838	13	25.5105	38.6706	30.7961							88.5304	28.5304		3.99894	7.96026	7.82395
	6774.83	-19917.3	257.513	6.94065	7.20345	4.67372	13	82.1802	37.0638								44.4997	15.5003		3.05049	5.24467	4.52626
	6769.91	-19919.2	273.301	5.26323	5.51523	4.27782	13	72.3093	16.6537								56.791	3.20899		5.25868	2.72479	4.41824
																	78.7093	18.7093		5.06257	4.97692	6.50335
																	53.4026	6.59739		8.44311	5.29982	10.1631
																	92.5818	32.5818		6.42692	5.63713	4.84642
	Cell #3																34.0156	25.9844		6.12097	7.10486	5.75138
	x	y	z	stdev x	stdev y	stdev z	DBSCAN ID	Inter-blade angle	Inter-blade distance	Average inter-blade distance							83.111	23.111		6.06669	11.986	6.00248
	-17618.9	4249.1	-148.588	6.45551	6.93656	4.81351	14	44.4052	21.5872	24.0248							38.1279	21.8721		4.54725	5.19881	5.89752
	-17615.4	4223.87	-163.893	3.92631	5.05595	7.35072	14	47.0645	29.7082								58.7611	1.2389		7.62451	5.86238	8.27581
	-17605.2	4241.94	-163.647	3.99894	7.96026	7.82395	14	88.5304	20.779								43.9782	16.0218		14.4081	6.85106	11.1189
	-14865.5	5424.7	307.546	3.05049	5.24467	4.52626	23	44.4997	15.914	15.916							80.8842	20.8842		7.30902	9.89902	3.44266
	-14853.8	5429.7	293.917	5.25868	2.72479	4.41824	23	56.791	18.6467								55.1376	4.86237		6.0345	5.65168	3.00022
	-14852.6	5418.46	300.701	5.06257	4.97692	6.50335	23	78.7093	13.1873								41.1725	18.8275		5.88228	8.9863	5.26353
	-12953.1	4059.69	-154.949	8.44311	5.29982	10.1631	36	53.4026	37.6193	29.533							65.2977	5.29768		8.42645	6.82047	5.22887
	-12951.1	4075.95	-142.617	6.42692	5.63713	4.84642	36	92.5818	20.4978								73.5298	13.5298		9.2118	7.01115	5.92789
	-12923.3	4082.63	-153.245	6.12097	7.10486	5.75138	36	34.0156	30.4817								44.8727	15.1273		7.67368	7.75159	8.05097
	-16463.4	10417.7	65.6178	6.06669	11.986	6.00248	43	83.111	27.9517	37.7346							69.1557	9.15572		3.23512	3.57555	7.11624
	-16457.4	10386.3	88.2292	4.54725	5.19881	5.89752	43	38.1279	39.1969								65.9715	5.97153		5.80146	6.11001	6.08184
	-16467.5	10399.1	45.166	7.62451	5.86238	8.27581	43	58.7611	46.0551								81.1402	21.1402		4.9663	5.93285	4.67126
	-16964.6	9892.81	-86.4714	14.4081	6.85106	11.1189	45	43.9782	30.6974	26.1383							34.5693	25.4307		5.61922	3.47377	7.36576
	-16964.2	9884.07	-63.0081	7.30902	9.89902	3.44266	45	80.8842	25.0419								64.2905	4.29047		7.33097	10.4493	5.99397
	-16961.5	9906.22	-59.0275	6.0345	5.65168	3.00022	45	55.1376	22.6758								70.0977	10.0977		6.75818	7.7575	6.51861
	-15593.7	12421.4	-57.8511	5.88228	8.9863	5.26353	51	41.1725	24.6238	22.9229							37.8508	22.1492		7.34716	5.31865	3.93022
	-15618.7	12428.3	-60.8889	8.42645	6.82047	5.22887	51	65.2977	26.1076								72.0515	12.0515		7.75798	4.10566	4.31686
	-15615.7	12410.5	-60.473	9.2118	7.01115	5.92789	51	73.5298	18.0374								56.4904	3.50963		3.15207	2.59856	3.90993
	-13707.9	5821.49	-21.8606	7.67368	7.75159	8.05097	53	44.8727	20.5965	18.4288							69.3811	9.38109		3.44159	5.82854	3.83726
	-13719.7	5809.75	-31.8848	3.23512	3.57555	7.11624	53	69.1557	19.4111								54.1285	5.87146		4.1965	5.75471	4.8571
	-13722.2	5824.1	-36.5369	5.80146	6.11001	6.08184	53	65.9715	15.2788								59.355	0.645022		2.4304	4.45634	5.56956
	-15933.4	13707.2	-185.446	4.9663	5.93285	4.67126	57	81.1402	26.4186	38.4571							57.475	2.52504		3.40867	4.12385	2.76223
	-15919.1	13738.4	-210.666	5.61922	3.47377	7.36576	57	34.5693	42.616								63.1701	3.17006		5.13779	0.225646	1.72183
	-15936.9	13727.8	-169.238	7.33097	10.4493	5.99397	57	64.2905	46.3369								26.7855	33.2145		6.6609	6.28455	5.59641
	-14577.9	6488.12	-241.709	6.75818	7.7575	6.51861	64	70.0977	14.3406	20.0817							72.4039	12.4039		5.86896	3.02826	5.59439
	-14585.3	6496.54	-261.774	7.34716	5.31865	3.93022	64	37.8508	22.9663								80.8106	20.8106		5.14853	4.36301	4.10019
	-14576.2	6502.35	-241.518	7.75798	4.10566	4.31686	64	72.0515	22.9383								25.3379	34.6621		7.38439	7.03761	6.21324
	-10334.5	7871.53	-276.784	3.15207	2.59856	3.90993	73	56.4904	13.9251	12.8783							58.8252	1.17478		4.96385	4.14517	3.78237
	-10338.1	7863.68	-268.502	3.44159	5.82854	3.83726	73	69.3811	11.9912								95.8368	35.8368		2.97786	2.81368	4.93316
	-10330.4	7858.21	-277.005	4.1965	5.75471	4.8571	73	54.1285	12.7185								93.4407	33.4407		5.94788	4.04459	7.30088
	-17448.2	12869.4	-344.262	2.4304	4.45634	5.56956	75	59.355	9.64284	10.7987							49.0243	10.9757		5.88913	2.75786	8.40649
	-17437.5	12864.4	-343.852	3.40867	4.12385	2.76223	75	57.475	11.834								37.535	22.465		5.50965	5.46677	4.90962
	-17440.3	12874.9	-343.81	5.13779	0.225646	1.72183	75	63.1701	10.9191								41.8205	18.1795		8.12981	10.3548	13.7705
	-14044	2645.07	-168.566	6.6609	6.28455	5.59641	79	26.7855	27.7658	23.1674							26.1409	33.8591		6.05578	4.11278	1.52174
	-14057.8	2669.02	-160.939	5.86896	3.02826	5.59439	79	72.4039	28.7128								112.039	52.0387		8.4601	7.35843	8.97349
	-14062.7	2659.26	-153.855	5.14853	4.36301	4.10019	79	80.8106	13.0238								23.5934	36.4066		6.7042	6.39842	4.27612
																	87.4497	27.4497		5.09075	4.99103	3.80513
																	68.9568	8.95683		4.18611	5.10786	3.13583
																	20.3047	39.6953		7.70228	8.11776	5.59602
																	57.8661	2.13393		3.97936	5.99779	6.96332
	Cell #4																101.829	41.8292		8.34176	5.02233	6.34678
	x	y	z	stdev x	stdev y	stdev z	DBSCAN ID	Inter-blade angle	Inter-blade distance	Average inter-blade distance							93.4057	33.4057		5.52695	6.7754	6.63104
	13798.5	4222.65	-78.2618	7.38439	7.03761	6.21324	3	25.3379	28.1997	25.2265							30.7558	29.2442		7.89105	7.87736	17.8939
	13815.2	4250.83	-84.0451	4.96385	4.14517	3.78237	3	58.8252	33.2796								55.8385	4.16154		5.88089	4.88897	7.54887
	13805.9	4249.42	-73.4124	2.97786	2.81368	4.93316	3	95.8368	14.2002								87.847	27.847		4.89446	5.89574	4.82963
	11926.7	1275.7	206.807	5.94788	4.04459	7.30088	10	93.4407	16.6173	17.3162							52.7739	7.22607		10.8133	3.81288	2.78813
	11936	1285.33	205.194	5.88913	2.75786	8.40649	10	49.0243	13.4944								39.3791	20.6209		6.6197	6.42014	6.58732
	11923.7	1280.23	222.518	5.50965	5.46677	4.90962	10	37.535	21.837								22.9177	37.0823		5.30387	5.03512	4.92214
																	75.9856	15.9856		3.13728	7.01341	4.59555
																	81.0967	21.0967		4.66458	5.78982	4.2317
																	39.6705	20.3295		5.52412	4.3643	6.93121
																	119.292	59.2919		5.29068	5.97316	3.72492
	Cell #5																21.0375	38.9625		3.29566	4.81925	2.6722
	x	y	z	stdev x	stdev y	stdev z	DBSCAN ID	Inter-blade angle	Inter-blade distance	Average inter-blade distance							91.0282	31.0282		4.75223	4.78548	5.48863
	33618.5	8547.61	56.4403	8.12981	10.3548	13.7705	1	41.8205	11.2081	16.8964							52.8015	7.19851		7.95038	7.29565	7.78937
	33623.2	8567.61	47.3463	6.05578	4.11278	1.52174	1	26.1409	22.4684								36.1703	23.8297		7.48081	5.01092	4.77401
	33622.5	8557.14	60.7395	8.4601	7.35843	8.97349	1	112.039	17.0125								29.509	30.491		6.64272	8.55171	5.53665
	32897.7	8214.33	83.564	6.7042	6.39842	4.27612	8	23.5934	47.8405	37.2481							96.9037	36.9037		6.38969	2.9511	6.46993
	32906.3	8251.31	59.9291	5.09075	4.99103	3.80513	8	87.4497	44.7314								53.5874	6.41263		7.92407	2.76537	3.21523
	32892.9	8245.44	47.5358	4.18611	5.10786	3.13583	8	68.9568	19.1724								32.1427	27.8573		4.59147	2.37817	6.06835
	30655	9992.45	-131.496	7.70228	8.11776	5.59602	12	20.3047	35.4497	30.0736							88.9209	28.9209		11.029	4.39225	3.36767
	30681	9961.78	-124.254	3.97936	5.99779	6.96332	12	57.8661	40.8989								58.9364	1.06358		9.31305	4.50202	5.10879
	30667.6	9961.03	-120.971	8.34176	5.02233	6.34678	12	101.829	13.8723
	33978.3	8073.49	216.85	5.52695	6.7754	6.63104	16	93.4057	19.2591	28.2014
	33988.9	8066.38	190.653	7.89105	7.87736	17.8939	16	30.7558	29.1431
	33962.5	8082.09	209.862	5.88089	4.88897	7.54887	16	55.8385	36.2022
	34758.4	6805.87	339.529	4.89446	5.89574	4.82963	17	87.847	25.8079	25.7759
	34739.9	6804.33	345.622	10.8133	3.81288	2.78813	17	52.7739	19.5792
	34751.1	6795.64	317.001	6.6197	6.42014	6.58732	17	39.3791	31.9406
	25025.9	8438.92	-295.269	5.30387	5.03512	4.92214	18	22.9177	30.6333	24.6175
	25004.2	8459.45	-303.901	3.13728	7.01341	4.59555	18	75.9856	31.077
	25011.9	8459.3	-313.329	4.66458	5.78982	4.2317	18	81.0967	12.1423
	30696.6	6638.76	180.941	5.52412	4.3643	6.93121	19	39.6705	42.5045	30.3168
	30708.1	6639.67	168.127	5.29068	5.97316	3.72492	19	119.292	17.2369
	30698.8	6635.55	138.616	3.29566	4.81925	2.6722	19	21.0375	31.2091
	30389.2	6663.87	16.3702	4.75223	4.78548	5.48863	23	91.0282	23.2126	23.0004
	30373.9	6661.56	22.7788	7.95038	7.29565	7.78937	23	52.8015	16.6847
	30380.5	6672.92	-3.18872	7.48081	5.01092	4.77401	23	36.1703	29.104
	35296	8901.43	41.9597	6.64272	8.55171	5.53665	25	29.509	24.9145	19.0698
	35278.4	8899.67	51.4486	6.38969	2.9511	6.46993	25	96.9037	20.0556
	35277.6	8911.15	55.5848	7.92407	2.76537	3.21523	25	53.5874	12.2392
	32588.9	8103.98	304.092	4.59147	2.37817	6.06835	26	32.1427	20.7702	16.2551
	32588.1	8107.8	287.691	11.029	4.39225	3.36767	26	88.9209	16.8587
	32586.5	8097.22	284.604	9.31305	4.50202	5.10879	26	58.9364	11.1363

## Sheet: TCOK 103 Margaric Acid
	Cell #1																							Median values
	x	y	z	stdev x	stdev y	stdev z	DBSCAN ID	Inter-blade angle	Inter-blade distance	Average inter-blade distance			All avg inter-blade distances	mean/stdev	n =		All Inter-blade angles	Inter-blade angles -60 degrees		stdev x	stdev y	stdev z		stdev x	stdev y	stdev z
	-3511.98	286.872	163.977	4.10134	4.85496	4.72798	63	71.0532	33.5832	26.8841			26.8841	24.6	30		71.0532	11.0532		4.10134	4.85496	4.72798		4.64	4.8	5.54
	-3510.7	289.618	178.88	2.85033	2.99038	3.71862	63	82.0045	15.2074				17.0021	4.2			82.0045	22.0045		2.85033	2.99038	3.71862
	-3505.49	319.444	168.958	5.38692	4.78866	6.77072	63	26.9424	31.8618				18.9234				26.9424	33.0576		5.38692	4.78866	6.77072
	-11936	1007	127.13	5.44842	3.96198	4.68828	87	27.1403	16.9617	17.0021			16.0996				27.1403	32.8597		5.44842	3.96198	4.68828
	-11941.8	988.331	114.23	3.13871	7.55925	4.50362	87	44.7831	23.4218				24.0035				44.7831	15.2169		3.13871	7.55925	4.50362
	-11936.6	990.504	123.24	1.4087	4.59565	2.07186	87	108.077	10.6228				27.5566				108.077	48.0765		1.4087	4.59565	2.07186
	-207.996	2072.08	180.804	4.36137	3.62182	3.73891	90	100.094	20.3756	18.9234			19.4458				100.094	40.0939		4.36137	3.62182	3.73891
	-208.978	2067.83	170.25	5.57855	4.86644	2.28105	90	53.2426	11.4195				28.0227				53.2426	6.75742		5.57855	4.86644	2.28105
	-196.069	2088.14	176.932	5.31735	4.57021	7.62766	90	26.6635	24.9751				22.4816				26.6635	33.3365		5.31735	4.57021	7.62766
	-6871.82	1634.29	135.717	4.52375	4.94474	5.83057	102	37.2064	18.9093	16.0996			27.3133				37.2064	22.7936		4.52375	4.94474	5.83057
	-6890.36	1632.82	136.468	3.87133	3.76624	2.63883	102	72.1265	18.6134				30.2251				72.1265	12.1265		3.87133	3.76624	2.63883
	-6887.07	1624.22	130.867	4.52637	3.6783	8.17448	102	70.6671	10.776				30.5307				70.6671	10.6671		4.52637	3.6783	8.17448
	-6536.96	-442.609	131.694	5.98793	5.27815	8.99973	106	41.8272	28.4304	24.0035			24.4535				41.8272	18.1728		5.98793	5.27815	8.99973
	-6539.3	-424.312	147.331	4.16498	4.14407	5.45424	106	80.8767	24.1824				23.3172				80.8767	20.8767		4.16498	4.14407	5.45424
	-6553.98	-420.141	135.366	5.26516	3.68513	4.82575	106	57.2961	19.3978				21.9134				57.2961	2.70385		5.26516	3.68513	4.82575
	-17214.4	-6130.27	302.552	6.52292	5.14969	5.25117	6	20.0322	34.866	27.5566			29.8279				20.0322	39.9678		6.52292	5.14969	5.25117
	-17236.1	-6151.08	282.859	3.53091	4.34722	6.11257	6	76.6184	35.9367				25.6477				76.6184	16.6184		3.53091	4.34722	6.11257
	-17230.3	-6144.38	274.935	2.69887	5.61443	9.533	6	83.3494	11.8672				27.314				83.3494	23.3494		2.69887	5.61443	9.533
	-22772.6	3204.68	221.839	2.20596	3.75178	5.26934	17	93.1014	23.6412	19.4458			33.8456				93.1014	33.1014		2.20596	3.75178	5.26934
	-22764.1	3207.73	221.679	2.05475	4.34469	5.41578	17	66.6185	8.95198				26.4861				66.6185	6.6185		2.05475	4.34469	5.41578
	-22767.2	3186.64	236.13	4.37926	4.81113	5.40733	17	20.2801	25.7441				22.3642				20.2801	39.7199		4.37926	4.81113	5.40733
	-7122.74	-3562.29	316.597	4.36775	4.47134	4.15484	19	89.4859	30.903	28.0227			24.5844				89.4859	29.4859		4.36775	4.47134	4.15484
	-7114.98	-3547.2	321.421	4.78983	4.70707	4.7163	19	60.942	17.6383				26.565				60.942	0.941979		4.78983	4.70707	4.7163
	-7146.1	-3546.21	304.312	4.66981	7.04274	8.1592	19	29.5721	35.5269				26.1224				29.5721	30.4279		4.66981	7.04274	8.1592
	-13056	2158.25	327.92	5.55681	8.49434	8.89256	27	72.5639	27.2353	22.4816			21.2949				72.5639	12.5639		5.55681	8.49434	8.89256
	-13064	2158.56	338.518	3.50093	4.6495	4.24637	27	76.4647	13.2693				17.6329				76.4647	16.4647		3.50093	4.6495	4.24637
	-13049.9	2181.38	340.92	4.08976	3.10423	8.27123	27	30.9714	26.9402				28.1466				30.9714	29.0286		4.08976	3.10423	8.27123
	-9386.67	803.789	208.227	4.39474	4.30317	6.83397	33	45.6732	32.8659	27.3133			23.4842				45.6732	14.3268		4.39474	4.30317	6.83397
	-9372.48	825.069	209.231	6.06474	6.55039	5.46149	33	83.476	25.5963				22.2685				83.476	23.476		6.06474	6.55039	5.46149
	-9359.07	812.474	223.817	5.77121	3.00061	4.08913	33	50.8508	23.4776				23.4216				50.8508	9.14918		5.77121	3.00061	4.08913
	-1584.38	2156.87	337.006	5.88123	6.35345	6.24915	50	51.9475	34.3436	30.2251							51.9475	8.05251		5.88123	6.35345	6.24915
	-1556.2	2156.3	333.948	5.01045	4.62434	7.68026	50	74.971	28.3513								74.971	14.971		5.01045	4.62434	7.68026
	-1565.82	2166.84	309.881	4.69692	5.67591	6.54895	50	53.0815	27.9803								53.0815	6.91847		4.69692	5.67591	6.54895
																	70.246	10.246		4.24562	8.32029	3.58332
																	95.2384	35.2384		5.27684	8.75412	6.1645
																	14.5156	45.4844		6.52711	11.17	12.0016
	Cell #2																106.286	46.2862		6.06255	2.12847	5.55303
	x	y	z	stdev x	stdev y	stdev z	DBSCAN ID	Inter-blade angle	Inter-blade distance	Average inter-blade distance							39.6888	20.3112		4.61086	4.99871	5.52582
	-8843.05	-853.417	-104.44	4.24562	8.32029	3.58332	1	70.246	41.5555	30.5307							34.025	25.975		6.31596	5.43569	6.22067
	-8844.57	-857.007	-94.8686	5.27684	8.75412	6.1645	1	95.2384	10.3353								31.6357	28.3643		4.12269	5.55976	5.20934
	-8860.75	-822.967	-82.3855	6.52711	11.17	12.0016	1	14.5156	39.7012								105.919	45.9194		8.14055	3.46113	4.81763
	-9816.09	156.436	188.914	6.06255	2.12847	5.55303	11	106.286	21.6204	24.4535							42.4449	17.5551		4.29276	5.76161	4.45895
	-9817.56	166.958	204.548	4.61086	4.99871	5.52582	11	39.6888	18.9025								45.2199	14.7801		5.42832	4.71984	6.09874
	-9830.64	140.494	190.166	6.31596	5.43569	6.22067	11	34.025	32.8375								95.2888	35.2888		4.27955	4.18912	3.89694
	5870.36	2794.07	105.716	4.12269	5.55976	5.20934	14	31.6357	31.5979	23.3172							39.4913	20.5087		4.24728	4.339	4.18058
	5854.72	2779.36	102.542	8.14055	3.46113	4.81763	14	105.919	21.7107								56.1942	3.80582		4.0424	4.48645	3.56744
	5854.02	2775.06	86.4774	4.29276	5.76161	4.45895	14	42.4449	16.6431								69.5218	9.52177		5.06242	5.47014	7.1634
	-968.195	-791.929	132.337	5.42832	4.71984	6.09874	16	45.2199	27.9808	21.9134							54.284	5.71595		6.76055	6.46236	8.58182
	-982.811	-794.066	142.177	4.27955	4.18912	3.89694	16	95.2888	17.7495								117.616	57.616		6.09806	6.8512	6.71463
	-980.845	-776.893	152.257	4.24728	4.339	4.18058	16	39.4913	20.0099								30.2218	29.7782		3.39402	4.80028	6.20554
	10109.7	-3514.11	-49.5728	4.0424	4.48645	3.56744	18	56.1942	32.2722	29.8279							32.1621	27.8379		5.03242	5.94954	5.44939
	10108.2	-3504.59	-23.0838	5.06242	5.47014	7.1634	18	69.5218	28.1914								64.5851	4.58507		4.94743	5.40556	8.19198
	10093.3	-3487.62	-41.3023	6.76055	6.46236	8.58182	18	54.284	29.0201								72.7777	12.7777		4.22808	3.66991	5.29985
	-1463.33	6084.85	118.762	6.09806	6.8512	6.71463	21	117.616	20.1777	25.6477							42.6373	17.3627		4.78952	4.7699	5.74915
	-1447.49	6091.52	106.414	3.39402	4.80028	6.20554	21	30.2218	21.1552								74.0251	14.0251		4.3098	5.78561	6.94916
	-1464.08	6091.13	137.923	5.03242	5.94954	5.44939	21	32.1621	35.6103								36.5927	23.4073		6.16466	5.20532	7.31153
	4432.41	854.59	-61.7706	4.94743	5.40556	8.19198	23	64.5851	30.9151	27.314							69.3822	9.3822		4.76219	3.08275	6.04864
	4419.78	842.052	-49.3108	4.22808	3.66991	5.29985	23	72.7777	21.7247								82.0498	22.0498		6.00621	4.67901	5.40909
	4422.29	867.923	-35.781	4.78952	4.7699	5.74915	23	42.6373	29.3022								68.5873	8.58734		2.53659	1.68557	2.17422
	-11600.8	-4034.5	-78.2513	4.3098	5.78561	6.94916	25	74.0251	24.1812	33.8456							29.3628	30.6372		5.59172	5.48892	5.42824
	-11631.7	-4035.15	-55.7954	6.16466	5.20532	7.31153	25	36.5927	38.1841								81.2979	21.2979		3.87184	5.29433	7.07657
	-11595.8	-4019.94	-59.6066	4.76219	3.08275	6.04864	25	69.3822	39.1713								53.4136	6.5864		3.73965	3.95786	6.58941
	-1398.94	-2138.91	-67.2555	6.00621	4.67901	5.40909	27	82.0498	31.2461	26.4861							45.2885	14.7115		3.5386	4.93092	4.16911
	-1405.62	-2138.02	-53.3211	2.53659	1.68557	2.17422	27	68.5873	15.4791								30.2583	29.7417		7.81988	6.02559	7.01731
	-1373.94	-2130.23	-50.6464	5.59172	5.48892	5.42824	27	29.3628	32.7331								93.8093	33.8093		6.97377	5.17075	4.62473
	-3325.31	3986.62	-75.7768	3.87184	5.29433	7.07657	33	81.2979	21.4523	22.3642							55.9324	4.06763		3.3608	7.5659	5.08982
	-3336.88	3972.03	-71.4505	3.73965	3.95786	6.58941	33	53.4136	19.1116								49.5198	10.4802		4.72801	5.72294	6.09517
	-3331.9	3993.38	-56.5111	3.5386	4.93092	4.16911	33	45.2885	26.5287								44.265	15.735		4.3696	2.23021	7.42897
	-4658.04	-3471.64	-66.4549	7.81988	6.02559	7.01731	37	30.2583	31.6638	24.5844							86.2152	26.2152		3.48783	5.58918	5.81351
	-4647.58	-3450.55	-54.2974	6.97377	5.17075	4.62473	37	93.8093	26.4909								42.6146	17.3854		6.40149	4.61873	6.60254
	-4633.01	-3453.8	-58.8391	3.3608	7.5659	5.08982	37	55.9324	15.5987								117.12	57.1202		5.08614	4.80403	5.88137
	-7335.38	3734.72	-94.7009	4.72801	5.72294	6.09517	40	49.5198	22.7652	26.565							20.2652	39.7348		5.57442	5.17108	6.67636
	-7324.71	3761.74	-80.3971	4.3696	2.23021	7.42897	40	44.265	32.379								63.9042	3.90423		3.82714	5.1097	5.9345
	-7344.02	3746.86	-77.4878	3.48783	5.58918	5.81351	40	86.2152	24.5508								59.7757	0.224322		4.73575	4.16318	6.95048
	1027.78	5710.55	184.829	6.40149	4.61873	6.60254	43	42.6146	36.491	26.1224							56.3201	3.67991		4.41264	4.26791	5.99373
	1027.42	5722.63	192.144	5.08614	4.80403	5.88137	43	117.12	14.1252								31.2058	28.7942		4.19731	4.83259	5.07498
	1012.41	5743.49	181.687	5.57442	5.17108	6.67636	43	20.2652	27.751								105.812	45.8122		7.53823	3.37279	5.28303
	-8851.98	4014.09	122.663	3.82714	5.1097	5.9345	47	63.9042	21.2914	21.2949							42.982	17.018		3.38375	3.48393	3.79273
	-8848.18	4034.13	124.34	4.73575	4.16318	6.95048	47	59.7757	20.4617								87.9137	27.9137		5.46241	6.07213	7.61025
	-8868.43	4026.25	128.563	4.41264	4.26791	5.99373	47	56.3201	22.1317								66.9832	6.98324		4.85516	6.03794	8.58762
	-9141.24	-3364.84	-53.9545	4.19731	4.83259	5.07498	48	31.2058	24.0138	17.6329							25.1031	34.8969		4.92987	4.97897	4.71516
	-9140.88	-3348.34	-51.5056	7.53823	3.37279	5.28303	48	105.812	16.6815								71.9245	11.9245		7.18713	7.12367	2.22658
	-9140.22	-3345.59	-39.6351	3.38375	3.48393	3.79273	48	42.982	12.2033								70.5857	10.5857		4.32534	3.3856	5.0349
																	37.4898	22.5102		4.41559	3.93563	5.51387
																	62.5732	2.57319		3.61491	3.30325	3.06123
																	76.1562	16.1562		10.6978	9.29874	5.62281
	Cell #3																41.2706	18.7294		3.70215	4.22203	5.66997
	x	y	z	stdev x	stdev y	stdev z	DBSCAN ID	Inter-blade angle	Inter-blade distance	Average inter-blade distance							25.4418	34.5582		5.22444	4.64644	6.45785
	2843.81	-10748.2	11.068	5.46241	6.07213	7.61025	7	87.9137	33.171	28.1466							76.7086	16.7086		4.13144	6.19798	4.80036
	2829.18	-10749.5	6.73105	4.85516	6.03794	8.58762	7	66.9832	15.3151								77.8496	17.8496		4.23974	3.78729	3.52708
	2832.73	-10736.3	40.0155	4.92987	4.97897	4.71516	7	25.1031	35.9537
	2962.59	6649.64	-25.6582	7.18713	7.12367	2.22658	26	71.9245	26.5563	23.4842
	2964.52	6633.24	-27.3365	4.32534	3.3856	5.0349	26	70.5857	16.6001
	2961.91	6639.85	-0.982335	4.41559	3.93563	5.51387	26	37.4898	27.2961
	2233.01	2510.41	-3.99199	3.61491	3.30325	3.06123	29	62.5732	27.298	22.2685
	2240.71	2520.3	5.89361	10.6978	9.29874	5.62281	29	76.1562	15.9616
	2232.77	2506.17	22.9737	3.70215	4.22203	5.66997	29	41.2706	23.546
	-397.381	-1836.66	31.5096	5.22444	4.64644	6.45785	36	25.4418	28.787	23.4216
	-380.62	-1817.83	45.8256	4.13144	6.19798	4.80036	36	76.7086	28.9865
	-387.508	-1823.02	54.8618	4.23974	3.78729	3.52708	36	77.8496	12.4913
