# Supplementary material for: Direct observation of the conformational states of PIEZO1
Source: Nature. 2023 Aug 16;620(7976):1117–25. doi: 10.1038/s41586-023-06427-4 (PMC10468401; doi:10.1038/s41586-023-06427-4)
Supplement: Supplementary file 13 — Source Data Extended Data Fig. 7 [file 41586_2023_6427_MOESM13_ESM.xlsx]

## Sheet: Sheet1
TCO*K 103 (Extended Data Fig. 7a)													TCO*K 103 + 120 mOsm (Extended Data Fig. 7b)													TCO*K 670 (Extended Data Fig. 7c)
Shortest Edge		Middle Edge		Longest Edge		Ratio short/middle		Ratio short/long		Ratio middle/long			Shortest Edge		Middle Edge		Longest Edge		Ratio short/middle		Ratio short/long		Ratio middle/long			Shortest Edge		Middle Edge		Longest Edge		Ratio short/middle		Ratio short/long		Ratio middle/long
Bin Center	Bin Counts	Bin Center	Bin Counts	Bin Center	Bin Counts	Bin Center	Bin Counts	Bin Center	Bin Counts	Bin Center	Bin Counts		Bin Center	Bin Counts	Bin Center	Bin Counts	Bin Center	Bin Counts	Bin Center	Bin Counts	Bin Center	Bin Counts	Bin Center	Bin Counts		Bin Center	Bin Counts	Bin Center	Bin Counts	Bin Center	Bin Counts	Bin Center	Bin Counts	Bin Center	Bin Counts	Bin Center	Bin Counts
12.5	17	12.5	4	12.5	2	0.05	0	0.05	0	0.05	0		12.5	2	12.5	0	12.5	0	0.05	0	0.05	0	0.05	0		12.5	25	12.5	11	12.5	2	0.05	0	0.05	0	0.05	0
17.5	10	17.5	6	17.5	3	0.15	0	0.15	0	0.15	0		17.5	2	17.5	1	17.5	0	0.15	0	0.15	0	0.15	0		17.5	6	17.5	13	17.5	18	0.15	0	0.15	0	0.15	0
22.5	9	22.5	7	22.5	7	0.25	0	0.25	1	0.25	0		22.5	2	22.5	1	22.5	1	0.25	0	0.25	0	0.25	0		22.5	2	22.5	7	22.5	7	0.25	0	0.25	0	0.25	0
27.5	3	27.5	10	27.5	7	0.35	3	0.35	3	0.35	0		27.5	4	27.5	3	27.5	0	0.35	0	0.35	1	0.35	0		27.5	0	27.5	2	27.5	5	0.35	2	0.35	2	0.35	0
32.5	1	32.5	6	32.5	5	0.45	4	0.45	11	0.45	0		32.5	2	32.5	1	32.5	3	0.45	1	0.45	3	0.45	0		32.5	0	32.5	2	32.5	3	0.45	0	0.45	2	0.45	0
37.5	0	37.5	5	37.5	7	0.55	7	0.55	6	0.55	0		37.5	1	37.5	4	37.5	2	0.55	1	0.55	4	0.55	0		37.5	0	37.5	0	37.5	0	0.55	2	0.55	9	0.55	1
42.5	0	42.5	3	42.5	6	0.65	7	0.65	12	0.65	3		42.5	1	42.5	2	42.5	2	0.65	4	0.65	2	0.65	2		42.5	0	42.5	0	42.5	0	0.65	4	0.65	5	0.65	4
47.5	0	47.5	0	47.5	4	0.75	5	0.75	5	0.75	11		47.5	0	47.5	1	47.5	2	0.75	2	0.75	3	0.75	2		47.5	0	47.5	0	47.5	0	0.75	5	0.75	10	0.75	6
52.5	0	52.5	0	52.5	0	0.85	7	0.85	2	0.85	14		52.5	0	52.5	1	52.5	2	0.85	4	0.85	1	0.85	7		52.5	0	52.5	0	52.5	0	0.85	15	0.85	6	0.85	6
57.5	0	57.5	0	57.5	0	0.95	8	0.95	1	0.95	13		57.5	0	57.5	0	57.5	2	0.95	2	0.95	0	0.95	3		57.5	0	57.5	0	57.5	0	0.95	7	0.95	1	0.95	18
